# Supplementary material for: Transcriptional and epigenetic rewiring by the NUP98::KDM5A fusion oncoprotein directly activates CDK12
Source: Nat Commun. 2025 May 19;16:4656. doi: 10.1038/s41467-025-59930-9 (PMC12089343; doi:10.1038/s41467-025-59930-9)
Supplement: Supplementary file 2 — Supplementary Data 1 [file 41467_2025_59930_MOESM2_ESM.xlsx]

## Sheet: Tabelle1
Supplementary Table 1. Pediatric AML samples - patient characteristics
Sample lable	Sample name	Age range of diagnosis (yrs)	FAB type	Blast count morphology (BM)	GEO sample name	GEO accession
CBFA2T3::GLIS2	Sample33_CBFA2T3_GLIS2	1 - 5	M7	90	AML50_GLISr	GSM8640088
CBFB::MYH11 #1	Sample21_CBFB_MYH11	5 - 10	M4Eo	53	AML26_CBFB	GSM8640077
CBFB::MYH11 #2	Sample19_CBFB_MYH11	5 - 10	M4Eo	53	AML59_CBFB	GSM8640074
KMT2A::MLLT3 #1	Sample31_KMT2A_MLLT3	15 - 20	M5	85	AML76_KMT2Ar	GSM8640086
KMT2A::MLLT3 #2	Sample38_KMT2A_MLLT3	1 - 5	M5a	87	AML67_KMT2Ar	GSM8640092
Normal karyotype #1	Sample39_NK	15 - 20	M1	73	AML28_NK	GSM8640093
Normal karyotype #2	Sample04_NK	5 - 10	M1/M2	38	AML64_NK	GSM8640094
NUP98::KDM5A #1	Sample22_NUP98_KDM5A	5 - 10	M5	81	AML55_NUP98r	GSM8640106
NUP98::KDM5A #2	Sample23_NUP98_KDM5A	1 - 5	M6/M7	37	AML34_NUP98r	GSM8640107
NUP98::KDM5A #3	Sample08_NUP98_KDM5A	1 - 5	M0	40	AML06_NUP98r	GSM8640103
NUP98::KDM5A #4	Sample13_NUP98_KDM5A	1 - 5	M7	35	AML44_NUP98r	GSM8640068
NUP98::NSD1 #2	Sample00_NUP98_NSD1	1 - 5	M2	75	AML29_NUP98r	GSM8640105
NUP98::NSD1 #3	Sample44_NUP98_NSD1	15 - 20	M4	42	AML44_NUP98r	GSM8640068
NUP98::NSD1 #4	Sample45_NUP98_NSD1	10 - 15	M2	31	AML12_NUP98r	GSM8640100
NUP98::NSD1 #6	Sample17_NUP98_NSD1	5 - 10	M5	n.d.	AML63_NUP98	GSM8640072
