# Supplementary material for: Transcriptional and epigenetic rewiring by the NUP98::KDM5A fusion oncoprotein directly activates CDK12
Source: Nat Commun. 2025 May 19;16:4656. doi: 10.1038/s41467-025-59930-9 (PMC12089343; doi:10.1038/s41467-025-59930-9)
Supplement: Supplementary file 3 — Supplementary Data 2 [file 41467_2025_59930_MOESM3_ESM.xlsx]

## Sheet: PCA_samples
Supplementary Table 2. ATAC-seq sample names & accessions: "PCA_samples"
ID	sampleName	SRR accession	condition	FRiP
1	Acute_myeloid_Leukemia_SRR11813187	SRR11813187	Acute_myeloid_Leukemia	0.131671
2	Acute_myeloid_Leukemia_SRR11813188	SRR11813188	Acute_myeloid_Leukemia	0.239599
3	Acute_myeloid_Leukemia_SRR11813189	SRR11813189	Acute_myeloid_Leukemia	0.246071
4	Acute_myeloid_Leukemia_SRR11813190	SRR11813190	Acute_myeloid_Leukemia	0.631311
5	Acute_myeloid_Leukemia_SRR11813191	SRR11813191	Acute_myeloid_Leukemia	0.432961
6	Acute_myeloid_Leukemia_SRR11813192	SRR11813192	Acute_myeloid_Leukemia	0.411522
7	Acute_myeloid_Leukemia_SRR11813193	SRR11813193	Acute_myeloid_Leukemia	0.522012
8	Acute_myeloid_Leukemia_SRR11813194	SRR11813194	Acute_myeloid_Leukemia	0.242248
9	Acute_myeloid_Leukemia_SRR11813195	SRR11813195	Acute_myeloid_Leukemia	0.417393
10	Acute_myeloid_Leukemia_SRR11813196	SRR11813196	Acute_myeloid_Leukemia	0.377723
11	Acute_myeloid_Leukemia_SRR11813198	SRR11813198	Acute_myeloid_Leukemia	0.575662
12	Acute_myeloid_Leukemia_SRR11813199	SRR11813199	Acute_myeloid_Leukemia	0.215532
13	Acute_myeloid_Leukemia_SRR11813200	SRR11813200	Acute_myeloid_Leukemia	0.423054
14	Acute_myeloid_Leukemia_SRR11813201	SRR11813201	Acute_myeloid_Leukemia	0.197461
15	Acute_myeloid_Leukemia_SRR11813202	SRR11813202	Acute_myeloid_Leukemia	0.538731
16	Acute_myeloid_Leukemia_SRR11813203	SRR11813203	Acute_myeloid_Leukemia	0.308243
17	Acute_myeloid_Leukemia_SRR11813204	SRR11813204	Acute_myeloid_Leukemia	0.253449
18	Acute_myeloid_Leukemia_SRR11813205	SRR11813205	Acute_myeloid_Leukemia	0.521777
19	Acute_myeloid_Leukemia_SRR11813206	SRR11813206	Acute_myeloid_Leukemia	0.446075
20	Acute_myeloid_Leukemia_SRR11813207	SRR11813207	Acute_myeloid_Leukemia	0.20483
21	Acute_myeloid_Leukemia_SRR11813208	SRR11813208	Acute_myeloid_Leukemia	0.0525448
22	Acute_myeloid_Leukemia_SRR11813209	SRR11813209	Acute_myeloid_Leukemia	0.323429
23	Acute_myeloid_Leukemia_SRR11813210	SRR11813210	Acute_myeloid_Leukemia	0.415568
24	Acute_myeloid_Leukemia_SRR11813211	SRR11813211	Acute_myeloid_Leukemia	0.415939
25	Acute_myeloid_Leukemia_SRR11813212	SRR11813212	Acute_myeloid_Leukemia	0.369358
26	Acute_myeloid_Leukemia_SRR11813213	SRR11813213	Acute_myeloid_Leukemia	0.186295
27	Acute_myeloid_Leukemia_SRR11813214	SRR11813214	Acute_myeloid_Leukemia	0.471061
28	Acute_myeloid_Leukemia_SRR11813215	SRR11813215	Acute_myeloid_Leukemia	0.485563
29	Acute_myeloid_Leukemia_SRR11813216	SRR11813216	Acute_myeloid_Leukemia	0.256998
30	Acute_myeloid_Leukemia_SRR11813217	SRR11813217	Acute_myeloid_Leukemia	0.353504
31	Acute_myeloid_Leukemia_SRR11813218	SRR11813218	Acute_myeloid_Leukemia	0.0794936
32	Acute_myeloid_Leukemia_SRR11813219	SRR11813219	Acute_myeloid_Leukemia	0.574468
33	Acute_myeloid_Leukemia_SRR11813220	SRR11813220	Acute_myeloid_Leukemia	0.223223
34	Acute_myeloid_Leukemia_SRR11813221	SRR11813221	Acute_myeloid_Leukemia	0.106386
35	Acute_myeloid_Leukemia_SRR12157796	SRR12157796	Acute_myeloid_Leukemia	0.307721
36	Acute_myeloid_Leukemia_SRR12157799	SRR12157799	Acute_myeloid_Leukemia	0.546944
37	Acute_myeloid_Leukemia_SRR12157806	SRR12157806	Acute_myeloid_Leukemia	0.0504269
38	Acute_myeloid_Leukemia_SRR12157807	SRR12157807	Acute_myeloid_Leukemia	0.0430398
39	Acute_myeloid_Leukemia_SRR12157809	SRR12157809	Acute_myeloid_Leukemia	0.192521
40	Acute_myeloid_Leukemia_SRR12925153	SRR12925153	Acute_myeloid_Leukemia	0.20509
41	Acute_myeloid_Leukemia_SRR12925154	SRR12925154	Acute_myeloid_Leukemia	0.196732
42	Acute_myeloid_Leukemia_SRR12925157	SRR12925157	Acute_myeloid_Leukemia	0.202561
43	Acute_myeloid_Leukemia_SRR12925159	SRR12925159	Acute_myeloid_Leukemia	0.247435
44	Acute_myeloid_Leukemia_SRR12925160	SRR12925160	Acute_myeloid_Leukemia	0.227057
45	Acute_myeloid_Leukemia_SRR13815252	SRR13815252	Acute_myeloid_Leukemia	0.617471
46	Acute_myeloid_Leukemia_SRR13815253	SRR13815253	Acute_myeloid_Leukemia	0.599708
47	Acute_myeloid_Leukemia_SRR15427806	SRR15427806	Acute_myeloid_Leukemia	0.254454
48	Acute_myeloid_Leukemia_SRR15427807	SRR15427807	Acute_myeloid_Leukemia	0.245246
49	Acute_myeloid_Leukemia_SRR18134968	SRR18134968	Acute_myeloid_Leukemia	0.123966
50	Acute_myeloid_Leukemia_SRR18134970	SRR18134970	Acute_myeloid_Leukemia	0.0480608
51	Acute_myeloid_Leukemia_SRR18134971	SRR18134971	Acute_myeloid_Leukemia	0.19646
52	Acute_myeloid_Leukemia_SRR18134972	SRR18134972	Acute_myeloid_Leukemia	0.288577
53	Acute_myeloid_Leukemia_SRR18134973	SRR18134973	Acute_myeloid_Leukemia	0.377419
54	Acute_myeloid_Leukemia_SRR18134974	SRR18134974	Acute_myeloid_Leukemia	0.16647
55	Acute_myeloid_Leukemia_SRR18134976	SRR18134976	Acute_myeloid_Leukemia	0.255585
56	Acute_myeloid_Leukemia_SRR18134977	SRR18134977	Acute_myeloid_Leukemia	0.261575
57	Acute_myeloid_Leukemia_SRR18134978	SRR18134978	Acute_myeloid_Leukemia	0.302823
58	Acute_myeloid_Leukemia_SRR18134979	SRR18134979	Acute_myeloid_Leukemia	0.153626
59	Acute_myeloid_Leukemia_SRR18134980	SRR18134980	Acute_myeloid_Leukemia	0.140024
60	Acute_myeloid_Leukemia_SRR18134981	SRR18134981	Acute_myeloid_Leukemia	0.416647
61	Acute_myeloid_Leukemia_SRR18134982	SRR18134982	Acute_myeloid_Leukemia	0.473111
62	Acute_myeloid_Leukemia_SRR18134983	SRR18134983	Acute_myeloid_Leukemia	0.249992
63	Acute_myeloid_Leukemia_SRR18134984	SRR18134984	Acute_myeloid_Leukemia	0.420409
64	Acute_myeloid_Leukemia_SRR18134985	SRR18134985	Acute_myeloid_Leukemia	0.221533
65	Acute_myeloid_Leukemia_SRR18134986	SRR18134986	Acute_myeloid_Leukemia	0.250293
66	Acute_myeloid_Leukemia_SRR18134987	SRR18134987	Acute_myeloid_Leukemia	0.147692
67	Acute_myeloid_Leukemia_SRR18134988	SRR18134988	Acute_myeloid_Leukemia	0.261991
68	Acute_myeloid_Leukemia_SRR18134989	SRR18134989	Acute_myeloid_Leukemia	0.106871
69	Acute_myeloid_Leukemia_SRR18134990	SRR18134990	Acute_myeloid_Leukemia	0.393296
70	Acute_myeloid_Leukemia_SRR21018954	SRR21018954	Acute_myeloid_Leukemia	0.132686
71	Acute_myeloid_Leukemia_SRR21018955	SRR21018955	Acute_myeloid_Leukemia	0.453819
72	Acute_myeloid_Leukemia_SRR21018956	SRR21018956	Acute_myeloid_Leukemia	0.295787
73	Acute_myeloid_Leukemia_SRR21018957	SRR21018957	Acute_myeloid_Leukemia	0.172976
74	Acute_myeloid_Leukemia_SRR21018958	SRR21018958	Acute_myeloid_Leukemia	0.365165
75	CD34_hsc_SRR10804661	SRR10804661	CD34_hsc	0.439302
76	CD34_hsc_SRR10804662	SRR10804662	CD34_hsc	0.442348
77	CD34_hsc_SRR10804663	SRR10804663	CD34_hsc	0.443441
78	CD34_hsc_SRR10804664	SRR10804664	CD34_hsc	0.404282
79	CD34_hsc_SRR10804665	SRR10804665	CD34_hsc	0.3861
80	CD34_hsc_SRR14594905	SRR14594905	CD34_hsc	0.194581
81	CD34_hsc_SRR14594906	SRR14594906	CD34_hsc	0.375524
82	CD34_hsc_SRR19416830	SRR19416830	CD34_hsc	0.133164
83	CD34_hsc_SRR19573579	SRR19573579	CD34_hsc	0.542942
84	CD34_hsc_SRR19573580	SRR19573580	CD34_hsc	0.602341
85	CD34_hsc_SRR19573581	SRR19573581	CD34_hsc	0.505428
86	CD34_hsc_SRR21524746	SRR21524746	CD34_hsc	0.447594
87	CD34_hsc_SRR21524747	SRR21524747	CD34_hsc	0.636626
88	CD34_hsc_SRR21524748	SRR21524748	CD34_hsc	0.378091
89	CD34_hsc_SRR6811664	SRR6811664	CD34_hsc	0.30509
90	CD34_hsc_SRR6811665	SRR6811665	CD34_hsc	0.209341
91	CD34_hsc_SRR6811666	SRR6811666	CD34_hsc	0.215689
92	CD34_hsc_SRR7652131	SRR7652131	CD34_hsc	0.419713
93	CD34_hsc_SRR8723724	SRR8723724	CD34_hsc	0.303282
94	CD34_hsc_SRR8723725	SRR8723725	CD34_hsc	0.363306
95	CD34_hsc_SRR9044503	SRR9044503	CD34_hsc	0.712391
96	CD34_hsc_SRR9044504	SRR9044504	CD34_hsc	0.689036
97	CMP_SRR2920469	SRR2920469	CMP	0.399001
98	CMP_SRR2920470	SRR2920470	CMP	0.392526
99	CMP_SRR2920481	SRR2920481	CMP	0.433428
100	CMP_SRR2920482	SRR2920482	CMP	0.412604
101	CMP_SRR2920501	SRR2920501	CMP	0.399976
102	CMP_SRR2920536	SRR2920536	CMP	0.490633
103	CMP_SRR2920537	SRR2920537	CMP	0.439754
104	Ery_SRR2920502	SRR2920502	Ery	0.0514695
105	Ery_SRR2920503	SRR2920503	Ery	0.0478787
106	Ery_SRR2920504	SRR2920504	Ery	0.106841
107	Ery_SRR2920523	SRR2920523	Ery	0.264708
108	Ery_SRR2920524	SRR2920524	Ery	0.163659
109	Ery_SRR2920529	SRR2920529	Ery	0.253142
110	Ery_SRR2920530	SRR2920530	Ery	0.229826
111	GMP_SRR2920471	SRR2920471	GMP	0.363993
112	GMP_SRR2920472	SRR2920472	GMP	0.333799
113	GMP_SRR2920483	SRR2920483	GMP	0.297357
114	GMP_SRR2920484	SRR2920484	GMP	0.264516
115	GMP_SRR2920505	SRR2920505	GMP	0.113417
116	GMP_SRR2920538	SRR2920538	GMP	0.325263
117	GMP_SRR2920539	SRR2920539	GMP	0.298802
118	GMP_SRR5356162	SRR5356162	GMP	0.498129
119	GMP_SRR5356163	SRR5356163	GMP	0.552025
120	GMP_SRR5356164	SRR5356164	GMP	0.54435
121	GMP_SRR5356165	SRR5356165	GMP	0.696344
122	HSC_SRR2920466	SRR2920466	HSC	0.509194
123	HSC_SRR2920477	SRR2920477	HSC	0.535812
124	HSC_SRR2920478	SRR2920478	HSC	0.534342
125	HSC_SRR2920506	SRR2920506	HSC	0.421471
126	HSC_SRR2920507	SRR2920507	HSC	0.397485
127	HSC_SRR2920531	SRR2920531	HSC	0.592696
128	HSC_SRR2920532	SRR2920532	HSC	0.529276
129	LMPP_SRR2920468	SRR2920468	LMPP	0.392715
130	LMPP_SRR2920480	SRR2920480	LMPP	0.392782
131	LMPP_SRR2920535	SRR2920535	LMPP	0.513826
132	Macrophages_SRR10027227	SRR10027227	Macrophages	0.0546106
133	Macrophages_SRR10046150	SRR10046150	Macrophages	0.0791455
134	Macrophages_SRR10046151	SRR10046151	Macrophages	0.179039
135	Macrophages_SRR12810628	SRR12810628	Macrophages	0.0450803
136	Macrophages_SRR14240805	SRR14240805	Macrophages	0.313883
137	Macrophages_SRR14240808	SRR14240808	Macrophages	0.0898586
138	Macrophages_SRR14240811	SRR14240811	Macrophages	0.281239
139	Macrophages_SRR14240814	SRR14240814	Macrophages	0.563498
140	Macrophages_SRR14240817	SRR14240817	Macrophages	0.261373
141	Macrophages_SRR14240820	SRR14240820	Macrophages	0.332388
142	Macrophages_SRR19423602	SRR19423602	Macrophages	0.221786
143	Macrophages_SRR19423603	SRR19423603	Macrophages	0.205054
144	Macrophages_SRR19979957	SRR19979957	Macrophages	0.321115
145	Macrophages_SRR19979960	SRR19979960	Macrophages	0.299651
146	Macrophages_SRR19979963	SRR19979963	Macrophages	0.190966
147	Macrophages_SRR19979966	SRR19979966	Macrophages	0.269278
148	Macrophages_SRR21831769	SRR21831769	Macrophages	0.117795
149	Macrophages_SRR21831770	SRR21831770	Macrophages	0.132641
150	Macrophages_SRR21831771	SRR21831771	Macrophages	0.311644
151	Macrophages_SRR21831772	SRR21831772	Macrophages	0.370635
152	Macrophages_SRR5487870	SRR5487870	Macrophages	0.277594
153	Macrophages_SRR5487872	SRR5487872	Macrophages	0.363029
154	Macrophages_SRR5646929	SRR5646929	Macrophages	0.101213
155	Macrophages_SRR7162757	SRR7162757	Macrophages	0.103652
156	Macrophages_SRR7162758	SRR7162758	Macrophages	0.129475
157	Macrophages_SRR8836197	SRR8836197	Macrophages	0.141676
158	Macrophages_SRR8836198	SRR8836198	Macrophages	0.138133
159	Megakaryocyte_SRR5356158	SRR5356158	Megakaryocyte	0.33467
160	Megakaryocyte_SRR5356159	SRR5356159	Megakaryocyte	0.35999
161	MEP_SRR2920473	SRR2920473	MEP	0.348332
162	MEP_SRR2920474	SRR2920474	MEP	0.379748
163	MEP_SRR2920485	SRR2920485	MEP	0.159247
164	MEP_SRR2920486	SRR2920486	MEP	0.123688
165	MEP_SRR2920508	SRR2920508	MEP	0.287097
166	MEP_SRR2920540	SRR2920540	MEP	0.410692
167	MEP_SRR2920541	SRR2920541	MEP	0.404026
168	Monocytes_SRR12643189	SRR12643189	Monocytes	0.0489775
169	Monocytes_SRR12643190	SRR12643190	Monocytes	0.00224991
170	Monocytes_SRR12781512	SRR12781512	Monocytes	0.00181242
171	Monocytes_SRR13632335	SRR13632335	Monocytes	0.554062
172	Monocytes_SRR13632338	SRR13632338	Monocytes	0.521083
173	Monocytes_SRR13632349	SRR13632349	Monocytes	0.420527
174	Monocytes_SRR13632352	SRR13632352	Monocytes	0.62889
175	Monocytes_SRR13632355	SRR13632355	Monocytes	0.312127
176	Monocytes_SRR13632358	SRR13632358	Monocytes	0.305129
177	Monocytes_SRR13632361	SRR13632361	Monocytes	0.433147
178	Monocytes_SRR13632364	SRR13632364	Monocytes	0.317015
179	Monocytes_SRR13632367	SRR13632367	Monocytes	0.233793
180	Monocytes_SRR13632370	SRR13632370	Monocytes	0.24675
181	Monocytes_SRR14207966	SRR14207966	Monocytes	0.36931
182	Monocytes_SRR14207968	SRR14207968	Monocytes	0.484589
183	Monocytes_SRR14240833	SRR14240833	Monocytes	0.308144
184	Monocytes_SRR14240837	SRR14240837	Monocytes	0.408235
185	Monocytes_SRR14240841	SRR14240841	Monocytes	0.146117
186	Monocytes_SRR15414982	SRR15414982	Monocytes	0.33396
187	Monocytes_SRR15414983	SRR15414983	Monocytes	0.317395
188	Monocytes_SRR15414984	SRR15414984	Monocytes	0.220226
189	Monocytes_SRR17097060	SRR17097060	Monocytes	0.432687
190	Monocytes_SRR17097061	SRR17097061	Monocytes	0.354369
191	Monocytes_SRR17097062	SRR17097062	Monocytes	0.404026
192	Monocytes_SRR17097064	SRR17097064	Monocytes	0.629289
193	Monocytes_SRR17097065	SRR17097065	Monocytes	0.330163
194	Monocytes_SRR17097097	SRR17097097	Monocytes	0.304234
195	Monocytes_SRR17097098	SRR17097098	Monocytes	0.216387
196	Monocytes_SRR17097099	SRR17097099	Monocytes	0.390539
197	Monocytes_SRR17838959	SRR17838959	Monocytes	0.0129619
198	Monocytes_SRR18281089	SRR18281089	Monocytes	0.206634
199	Monocytes_SRR18281093	SRR18281093	Monocytes	0.166315
200	Monocytes_SRR18281096	SRR18281096	Monocytes	0.14686
201	Monocytes_SRR18281101	SRR18281101	Monocytes	0.169654
202	Monocytes_SRR18281102	SRR18281102	Monocytes	0.120679
203	Monocytes_SRR18281103	SRR18281103	Monocytes	0.175838
204	Monocytes_SRR18281104	SRR18281104	Monocytes	0.234593
205	Monocytes_SRR18281105	SRR18281105	Monocytes	0.104352
206	Monocytes_SRR18281109	SRR18281109	Monocytes	0.25075
207	Monocytes_SRR18281113	SRR18281113	Monocytes	0.0997263
208	Monocytes_SRR2920475	SRR2920475	Monocytes	0.147294
209	Monocytes_SRR2920476	SRR2920476	Monocytes	0.295913
210	Monocytes_SRR2920487	SRR2920487	Monocytes	0.0779636
211	Monocytes_SRR2920488	SRR2920488	Monocytes	0.101061
212	Monocytes_SRR2920542	SRR2920542	Monocytes	0.205819
213	Monocytes_SRR2920543	SRR2920543	Monocytes	0.197008
214	Monocytes_SRR8310208	SRR8310208	Monocytes	0.00661652
215	Monocytes_SRR8310213	SRR8310213	Monocytes	0.00485352
216	Monocytes_SRR8360874	SRR8360874	Monocytes	0.0363745
217	Monocytes_SRR8360876	SRR8360876	Monocytes	0.095944
218	Monocytes_SRR8360878	SRR8360878	Monocytes	0.00783849
219	Monocytes_SRR8360880	SRR8360880	Monocytes	0.0819733
220	Monocytes_SRR8360882	SRR8360882	Monocytes	0.0370533
221	Monocytes_SRR8360884	SRR8360884	Monocytes	0.0562411
222	Monocytes_SRR8360886	SRR8360886	Monocytes	0.027898
223	Monocytes_SRR8360888	SRR8360888	Monocytes	0.198962
224	Monocytes_SRR8360890	SRR8360890	Monocytes	0.0736478
225	Monocytes_SRR8360892	SRR8360892	Monocytes	0.0326362
226	Monocytes_SRR8360894	SRR8360894	Monocytes	0.0297624
227	Monocytes_SRR8360896	SRR8360896	Monocytes	0.0577794
228	Monocytes_SRR8360898	SRR8360898	Monocytes	0.0652827
229	Monocytes_SRR9888114	SRR9888114	Monocytes	0.427766
230	Monocytes_SRR9888115	SRR9888115	Monocytes	0.445601
231	Monocytes_SRR9888116	SRR9888116	Monocytes	0.307684
232	Monocytes_SRR9888117	SRR9888117	Monocytes	0.472524
233	Monocytes_SRR9888118	SRR9888118	Monocytes	0.516211
234	Monocytes_SRR9888119	SRR9888119	Monocytes	0.529971
235	MPP_SRR2920467	SRR2920467	MPP	0.433557
236	MPP_SRR2920479	SRR2920479	MPP	0.548142
237	MPP_SRR2920509	SRR2920509	MPP	0.397702
238	MPP_SRR2920510	SRR2920510	MPP	0.307229
239	MPP_SRR2920533	SRR2920533	MPP	0.513267
240	MPP_SRR2920534	SRR2920534	MPP	0.598676
241	Neutrophil_SRR24593571	SRR24593571	Neutrophil	0.0615464
242	Neutrophil_SRR24593572	SRR24593572	Neutrophil	0.0144431
243	Sample00_NUP98_NSD1	Sample00_NUP98_NSD1	CCRI_NUP98_NSD1	0.353457
244	Sample04_NK	Sample04_NK	CCRI_NK	0.310699
245	Sample08_NUP98_KDM5A	Sample08_NUP98_KDM5A	CCRI_NUP98_KDM5A	0.125751
246	Sample13_NUP98_KDM5A	Sample13_NUP98_KDM5A	CCRI_NUP98_KDM5A	0.339294
247	Sample17_NUP98_NSD1	Sample17_NUP98_NSD1	CCRI_NUP98_NSD1	0.278202
248	Sample19_CBFB_MYH11	Sample19_CBFB_MYH11	CCRI_CBFB_MYH11	0.270295
249	Sample21_CBFB_MYH11	Sample21_CBFB_MYH11	CCRI_CBFB_MYH11	0.397386
250	Sample22_NUP98_KDM5A	Sample22_NUP98_KDM5A	CCRI_NUP98_KDM5A	0.0541078
251	Sample23_NUP98_KDM5A	Sample23_NUP98_KDM5A	CCRI_NUP98_KDM5A	0.291141
252	Sample31_KMT2A_MLLT3	Sample31_KMT2A_MLLT3	CCRI_KMT2A_MLLT3	0.184708
253	Sample33_CBFA2T3_GLIS2	Sample33_CBFA2T3_GLIS2	CCRI_CBFA2T3_GLIS2	0.236282
254	Sample38_KMT2A_MLLT3	Sample38_KMT2A_MLLT3	CCRI_KMT2A_MLLT3	0.100976
255	Sample39_NK	Sample39_NK	CCRI_NK	0.396356
256	Sample44_NUP98_NSD1	Sample44_NUP98_NSD1	CCRI_NUP98_NSD1	0.387721
257	Sample45_NUP98_NSD1	Sample45_NUP98_NSD1	CCRI_NUP98_NSD1	0.341258
258	YCU_NUP98-NSD1+PRDM16high-AM	Yamato G, Kawai T, Shiba N, et al. Genome-wide DNA methylation analysis in pediatric acute myeloid leukemia. Blood Adv. 2022;6(11):3207-3219. doi:10.1182/bloodadvances.2021005381	NUP98::NSD1+PRDM16high-AM	0.27519
259	YCU_NUP98-NSD1+PRDM16high-HR	Yamato G, Kawai T, Shiba N, et al. Genome-wide DNA methylation analysis in pediatric acute myeloid leukemia. Blood Adv. 2022;6(11):3207-3219. doi:10.1182/bloodadvances.2021005381	NUP98::NSD1+PRDM16high-HR	0.157145
260	YCU_RUNX1-RUNX1T1-SR	Yamato G, Kawai T, Shiba N, et al. Genome-wide DNA methylation analysis in pediatric acute myeloid leukemia. Blood Adv. 2022;6(11):3207-3219. doi:10.1182/bloodadvances.2021005381	RUNX1::RUNX1T1-SR	0.340663
261	YCU_t11-19MLL_KA	Yamato G, Kawai T, Shiba N, et al. Genome-wide DNA methylation analysis in pediatric acute myeloid leukemia. Blood Adv. 2022;6(11):3207-3219. doi:10.1182/bloodadvances.2021005381	t11::19MLL_KA	0.18574
262	YCU_t11-19MLL-NR	Yamato G, Kawai T, Shiba N, et al. Genome-wide DNA methylation analysis in pediatric acute myeloid leukemia. Blood Adv. 2022;6(11):3207-3219. doi:10.1182/bloodadvances.2021005381	t11::19MLL-NR	0.235734

## Sheet: Minimum_span_tree_samples
Supplementary Table 2. ATAC-seq sample names & accessions: "Minimum_span_tree_samples"
ID	sampleName	SRR accession	condition	type	type_col	nup98_status
1	CMP_SRR2920469	SRR2920469	CMP	healthy	Progenitors	other
2	CMP_SRR2920470	SRR2920470	CMP	healthy	Progenitors	other
3	CMP_SRR2920481	SRR2920481	CMP	healthy	Progenitors	other
4	CMP_SRR2920482	SRR2920482	CMP	healthy	Progenitors	other
5	CMP_SRR2920501	SRR2920501	CMP	healthy	Progenitors	other
6	CMP_SRR2920536	SRR2920536	CMP	healthy	Progenitors	other
7	CMP_SRR2920537	SRR2920537	CMP	healthy	Progenitors	other
8	GMP_SRR2920471	SRR2920471	GMP	healthy	Progenitors	other
9	GMP_SRR2920472	SRR2920472	GMP	healthy	Progenitors	other
10	GMP_SRR2920483	SRR2920483	GMP	healthy	Progenitors	other
11	GMP_SRR2920484	SRR2920484	GMP	healthy	Progenitors	other
12	GMP_SRR2920538	SRR2920538	GMP	healthy	Progenitors	other
13	GMP_SRR2920539	SRR2920539	GMP	healthy	Progenitors	other
14	HSC_SRR2920466	SRR2920466	HSC	healthy	Stemcells	other
15	HSC_SRR2920477	SRR2920477	HSC	healthy	Stemcells	other
16	HSC_SRR2920478	SRR2920478	HSC	healthy	Stemcells	other
17	HSC_SRR2920506	SRR2920506	HSC	healthy	Stemcells	other
18	HSC_SRR2920507	SRR2920507	HSC	healthy	Stemcells	other
19	HSC_SRR2920531	SRR2920531	HSC	healthy	Stemcells	other
20	HSC_SRR2920532	SRR2920532	HSC	healthy	Stemcells	other
21	LMPP_SRR2920468	SRR2920468	LMPP	healthy	Progenitors	other
22	LMPP_SRR2920480	SRR2920480	LMPP	healthy	Progenitors	other
23	LMPP_SRR2920535	SRR2920535	LMPP	healthy	Progenitors	other
24	Macrophages_SRR10027227	SRR10027227	Macrophages	healthy	Mature cells	other
25	Macrophages_SRR10046150	SRR10046150	Macrophages	healthy	Mature cells	other
26	Macrophages_SRR10046151	SRR10046151	Macrophages	healthy	Mature cells	other
27	Macrophages_SRR12810628	SRR12810628	Macrophages	healthy	Mature cells	other
28	Macrophages_SRR14240805	SRR14240805	Macrophages	healthy	Mature cells	other
29	Macrophages_SRR14240808	SRR14240808	Macrophages	healthy	Mature cells	other
30	Macrophages_SRR14240811	SRR14240811	Macrophages	healthy	Mature cells	other
31	Macrophages_SRR14240814	SRR14240814	Macrophages	healthy	Mature cells	other
32	Macrophages_SRR14240817	SRR14240817	Macrophages	healthy	Mature cells	other
33	Macrophages_SRR14240820	SRR14240820	Macrophages	healthy	Mature cells	other
34	Macrophages_SRR19423602	SRR19423602	Macrophages	healthy	Mature cells	other
35	Macrophages_SRR19423603	SRR19423603	Macrophages	healthy	Mature cells	other
36	Macrophages_SRR19979957	SRR19979957	Macrophages	healthy	Mature cells	other
37	Macrophages_SRR19979960	SRR19979960	Macrophages	healthy	Mature cells	other
38	Macrophages_SRR19979963	SRR19979963	Macrophages	healthy	Mature cells	other
39	MEP_SRR2920473	SRR2920473	MEP	healthy	Progenitors	other
40	MEP_SRR2920474	SRR2920474	MEP	healthy	Progenitors	other
41	MEP_SRR2920508	SRR2920508	MEP	healthy	Progenitors	other
42	MEP_SRR2920540	SRR2920540	MEP	healthy	Progenitors	other
43	MEP_SRR2920541	SRR2920541	MEP	healthy	Progenitors	other
44	Monocytes_SRR12643189	SRR12643189	Monocytes	healthy	Mature cells	other
45	Monocytes_SRR12643190	SRR12643190	Monocytes	healthy	Mature cells	other
46	Monocytes_SRR12781512	SRR12781512	Monocytes	healthy	Mature cells	other
47	Monocytes_SRR13632335	SRR13632335	Monocytes	healthy	Mature cells	other
48	Monocytes_SRR13632338	SRR13632338	Monocytes	healthy	Mature cells	other
49	Monocytes_SRR13632349	SRR13632349	Monocytes	healthy	Mature cells	other
50	Monocytes_SRR13632352	SRR13632352	Monocytes	healthy	Mature cells	other
51	Monocytes_SRR13632355	SRR13632355	Monocytes	healthy	Mature cells	other
52	Monocytes_SRR13632358	SRR13632358	Monocytes	healthy	Mature cells	other
53	Monocytes_SRR13632361	SRR13632361	Monocytes	healthy	Mature cells	other
54	Monocytes_SRR13632364	SRR13632364	Monocytes	healthy	Mature cells	other
55	Monocytes_SRR13632367	SRR13632367	Monocytes	healthy	Mature cells	other
56	Monocytes_SRR13632370	SRR13632370	Monocytes	healthy	Mature cells	other
57	Monocytes_SRR14207966	SRR14207966	Monocytes	healthy	Mature cells	other
58	Monocytes_SRR14207968	SRR14207968	Monocytes	healthy	Mature cells	other
59	MPP_SRR2920467	SRR2920467	MPP	healthy	Progenitors	other
60	MPP_SRR2920479	SRR2920479	MPP	healthy	Progenitors	other
61	MPP_SRR2920509	SRR2920509	MPP	healthy	Progenitors	other
62	MPP_SRR2920510	SRR2920510	MPP	healthy	Progenitors	other
63	MPP_SRR2920533	SRR2920533	MPP	healthy	Progenitors	other
64	MPP_SRR2920534	SRR2920534	MPP	healthy	Progenitors	other
65	Neutrophil_SRR24593571	SRR24593571	Neutrophil	healthy	Mature cells	other
66	Neutrophil_SRR24593572	SRR24593572	Neutrophil	healthy	Mature cells	other
67	Sample00_NUP98_NSD1	CCRI_NUP98_NSD1	CCRI_NUP98_NSD1	AML pediatric	AML pediatric	NUP98-NSD1
68	Sample04_NK	CCRI_NK	CCRI_NK	AML pediatric	AML pediatric	other
69	Sample08_NUP98_KDM5A	CCRI_NUP98_KDM5A	CCRI_NUP98_KDM5A	AML pediatric	AML pediatric	NUP98-KDM5A
70	Sample13_NUP98_KDM5A	CCRI_NUP98_KDM5A	CCRI_NUP98_KDM5A	AML pediatric	AML pediatric	NUP98-KDM5A
71	Sample17_NUP98_NSD1	CCRI_NUP98_NSD1	CCRI_NUP98_NSD1	AML pediatric	AML pediatric	NUP98-NSD1
72	Sample19_CBFB_MYH11	CCRI_CBFB_MYH11	CCRI_CBFB_MYH11	AML pediatric	AML pediatric	other
73	Sample21_CBFB_MYH11	CCRI_CBFB_MYH11	CCRI_CBFB_MYH11	AML pediatric	AML pediatric	other
74	Sample22_NUP98_KDM5A	CCRI_NUP98_KDM5A	CCRI_NUP98_KDM5A	AML pediatric	AML pediatric	NUP98-KDM5A
75	Sample23_NUP98_KDM5A	CCRI_NUP98_KDM5A	CCRI_NUP98_KDM5A	AML pediatric	AML pediatric	NUP98-KDM5A
76	Sample31_KMT2A_MLLT3	CCRI_KMT2A_MLLT3	CCRI_KMT2A_MLLT3	AML pediatric	AML pediatric	other
77	Sample33_CBFA2T3_GLIS2	CCRI_CBFA2T3_GLIS2	CCRI_CBFA2T3_GLIS2	AML pediatric	AML pediatric	other
78	Sample38_KMT2A_MLLT3	CCRI_KMT2A_MLLT3	CCRI_KMT2A_MLLT3	AML pediatric	AML pediatric	other
79	Sample39_NK	CCRI_NK	CCRI_NK	AML pediatric	AML pediatric	other
80	Sample44_NUP98_NSD1	CCRI_NUP98_NSD1	CCRI_NUP98_NSD1	AML pediatric	AML pediatric	NUP98-NSD1
81	Sample45_NUP98_NSD1	CCRI_NUP98_NSD1	CCRI_NUP98_NSD1	AML pediatric	AML pediatric	NUP98-NSD1
82	YCU_NUP98-NSD1+PRDM16high-AM	Yamato G, Kawai T, Shiba N, et al. Genome-wide DNA methylation analysis in pediatric acute myeloid leukemia. Blood Adv. 2022;6(11):3207-3219. doi:10.1182/bloodadvances.2021005381	NUP98::NSD1+PRDM16high-AM	AML pediatric	AML pediatric	NUP98-NSD1
83	YCU_NUP98-NSD1+PRDM16high-HR	Yamato G, Kawai T, Shiba N, et al. Genome-wide DNA methylation analysis in pediatric acute myeloid leukemia. Blood Adv. 2022;6(11):3207-3219. doi:10.1182/bloodadvances.2021005381	NUP98::NSD1+PRDM16high-HR	AML pediatric	AML pediatric	NUP98-NSD1
84	YCU_RUNX1-RUNX1T1-SR	Yamato G, Kawai T, Shiba N, et al. Genome-wide DNA methylation analysis in pediatric acute myeloid leukemia. Blood Adv. 2022;6(11):3207-3219. doi:10.1182/bloodadvances.2021005381	RUNX1::RUNX1T1-SR	AML pediatric	AML pediatric	other
85	YCU_t11-19MLL_KA	Yamato G, Kawai T, Shiba N, et al. Genome-wide DNA methylation analysis in pediatric acute myeloid leukemia. Blood Adv. 2022;6(11):3207-3219. doi:10.1182/bloodadvances.2021005381	t11::19MLL_KA	AML pediatric	AML pediatric	other
86	YCU_t11-19MLL-NR	Yamato G, Kawai T, Shiba N, et al. Genome-wide DNA methylation analysis in pediatric acute myeloid leukemia. Blood Adv. 2022;6(11):3207-3219. doi:10.1182/bloodadvances.2021005381	t11::19MLL-NR	AML pediatric	AML pediatric	other

## Sheet: ATAC-seq_heatmap_samples
Supplementary Table 2. ATAC-seq sample names & accessions: "ATAC-seq_heatmap_samples"
sampleName	SRR accession	condition
GMP	SRR2920471	GMP
	SRR2920472	GMP
	SRR2920484	GMP
HSC	SRR2920466	HSC
	SRR2920506	HSC
	SRR2920477	HSC
Monocyte	SRR12643190	Monocyte
	SRR12643189	Monocyte
	SRR12781512	Monocyte
Neutrophil	SRR24593571	Neutrophil
	SRR24593572	Neutrophil
NUP98::KDM5A	Sample08_NUP98_KDM5A	CCRI_NUP98_KDM5A
	Sample13_NUP98_KDM5A	CCRI_NUP98_KDM5A
	Sample23_NUP98_KDM5A	CCRI_NUP98_KDM5A
