# Supplementary material for: Transcriptional and epigenetic rewiring by the NUP98::KDM5A fusion oncoprotein directly activates CDK12
Source: Nat Commun. 2025 May 19;16:4656. doi: 10.1038/s41467-025-59930-9 (PMC12089343; doi:10.1038/s41467-025-59930-9)
Supplement: Supplementary file 4 — Supplementary Data 3 [file 41467_2025_59930_MOESM4_ESM.xlsx]

## Sheet: 1921 more access. regions
Supplementary Table 3. Specific accessible regions in NUP98-r vs. GMP: "1921 more access. regions"
Differential ATAC-seq regions including statistics were calculated with DiffBind applying DESeq2.
#	seqnames	start	end	width	strand	Conc	Conc_GMP	Conc_NUP98_r	Fold	p.value	FDR	annotation	geneChr	geneStart	geneEnd	geneLength	geneStrand	geneId	transcriptId	distanceToTSS	ENSEMBL	SYMBOL	GENENAME
2878	chr8	127738217	127738617	401	*	9.01473	5.49166	10.0178	-3.30457	1.66024e-09	8.25535e-08	Promoter (<=1kb)	8	127730157	127738987	8831	2	100270680	ENST00000672942.1	370	ENSG00000249375	CASC11	cancer susceptibility 11
1446	chr11	69667220	69667620	401	*	4.81618	1.71541	5.79568	-3.26766	3.58902e-12	3.55192e-10	Promoter (<=1kb)	11	69665649	69668012	2364	2	220064	ENST00000537272.6	392	ENSG00000149716	LTO1	LTO1 maturation factor of ABCE1
4358	chr4	73743989	73744389	401	*	3.41416	0	4.42229	-3.25042	4.1693e-08	1.36898e-06	Promoter (3-4kb)	4	73740569	73743716	3148	1	3576	ENST00000307407.8	3420	ENSG00000169429	CXCL8	C-X-C motif chemokine ligand 8
1144	chr2	20595850	20596250	401	*	5.35788	2.5358	6.31725	-3.23789	3.44649e-13	4.30858e-11	Promoter (3-4kb)	2	20590775	20592548	1774	2	100874343	ENST00000449391.2	-3302	ENSG00000231948	HS1BP3-IT1	HS1BP3 intronic transcript 1
458	chr2	208359469	208359869	401	*	7.97683	5.33208	8.92102	-3.20438	4.84714e-17	1.51452e-14	Promoter (<=1kb)	2	208359714	208494029	134316	1	5746	ENST00000617735.4	0	ENSG00000144407	PTH2R	parathyroid hormone 2 receptor
2662	chr1	10077	10477	401	*	3.14164	0	4.15511	-3.1985	8.51136e-10	4.57558e-08	Promoter (1-2kb)	1	11869	14409	2541	1	100287102	ENST00000456328.2	-1392	ENSG00000290825	DDX11L1	DEAD/H-box helicase 11 like 1 (pseudogene)
1547	chr7	23470450	23470850	401	*	5.64673	2.737	6.61288	-3.193	6.93555e-12	6.41572e-10	Promoter (<=1kb)	7	23310209	23470491	160283	2	10643	ENST00000258729.8	0	ENSG00000136231	IGF2BP3	insulin like growth factor 2 mRNA binding protein 3
1909	chr5	164358871	164359271	401	*	4.95681	2.15976	5.91415	-3.18133	4.91935e-11	3.68771e-09	Promoter (1-2kb)	5	164357594	164493824	136231	1	102546299	ENST00000671513.1	1277	ENSG00000241956	LOC102546299	uncharacterized LOC102546299
2638	chr7	155951715	155952115	401	*	3.89441	0.847556	4.87033	-3.16068	7.94717e-10	4.31114e-08	Promoter (<=1kb)	7	155952030	155966343	14314	1	389602	ENST00000684576.1	0	ENSG00000204876	LOC389602	uncharacterized LOC389602
1492	chr11	12114580	12114980	401	*	5.28984	2.48594	6.24774	-3.11123	4.79376e-12	4.59531e-10	Promoter (1-2kb)	11	12116696	12162166	45471	1	9645	ENST00000530823.1	-1716	ENSG00000133816	MICAL2	microtubule associated monooxygenase, calponin and LIM domain containing 2
1318	chr20	23187723	23188123	401	*	5.85731	3.26424	6.79668	-3.04824	1.29161e-12	1.4024e-10	Promoter (<=1kb)	20	23187948	23190314	2367	1	100505664	ENST00000687884.1	0	ENSG00000230387	LOC100505664	uncharacterized LOC100505664
5296	chr11	65658193	65658593	401	*	6.96894	3.22878	7.98164	-3.04605	1.72847e-07	4.67056e-06	Promoter (1-2kb)	11	65655707	65659743	4037	2	5970	ENST00000526257.1	1150	ENSG00000173039	RELA	RELA proto-oncogene, NF-kB subunit
1487	chr1	46611886	46612286	401	*	5.17602	2.53196	6.12015	-3.02058	4.67579e-12	4.49986e-10	Promoter (2-3kb)	1	46607719	46615133	7415	2	148932	ENST00000271139.13	2847	ENSG00000142961	MOB3C	MOB kinase activator 3C
4022	chr3	71245912	71246312	401	*	3.25121	0.0385763	4.23769	-3.01369	2.40132e-08	8.54403e-07	Promoter (<=1kb)	3	70959208	71245181	285974	2	27086	ENST00000498215.7	-731	ENSG00000114861	FOXP1	forkhead box P1
4799	chr4	48681105	48681505	401	*	4.21018	1.07478	5.1919	-3.00349	8.37889e-08	2.49856e-06	Promoter (<=1kb)	4	48620657	48681171	60515	2	285527	ENST00000505759.1	0	ENSG00000075539	FRYL	FRY like transcription coactivator
5432	chr8	35971148	35971548	401	*	4.04645	0.70158	5.04048	-2.99379	2.05015e-07	5.40109e-06	Promoter (<=1kb)	8	35970684	36191194	220511	1	124902062	ENST00000659919.1	464	ENSG00000253452	LOC124902062	uncharacterized LOC124902062
2067	chr14	64445492	64445892	401	*	4.4002	1.82796	5.33758	-2.99147	1.01378e-10	7.01874e-09	Promoter (2-3kb)	14	64447973	64460006	12034	1	4522	ENST00000651891.1	-2081	ENSG00000100714	MTHFD1	methylenetetrahydrofolate dehydrogenase, cyclohydrolase and formyltetrahydrofolate synthetase 1
1942	chr6	10726651	10727051	401	*	5.16383	2.70326	6.08995	-2.88622	5.75987e-11	4.24369e-09	Promoter (2-3kb)	6	10724422	10728727	4306	1	51522	ENST00000495549.1	2229	ENSG00000111843	TMEM14C	transmembrane protein 14C
3686	chrX	9538575	9538975	401	*	4.0481	1.25424	5.00519	-2.87999	1.21145e-08	4.70332e-07	Promoter (3-4kb)	23	9534943	9684070	149128	1	6907	ENST00000452824.5	3632	ENSG00000101849	TBL1X	transducin beta like 1 X-linked
3008	chr1	228635296	228635696	401	*	3.72833	1.34272	4.64633	-2.87934	2.37465e-09	1.12937e-07	Promoter (<=1kb)	1	228634871	228634989	119	2	100169763	ENST00000362400.1	-307	ENSG00000199270	RNA5S12	RNA, 5S ribosomal 12
4968	chr6	116648210	116648610	401	*	3.43233	0.804177	4.375	-2.82675	1.09167e-07	3.1446e-06	Promoter (1-2kb)	6	116635618	116646258	10641	2	221302	ENST00000485498.1	-1952	ENSG00000153975	ZUP1	zinc finger containing ubiquitin peptidase 1
6241	chr8	124842772	124843172	401	*	4.04521	0.964594	5.02338	-2.82046	5.28637e-07	1.21196e-05	Promoter (2-3kb)	8	124834001	124840524	6524	2	105375743	ENST00000701454.1	-2248	ENSG00000255491	LOC105375743	uncharacterized LOC105375743
5742	chr4	123349350	123349750	401	*	5.03766	2.02362	6.01133	-2.81868	3.00384e-07	7.48632e-06	Promoter (1-2kb)	4	123349250	123351221	1972	2	124900774	ENST00000654181.1	1471	ENSG00000287951	LOC124900774	uncharacterized LOC124900774
6137	chr18	57583274	57583674	401	*	5.6384	2.53148	6.6183	-2.80882	4.6856e-07	1.09243e-05	Promoter (2-3kb)	18	57549569	57586391	36823	2	2235	ENST00000651787.1	2717	ENSG00000066926	FECH	ferrochelatase
4007	chr11	6554797	6555197	401	*	3.87717	1.14263	4.8293	-2.80865	2.3018e-08	8.2206e-07	Promoter (2-3kb)	11	6558054	6563317	5264	1	144132	ENST00000531903.5	-2857	ENSG00000179532	DNHD1	dynein heavy chain domain 1
5772	chr9	94083332	94083732	401	*	2.77472	0	3.73235	-2.80727	3.12642e-07	7.75131e-06	Promoter (<=1kb)	9	94084464	94109853	25390	1	138639	ENST00000620992.5	-732	ENSG00000158079	PTPDC1	protein tyrosine phosphatase domain containing 1
5530	chr1	168498630	168499030	401	*	2.21541	0	3.14183	-2.80095	2.34362e-07	6.0648e-06	Promoter (2-3kb)	1	168484515	168495692	11178	2	101928565	ENST00000686713.1	-2938	ENSG00000228697	LOC101928565	uncharacterized LOC101928565
6794	chr2	226837782	226838182	401	*	4.79548	1.50308	5.7866	-2.8002	9.17677e-07	1.93266e-05	Promoter (<=1kb)	2	226837548	226864856	27309	1	84236	ENST00000436481.1	234	ENSG00000144468	RHBDD1	rhomboid domain containing 1
6781	chr9	69371103	69371503	401	*	2.56644	0	3.50764	-2.79084	9.03738e-07	1.90695e-05	Promoter (<=1kb)	9	69371266	69392455	21190	1	9413	ENST00000643727.1	0	ENSG00000135063	ENTREP1	endosomal transmembrane epsin interactor 1
7789	chrX	48782879	48783279	401	*	4.15072	0.515847	5.15895	-2.77757	2.19814e-06	4.03755e-05	Promoter (3-4kb)	23	48786540	48794311	7772	1	2623	ENST00000696450.1	-3261	ENSG00000102145	GATA1	GATA binding protein 1
8472	chr3	146921664	146922064	401	*	4.65582	0.760419	5.67451	-2.73945	3.66506e-06	6.18938e-05	Promoter (<=1kb)	3	146921795	146925357	3563	1	101927866	ENST00000470860.2	0	ENSG00000242671	LINC02010	long intergenic non-protein coding RNA 2010
8792	chr9	14395706	14396106	401	*	5.84293	1.40377	6.87806	-2.72922	4.5929e-06	7.47404e-05	Promoter (2-3kb)	9	14361294	14398711	37418	2	4781	ENST00000638165.1	2605	ENSG00000147862	NFIB	nuclear factor I B
6818	chr4	69054820	69055220	401	*	4.69748	1.80777	5.66212	-2.72604	9.34036e-07	1.96012e-05	Promoter (3-4kb)	4	69051476	69112572	61097	1	7364	ENST00000509763.1	3344	ENSG00000171234	UGT2B7	UDP glucuronosyltransferase family 2 member B7
3119	chr19	5287460	5287860	401	*	4.00867	1.65199	4.92342	-2.70764	3.14742e-09	1.44409e-07	Promoter (1-2kb)	19	5273061	5286388	13328	2	5802	ENST00000590509.5	-1072	ENSG00000105426	PTPRS	protein tyrosine phosphatase receptor type S
4776	chr17	59387987	59388387	401	*	3.12896	0.74989	4.04624	-2.70522	8.12821e-08	2.43548e-06	Promoter (<=1kb)	17	59388840	59397149	8310	1	388403	ENST00000582813.1	-453	ENSG00000175155	YPEL2	yippee like 2
8536	chr1	11797770	11798170	401	*	4.38257	0.821116	5.38749	-2.70502	3.85121e-06	6.455e-05	Promoter (1-2kb)	1	11790642	11796545	5904	2	4524	ENST00000641820.1	-1225	ENSG00000177000	MTHFR	methylenetetrahydrofolate reductase
6721	chr2	231222160	231222560	401	*	2.86648	0.0599494	3.82459	-2.69969	8.60781e-07	1.83252e-05	Promoter (<=1kb)	2	231221925	231345181	123257	1	80210	ENST00000683520.1	235	ENSG00000135931	ARMC9	armadillo repeat containing 9
7034	chr7	134660292	134660692	401	*	4.13793	1.1721	5.1082	-2.69827	1.14821e-06	2.33567e-05	Promoter (<=1kb)	7	134660421	134661741	1321	1	669	ENST00000443095.1	0	ENSG00000172331	BPGM	bisphosphoglycerate mutase
7889	chr3	98584137	98584537	401	*	4.14402	0.9084	5.13186	-2.6797	2.37217e-06	4.30198e-05	Promoter (<=1kb)	3	98521133	98585498	64366	2	56650	ENST00000512905.6	961	ENSG00000080822	CLDND1	claudin domain containing 1
5859	chr14	73861087	73861487	401	*	3.68634	1.07188	4.62773	-2.6618	3.4861e-07	8.51364e-06	Promoter (<=1kb)	14	73860538	73884579	24042	1	145482	ENST00000553813.1	549	ENSG00000140043	PTGR2	prostaglandin reductase 2
6869	chr1	168281603	168282003	401	*	2.90631	0.0524821	3.86819	-2.65593	9.84188e-07	2.05011e-05	Promoter (<=1kb)	1	168280877	168314426	33550	1	9095	ENST00000367821.8	726	ENSG00000143178	TBX19	T-box transcription factor 19
7089	chr10	11894546	11894946	401	*	4.19329	1.31328	5.15719	-2.65465	1.2037e-06	2.42955e-05	Promoter (<=1kb)	10	11849608	11894700	45093	2	219731	ENST00000445498.5	0	ENSG00000225778	PROSER2-AS1	PROSER2 antisense RNA 1
3080	chr2	33275702	33276102	401	*	5.26132	2.98132	6.16707	-2.65415	2.85064e-09	1.32448e-07	Promoter (<=1kb)	2	33275909	33347409	71501	1	4052	ENST00000415140.6	0	ENSG00000049323	LTBP1	latent transforming growth factor beta binding protein 1
7826	chr16	55948294	55948694	401	*	2.69028	0	3.66781	-2.64002	2.26498e-06	4.14065e-05	Promoter (3-4kb)	16	55846219	55944464	98246	2	221223	ENST00000541580.5	-3830	ENSG00000159398	CES5A	carboxylesterase 5A
4477	chr7	30926285	30926685	401	*	4.37031	2.011	5.28535	-2.63739	5.15727e-08	1.64849e-06	Promoter (3-4kb)	7	30922578	30924072	1495	1	358	ENST00000651610.1	3707	ENSG00000240583	AQP1	aquaporin 1 (Colton blood group)
7787	chr4	146407718	146408118	401	*	4.46868	1.47807	5.44071	-2.63564	2.19585e-06	4.03437e-05	Promoter (<=1kb)	4	146408583	146408688	106	1	102465837	ENST00000619235.1	-465	ENSG00000278438	MIR7849	microRNA 7849
2263	chr11	70419936	70420336	401	*	5.45002	3.15218	6.35791	-2.63364	2.24801e-10	1.42157e-08	Promoter (<=1kb)	11	70420125	70429125	9001	1	2017	ENST00000527962.5	0	ENSG00000085733	CTTN	cortactin
5329	chr16	79673691	79674091	401	*	2.6951	0.155802	3.62925	-2.63246	1.80474e-07	4.84645e-06	Promoter (1-2kb)	16	79676048	79807923	131876	1	101928248	ENST00000661087.1	-1957	ENSG00000260876	LINC01229	long intergenic non-protein coding RNA 1229
6677	chr8	11291841	11292241	401	*	3.32551	0.87807	4.25024	-2.62924	8.22455e-07	1.76246e-05	Promoter (2-3kb)	8	11294775	11300777	6003	1	66036	ENST00000528389.1	-2534	ENSG00000104643	MTMR9	myotubularin related protein 9
7621	chr22	38127211	38127611	401	*	4.13629	1.09651	5.11173	-2.62221	1.91855e-06	3.60166e-05	Promoter (<=1kb)	22	38123204	38127228	4025	2	8398	ENST00000490473.1	0	ENSG00000184381	PLA2G6	phospholipase A2 group VI
8962	chr4	183241241	183241641	401	*	4.91776	1.78873	5.89907	-2.6213	5.1342e-06	8.19646e-05	Promoter (<=1kb)	4	183233628	183240634	7007	2	101928734	ENST00000511846.1	-607	ENSG00000251128	WWC2-AS1	WWC2 antisense RNA 1
2102	chr11	63503495	63503895	401	*	4.335	2.06564	5.23945	-2.62081	1.16879e-10	7.95719e-09	Promoter (2-3kb)	11	63506052	63516774	10723	1	85329	ENST00000674247.1	-2157	ENSG00000133317	LGALS12	galectin 12
8235	chr3	148840518	148840918	401	*	5.05504	2.08968	6.02527	-2.6162	3.14757e-06	5.46823e-05	Promoter (2-3kb)	3	148838175	148844496	6322	1	1360	ENST00000484877.1	2343	ENSG00000153002	CPB1	carboxypeptidase B1
3900	chr20	23132873	23133273	401	*	4.5416	2.12011	5.46354	-2.6149	1.87374e-08	6.87541e-07	Promoter (<=1kb)	20	23125074	23132635	7562	2	200261	ENST00000652955.1	-238	ENSG00000233746	LINC00656	long intergenic non-protein coding RNA 656
6157	chr12	42692299	42692699	401	*	3.52665	1.04663	4.4548	-2.61282	4.81098e-07	1.11802e-05	Promoter (<=1kb)	12	42692244	42717117	24874	1	105369739	ENST00000667161.1	55	ENSG00000257114	LINC02450	long intergenic non-protein coding RNA 2450
8769	chr7	142962191	142962591	401	*	4.70136	1.58259	5.68202	-2.60723	4.53379e-06	7.3972e-05	Promoter (<=1kb)	7	142941114	142962363	21250	2	3792	ENST00000355265.7	0	ENSG00000197993	KEL	Kell metallo-endopeptidase (Kell blood group)
8953	chr7	80646107	80646507	401	*	4.85357	1.71204	5.83568	-2.60451	5.11447e-06	8.17315e-05	Promoter (<=1kb)	7	80646329	80663005	16677	1	948	ENST00000426978.5	0	ENSG00000135218	CD36	CD36 molecule
2387	chr7	30290271	30290671	401	*	3.82567	1.58934	4.72604	-2.60373	3.44834e-10	2.06734e-08	Promoter (<=1kb)	7	30289794	30289890	97	2	100500883	ENST00000637270.1	-381	ENSG00000283237	MIR550B1	microRNA 550b-1
3172	chr12	54473409	54473809	401	*	4.43012	2.16341	5.33425	-2.59357	3.68571e-09	1.66281e-07	Promoter (<=1kb)	12	54455950	54473549	17600	2	121355	ENST00000546931.5	0	ENSG00000170627	GTSF1	gametocyte specific factor 1
10155	chr4	144019240	144019640	401	*	3.73606	0.0216527	4.7477	-2.58901	1.09283e-05	0.000153972	Promoter (<=1kb)	4	143996104	144019337	23234	2	2994	ENST00000429670.3	0	ENSG00000250361	GYPB	glycophorin B (MNS blood group)
8703	chr22	17198589	17198989	401	*	3.86591	0.947676	4.83269	-2.58293	4.3604e-06	7.16786e-05	Promoter (<=1kb)	22	17179317	17198789	19473	2	51816	ENST00000648668.1	0	ENSG00000093072	ADA2	adenosine deaminase 2
4001	chr12	122279711	122280111	401	*	3.81268	1.48536	4.72404	-2.58018	2.25848e-08	8.07798e-07	Promoter (<=1kb)	12	122277368	122280058	2691	2	6249	ENST00000543205.1	0	ENSG00000130779	CLIP1	CAP-Gly domain containing linker protein 1
4820	chr3	187022285	187022685	401	*	4.72426	2.40966	5.63413	-2.5721	8.65275e-08	2.56899e-06	Promoter (<=1kb)	3	187021856	187078553	56698	1	6480	ENST00000448044.5	429	ENSG00000073849	ST6GAL1	ST6 beta-galactoside alpha-2,6-sialyltransferase 1
4388	chr21	46307604	46308004	401	*	4.7393	2.41958	5.64977	-2.57199	4.37529e-08	1.4269e-06	Promoter (3-4kb)	21	46301710	46311631	9922	2	54058	ENST00000472607.1	3627	ENSG00000160298	C21orf58	chromosome 21 open reading frame 58
7495	chr7	106015775	106016175	401	*	2.81068	0.412206	3.73011	-2.56987	1.71967e-06	3.28256e-05	Promoter (<=1kb)	7	106015124	106022448	7325	1	222256	ENST00000468477.1	651	ENSG00000128536	CDHR3	cadherin related family member 3
5585	chr3	187265532	187265932	401	*	3.30964	1.32387	4.17538	-2.54191	2.50116e-07	6.40875e-06	Promoter (2-3kb)	3	187256800	187263256	6457	2	5648	ENST00000490558.5	-2276	ENSG00000127241	MASP1	MBL associated serine protease 1
4600	chr5	154834883	154835283	401	*	4.85621	2.56043	5.76385	-2.53299	6.18154e-08	1.92306e-06	Promoter (<=1kb)	5	154822495	154834954	12460	2	10826	ENST00000524363.5	0	ENSG00000170271	FAXDC2	fatty acid hydroxylase domain containing 2
9761	chr10	67695950	67696350	401	*	3.30382	0.586685	4.25445	-2.53292	8.62296e-06	0.000126394	Promoter (<=1kb)	10	65912523	67696195	1783673	2	29119	ENST00000433211.7	0	ENSG00000183230	CTNNA3	catenin alpha 3
10402	chr4	143905483	143905883	401	*	3.7473	0.606348	4.72937	-2.52993	1.2406e-05	0.000170642	Promoter (<=1kb)	4	143870864	143905559	34696	2	2996	ENST00000358615.9	0	ENSG00000197465	GYPE	glycophorin E (MNS blood group)
9655	chr5	16482891	16483291	401	*	3.66099	0.849438	4.61951	-2.52919	8.02675e-06	0.000118947	Promoter (2-3kb)	5	16473071	16480156	7086	2	54463	ENST00000683169.1	-2735	ENSG00000154153	RETREG1	reticulophagy regulator 1
5487	chr1	116415698	116416098	401	*	4.1245	1.65716	5.05133	-2.52548	2.19173e-07	5.7162e-06	Promoter (2-3kb)	1	116390564	116418568	28005	2	84852	ENST00000675742.1	2470	ENSG00000203865	ATP1A1-AS1	ATP1A1 antisense RNA 1
5516	chr4	184674287	184674687	401	*	3.35986	1.01328	4.27345	-2.5189	2.28756e-07	5.93477e-06	Promoter (3-4kb)	4	184678277	184694592	16316	1	201973	ENST00000508001.1	-3590	ENSG00000164306	PRIMPOL	primase and DNA directed polymerase
11087	chr2	170013836	170014236	401	*	3.70293	0	4.72951	-2.51787	1.76476e-05	0.000227745	Promoter (<=1kb)	2	170014040	170029435	15396	1	130507	ENST00000465630.1	0	ENSG00000144357	UBR3	ubiquitin protein ligase E3 component n-recognin 3
3025	chr6	25166378	25166778	401	*	4.97843	2.85585	5.86393	-2.50824	2.48896e-09	1.17746e-07	Promoter (<=1kb)	6	25108614	25166555	57942	2	8418	ENST00000458373.6	0	ENSG00000168405	CMAHP	cytidine monophospho-N-acetylneuraminic acid hydroxylase, pseudogene
4493	chr17	44393286	44393686	401	*	4.69847	2.48615	5.59581	-2.50656	5.30252e-08	1.68889e-06	Promoter (3-4kb)	17	44372181	44389649	17469	2	3674	ENST00000262407.6	-3637	ENSG00000005961	ITGA2B	integrin subunit alpha 2b
9409	chr6	129094293	129094693	401	*	3.78506	1.18107	4.72546	-2.50594	6.85722e-06	0.000104272	Promoter (3-4kb)	6	129098314	129243045	144732	1	3908	ENST00000690881.1	-3621	ENSG00000196569	LAMA2	laminin subunit alpha 2
9343	chr17	62573072	62573472	401	*	2.42876	0.0629054	3.34455	-2.50501	6.588e-06	0.000100886	Promoter (<=1kb)	17	62572847	62586703	13857	1	11011	ENST00000584367.2	225	ENSG00000146872	TLK2	tousled like kinase 2
7718	chr15	73225377	73225777	401	*	4.53263	2.01535	5.46458	-2.49827	2.08622e-06	3.86721e-05	Promoter (3-4kb)	15	73221919	73244482	22564	1	4756	ENST00000560407.1	3458	ENSG00000067141	NEO1	neogenin 1
8350	chr2	102069308	102069708	401	*	4.72358	2.09884	5.66592	-2.49022	3.41572e-06	5.85257e-05	Promoter (<=1kb)	2	102070376	102176759	106384	1	3554	ENST00000409929.5	-668	ENSG00000115594	IL1R1	interleukin 1 receptor type 1
4621	chr8	130343073	130343473	401	*	5.67794	3.49772	6.57114	-2.49003	6.35977e-08	1.96952e-06	Promoter (2-3kb)	8	130152764	130340937	188174	2	50807	ENST00000524367.5	-2136	ENSG00000153317	ASAP1	ArfGAP with SH3 domain, ankyrin repeat and PH domain 1
11602	chr18	10752084	10752484	401	*	2.43815	0	3.46514	-2.48499	2.20965e-05	0.000272502	Promoter (3-4kb)	18	10737663	10748500	10838	2	63895	ENST00000579949.2	-3584	ENSG00000154864	PIEZO2	piezo type mechanosensitive ion channel component 2
10469	chr4	154566640	154567040	401	*	3.81261	0.926501	4.77697	-2.48495	1.29292e-05	0.000176701	Promoter (<=1kb)	4	154565781	154567854	2074	1	2244	ENST00000473984.1	859	ENSG00000171564	FGB	fibrinogen beta chain
6239	chr14	74888417	74888817	401	*	3.52783	1.26912	4.43099	-2.48286	5.26719e-07	1.20795e-05	Promoter (<=1kb)	14	74889069	74889669	601	1	1743	ENST00000550473.2	-252	ENSG00000119689	DLST	dihydrolipoamide S-succinyltransferase
3060	chr20	25223196	25223596	401	*	5.55339	3.48821	6.43086	-2.47442	2.74117e-09	1.28194e-07	Promoter (<=1kb)	20	25223867	25225733	1867	1	955	ENST00000463734.1	-271	ENSG00000197586	ENTPD6	ectonucleoside triphosphate diphosphohydrolase 6
9513	chr2	9960987	9961387	401	*	4.15123	1.50038	5.09597	-2.46719	7.32334e-06	0.000110143	Promoter (<=1kb)	2	9961165	10001205	40041	1	29841	ENST00000405379.6	0	ENSG00000134317	GRHL1	grainyhead like transcription factor 1
8574	chr13	48444162	48444562	401	*	1.5642	0	2.45968	-2.4662	3.97084e-06	6.62601e-05	Promoter (<=1kb)	13	48389567	48444667	55101	2	10161	ENST00000465365.6	105	ENSG00000139679	LPAR6	lysophosphatidic acid receptor 6
5053	chr2	11403741	11404141	401	*	4.89142	2.72047	5.78341	-2.45637	1.23577e-07	3.49979e-06	Promoter (1-2kb)	2	11405508	11427167	21660	1	105373429	ENST00000656821.1	-1367	ENSG00000285569	LOC105373429	uncharacterized LOC105373429
6217	chr10	20999784	21000184	401	*	3.66195	1.38685	4.56711	-2.44753	5.15651e-07	1.18658e-05	Promoter (2-3kb)	10	20961672	21002696	41025	2	10529	ENST00000674777.1	2512	ENSG00000078114	NEBL	nebulette
10804	chr1	86991720	86992120	401	*	4.0693	1.08677	5.04077	-2.43856	1.53369e-05	0.000203108	Promoter (<=1kb)	1	86993009	87169204	176196	1	339524	ENST00000370548.3	-889	ENSG00000267272	LINC01140	long intergenic non-protein coding RNA 1140
4533	chr20	62310454	62310854	401	*	4.96645	2.82294	5.85479	-2.43625	5.54687e-08	1.75113e-06	Promoter (<=1kb)	20	62309145	62310412	1268	2	3911	ENST00000495695.1	-42	ENSG00000130702	LAMA5	laminin subunit alpha 5
5512	chr4	143417912	143418312	401	*	3.9893	2.03754	4.84978	-2.43379	2.26727e-07	5.88639e-06	Promoter (2-3kb)	4	143415509	143433680	18172	1	2549	ENST00000511836.1	2403	ENSG00000109458	GAB1	GRB2 associated binding protein 1
7452	chr2	190896464	190896864	401	*	2.42473	0.176668	3.32656	-2.42651	1.65473e-06	3.17681e-05	Promoter (<=1kb)	2	190895652	190905276	9625	1	2744	ENST00000469774.1	812	ENSG00000115419	GLS	glutaminase
7775	chr11	108401357	108401757	401	*	3.53181	1.1787	4.44614	-2.41981	2.18373e-06	4.01829e-05	Promoter (3-4kb)	11	108331411	108405483	74073	2	160140	ENST00000524755.5	3726	ENSG00000166323	C11orf65	chromosome 11 open reading frame 65
5693	chr17	1730249	1730649	401	*	5.22364	3.01913	6.11999	-2.41	2.80544e-07	7.05109e-06	Promoter (<=1kb)	17	1730461	1733537	3077	1	124997	ENST00000474958.2	0	ENSG00000167716	WDR81	WD repeat domain 81
8719	chr11	27052375	27052775	401	*	2.89037	0.194275	3.83917	-2.40487	4.40169e-06	7.22284e-05	Promoter (2-3kb)	11	27055217	27127671	72455	1	8424	ENST00000525090.1	-2442	ENSG00000129151	BBOX1	gamma-butyrobetaine hydroxylase 1
10374	chr7	2304515	2304915	401	*	4.30783	1.64237	5.25389	-2.40337	1.22237e-05	0.000168588	Promoter (3-4kb)	7	2278114	2307950	29837	2	29886	ENST00000419693.1	3035	ENSG00000106266	SNX8	sorting nexin 8
9670	chr21	45411432	45411832	401	*	5.71235	3.11418	6.65221	-2.40318	8.11307e-06	0.000120039	Promoter (1-2kb)	21	45407386	45410065	2680	2	100874236	ENST00000446475.1	-1367	ENSG00000224574	COL18A1-AS2	COL18A1 antisense RNA 2
7253	chr7	23161526	23161926	401	*	3.87113	1.47606	4.79018	-2.40053	1.38172e-06	2.72582e-05	Promoter (3-4kb)	7	23165875	23168102	2228	1	55975	ENST00000469576.1	-3949	ENSG00000122550	KLHL7	kelch like family member 7
8820	chr2	39796220	39796620	401	*	3.28776	0.763382	4.22043	-2.39942	4.71661e-06	7.651e-05	Promoter (3-4kb)	2	39792359	40251732	459374	1	100128590	ENST00000628471.2	3861	ENSG00000227028	SLC8A1-AS1	SLC8A1 antisense RNA 1
8891	chr4	145169265	145169665	401	*	1.92866	0	2.82516	-2.39616	4.91108e-06	7.90285e-05	Promoter (2-3kb)	4	145170769	145171711	943	2	54726	ENST00000504331.1	2046	ENSG00000164164	OTUD4	OTU deubiquitinase 4
11651	chr6	37460210	37460610	401	*	5.31122	2.34317	6.28164	-2.39552	2.26475e-05	0.000278123	Promoter (<=1kb)	6	37459659	37462072	2414	1	23070	ENST00000493656.1	551	ENSG00000137200	CMTR1	cap methyltransferase 1
6208	chr3	150600014	150600414	401	*	3.31766	1.39786	4.17307	-2.38689	5.09171e-07	1.17354e-05	Promoter (2-3kb)	3	150602875	150627831	24957	1	51714	ENST00000480740.5	-2461	ENSG00000198843	SELENOT	selenoprotein T
11716	chr5	154373660	154374060	401	*	4.58755	1.75882	5.54744	-2.38185	2.33392e-05	0.000285027	Promoter (2-3kb)	5	154376317	154406256	29940	1	55568	ENST00000519544.5	-2257	ENSG00000164574	GALNT10	polypeptide N-acetylgalactosaminyltransferase 10
8762	chr1	96370162	96370562	401	*	2.67806	0.738764	3.53658	-2.3815	4.51175e-06	7.36711e-05	Promoter (3-4kb)	1	96254069	96374125	120057	2	101928241	ENST00000435311.1	3563	ENSG00000231987	LINC01787	long intergenic non-protein coding RNA 1787
10962	chr14	103730647	103731047	401	*	5.48741	2.78684	6.4366	-2.38042	1.65766e-05	0.000216342	Promoter (<=1kb)	14	103731431	103733663	2233	1	79038	ENST00000554757.1	-384	ENSG00000100711	ZFYVE21	zinc finger FYVE-type containing 21
10863	chr5	54325699	54326099	401	*	4.43963	1.79042	5.38422	-2.37945	1.58115e-05	0.000208256	Promoter (2-3kb)	5	54322881	54401905	79025	1	104355136	ENST00000517934.1	2818	ENSG00000249069	LINC01033	long intergenic non-protein coding RNA 1033
11448	chr3	123813887	123814287	401	*	4.35609	1.49206	5.31876	-2.37875	2.07524e-05	0.000259368	Promoter (<=1kb)	3	123814077	123814207	131	1	124906346	ENST00000384275.1	0	ENSG00000207002	LOC124906346	small nucleolar RNA SNORA5
9642	chr8	144448415	144448815	401	*	5.33431	2.84103	6.26383	-2.37535	7.9547e-06	0.000118038	Promoter (3-4kb)	8	144428775	144444440	15666	2	4796	ENST00000409379.8	-3975	ENSG00000160949	TONSL	tonsoku like, DNA repair protein
8945	chr6	152171044	152171444	401	*	4.78781	2.42863	5.70284	-2.37266	5.07824e-06	8.12252e-05	Promoter (2-3kb)	6	152121687	152168364	46678	2	23345	ENST00000539504.5	-2680	ENSG00000131018	SYNE1	spectrin repeat containing nuclear envelope protein 1
8592	chr3	16474059	16474459	401	*	3.32663	1.19013	4.21402	-2.3721	4.01491e-06	6.68551e-05	Promoter (1-2kb)	3	16378072	16472599	94528	2	23180	ENST00000470458.1	-1460	ENSG00000131378	RFTN1	raftlin, lipid raft linker 1
8109	chr1	206941747	206942147	401	*	3.49419	1.25194	4.39531	-2.37174	2.81122e-06	4.95993e-05	Promoter (2-3kb)	1	206937546	206939466	1921	2	5284	ENST00000491503.1	-2281	ENSG00000162896	PIGR	polymeric immunoglobulin receptor
11552	chr22	30881433	30881833	401	*	4.50416	1.70343	5.4618	-2.36721	2.16439e-05	0.000268075	Promoter (<=1kb)	22	30881681	30889617	7937	1	23762	ENST00000454145.5	0	ENSG00000184792	OSBP2	oxysterol binding protein 2
11107	chr5	177875630	177876030	401	*	2.18109	0	3.12323	-2.36151	1.78329e-05	0.000229722	Promoter (<=1kb)	5	177875595	177883831	8237	1	728554	ENST00000512851.5	35	ENSG00000291113	LOC728554	THO complex 3 pseudogene
3969	chr16	89160753	89161153	401	*	4.79668	2.89277	5.64953	-2.35891	2.15616e-08	7.77417e-07	Promoter (1-2kb)	16	89159220	89163675	4456	1	283860	ENST00000321214.2	1533	ENSG00000180422	LINC00304	long intergenic non-protein coding RNA 304
3746	chr4	69095365	69095765	401	*	4.97552	3.11503	5.82117	-2.35658	1.38052e-08	5.27387e-07	Promoter (<=1kb)	4	69096474	69112987	16514	1	7364	ENST00000305231.12	-709	ENSG00000171234	UGT2B7	UDP glucuronosyltransferase family 2 member B7
12339	chr20	10639645	10640045	401	*	4.5712	1.64995	5.53821	-2.35445	3.08e-05	0.000357153	Promoter (1-2kb)	20	10639870	10641276	1407	2	182	ENST00000617357.1	1231	ENSG00000101384	JAG1	jagged canonical Notch ligand 1
3569	chr7	127885925	127886325	401	*	5.37032	3.5112	6.21574	-2.34079	9.21714e-09	3.69577e-07	Promoter (1-2kb)	7	127887912	128084850	196939	1	27044	ENST00000486037.1	-1587	ENSG00000197157	SND1	staphylococcal nuclease and tudor domain containing 1
11052	chr17	47291562	47291962	401	*	2.59941	0	3.55759	-2.33816	1.73966e-05	0.000225216	Promoter (<=1kb)	17	47291053	47292171	1119	1	3690	ENST00000573377.1	509	ENSG00000259207	ITGB3	integrin subunit beta 3
12733	chrX	55028066	55028466	401	*	3.50672	0.619995	4.47113	-2.33666	3.67384e-05	0.000412835	Promoter (2-3kb)	23	55017615	55030976	13362	2	212	ENST00000493869.2	2510	ENSG00000158578	ALAS2	5'-aminolevulinate synthase 2
9120	chr20	52179560	52179960	401	*	3.35902	0.899292	4.28505	-2.3342	5.69518e-06	8.93455e-05	Promoter (3-4kb)	20	52088960	52176037	87078	2	55734	ENST00000477786.5	-3523	ENSG00000020256	ZFP64	ZFP64 zinc finger protein
10652	chr5	150026834	150027234	401	*	4.26973	1.8287	5.19378	-2.33035	1.41589e-05	0.000190169	Promoter (<=1kb)	5	150027063	150047757	20695	1	22993	ENST00000514469.1	0	ENSG00000113716	HMGXB3	HMG-box containing 3
4289	chr16	57061372	57061772	401	*	4.9459	3.0294	5.80078	-2.32959	3.79691e-08	1.26686e-06	Promoter (2-3kb)	16	57059200	57061933	2734	1	84166	ENST00000543402.1	2172	ENSG00000140853	NLRC5	NLR family CARD domain containing 5
10468	chr2	55358001	55358401	401	*	2.26848	0	3.20624	-2.32784	1.29247e-05	0.000176656	Promoter (1-2kb)	2	55332299	55356802	24504	2	55704	ENST00000645342.1	-1199	ENSG00000115355	CCDC88A	coiled-coil domain containing 88A
10612	chr12	14843382	14843782	401	*	4.80182	2.27401	5.73484	-2.32718	1.38615e-05	0.000186889	Promoter (<=1kb)	12	14825569	14843526	17958	2	420	ENST00000228936.6	0	ENSG00000111339	ART4	ADP-ribosyltransferase 4 (inactive) (Dombrock blood group)
12821	chr12	25630743	25631143	401	*	3.70896	1.02957	4.65628	-2.32065	3.8166e-05	0.000425933	Promoter (<=1kb)	12	25526798	25630750	103953	2	160492	ENST00000538178.5	0	ENSG00000152936	LMNTD1	lamin tail domain containing 1
6392	chr7	93219120	93219520	401	*	4.6071	2.57869	5.47923	-2.31595	6.15155e-07	1.377e-05	Promoter (<=1kb)	7	93188586	93219545	30960	2	253012	ENST00000440868.5	25	ENSG00000188175	HEPACAM2	HEPACAM family member 2
12926	chr9	84343098	84343498	401	*	3.95085	1.23061	4.90174	-2.30446	4.00578e-05	0.000443416	Promoter (2-3kb)	9	84275457	84340758	65302	2	64078	ENST00000376238.5	-2340	ENSG00000197506	SLC28A3	solute carrier family 28 member 3
11234	chr2	188978762	188979162	401	*	2.099	0	3.05418	-2.3019	1.8878e-05	0.000240436	Promoter (<=1kb)	2	188978093	188978161	69	2	100616324	ENST00000636115.1	-601	ENSG00000283238	MIR1245B	microRNA 1245b
11195	chrX	35800491	35800891	401	*	4.20289	1.67754	5.13565	-2.29624	1.85108e-05	0.00023658	Promoter (1-2kb)	23	35798791	35803735	4945	1	139604	ENST00000399985.1	1700	ENSG00000189023	MAGEB16	MAGE family member B16
9968	chr2	23528703	23529103	401	*	4.78848	2.47948	5.6977	-2.29394	9.80877e-06	0.000140784	Promoter (3-4kb)	2	23532585	23644285	111701	1	114818	ENST00000489446.1	-3482	ENSG00000119771	KLHL29	kelch like family member 29
5817	chr14	102944167	102944567	401	*	4.66955	2.74343	5.52598	-2.29375	3.31786e-07	8.16119e-06	Promoter (<=1kb)	14	102944011	102945331	1321	2	9578	ENST00000558867.1	764	ENSG00000198752	CDC42BPB	CDC42 binding protein kinase beta
13897	chr6	49636682	49637082	401	*	5.09161	2.02668	6.06875	-2.29265	5.94627e-05	0.000612232	Promoter (<=1kb)	6	49605175	49636839	31665	2	6005	ENST00000371175.10	0	ENSG00000112077	RHAG	Rh associated glycoprotein
13039	chr10	24466241	24466641	401	*	4.54899	1.73805	5.50746	-2.29209	4.21204e-05	0.000462207	Promoter (<=1kb)	10	24466531	24545316	78786	1	56243	ENST00000396446.5	0	ENSG00000120549	KIAA1217	KIAA1217
10233	chrX	85379534	85379934	401	*	3.02392	0.598329	3.94632	-2.28997	1.14337e-05	0.000159851	Promoter (<=1kb)	23	85277396	85379665	102270	2	79983	ENST00000262753.9	0	ENSG00000124429	POF1B	POF1B actin binding protein
11832	chr3	129461810	129462210	401	*	4.87373	2.38118	5.80317	-2.28313	2.47049e-05	0.000298746	Promoter (<=1kb)	3	129461309	129476415	15107	1	55764	ENST00000511498.1	501	ENSG00000163913	IFT122	intraflagellar transport 122
11359	chr6	32371292	32371692	401	*	2.08789	0	3.00183	-2.28072	1.99752e-05	0.000251611	Promoter (<=1kb)	6	32292715	32371872	79158	2	10665	ENST00000527965.5	180	ENSG00000204296	TSBP1	testis expressed basic protein 1
9899	chr7	30915049	30915449	401	*	5.55862	3.31628	6.45975	-2.28059	9.40264e-06	0.000135902	Promoter (1-2kb)	7	30913291	30923662	10372	1	358	ENST00000482461.1	1758	ENSG00000240583	AQP1	aquaporin 1 (Colton blood group)
7416	chr4	1154445	1154845	401	*	3.95962	1.8624	4.84161	-2.27977	1.6019e-06	3.09032e-05	Promoter (<=1kb)	4	1115263	1153726	38464	2	100379220	ENST00000479478.5	-719	ENSG00000215367	TMED11P	transmembrane p24 trafficking protein 11, pseudogene
7231	chr6	53067807	53068207	401	*	4.75623	2.75212	5.62474	-2.27976	1.3583e-06	2.68777e-05	Promoter (1-2kb)	6	53066037	53081018	14982	1	26268	ENST00000473337.6	1770	ENSG00000112146	FBXO9	F-box protein 9
9736	chr8	378295	378695	401	*	2.96838	1.20652	3.79672	-2.27974	8.42569e-06	0.00012382	Promoter (1-2kb)	8	375973	380235	4263	2	157693	ENST00000662707.1	1540	ENSG00000182366	FAM87A	family with sequence similarity 87 member A
8209	chr4	68129881	68130281	401	*	3.30707	1.19761	4.19077	-2.27784	3.07335e-06	5.3562e-05	Promoter (<=1kb)	4	68053198	68129869	76672	2	389208	ENST00000356291.3	-12	ENSG00000198092	TMPRSS11F	transmembrane serine protease 11F
7783	chr10	11898411	11898811	401	*	4.37125	2.26467	5.25454	-2.27681	2.19086e-06	4.02679e-05	Promoter (3-4kb)	10	11849608	11894700	45093	2	219731	ENST00000445498.5	-3711	ENSG00000225778	PROSER2-AS1	PROSER2 antisense RNA 1
6916	chr2	11374513	11374913	401	*	3.99329	2.05084	4.85231	-2.27361	1.02249e-06	2.11512e-05	Promoter (1-2kb)	2	11372612	11403175	30564	1	100874055	ENST00000675665.1	1901	ENSG00000224177	LINC00570	long intergenic non-protein coding RNA 570
9362	chrX	71131510	71131910	401	*	3.34924	1.26732	4.22908	-2.2651	6.63934e-06	0.000101447	Promoter (<=1kb)	23	71131550	71134466	2917	1	9968	ENST00000685655.1	0	ENSG00000184634	MED12	mediator complex subunit 12
5162	chr11	60848730	60849130	401	*	4.3353	2.45901	5.1836	-2.26392	1.4599e-07	4.04725e-06	Promoter (1-2kb)	11	60847473	60850546	3074	1	79080	ENST00000545580.1	1257	ENSG00000110104	CCDC86	coiled-coil domain containing 86
7327	chr8	42500968	42501368	401	*	3.11581	1.20932	3.96908	-2.26229	1.46324e-06	2.85748e-05	Promoter (<=1kb)	8	42416475	42501231	84757	2	6575	ENST00000520262.6	0	ENSG00000168575	SLC20A2	solute carrier family 20 member 2
6805	chr10	3045812	3046212	401	*	4.18006	2.13421	5.05474	-2.26221	9.2781e-07	1.95084e-05	Promoter (<=1kb)	10	3042535	3047083	4549	2	124902532	ENST00000658425.1	871	ENSG00000287560	LOC124902532	uncharacterized LOC124902532
13102	chr3	11604212	11604612	401	*	4.10242	1.39694	5.05204	-2.26175	4.31865e-05	0.000471628	Promoter (<=1kb)	3	11558069	11604581	46513	2	9686	ENST00000413604.5	0	ENSG00000144560	VGLL4	vestigial like family member 4
11706	chr15	62453313	62453713	401	*	2.65154	0.24733	3.5716	-2.26141	2.32327e-05	0.00028397	Promoter (<=1kb)	15	62453592	62618430	164839	1	83660	ENST00000561197.5	0	ENSG00000171914	TLN2	talin 2
9264	chr5	57249258	57249658	401	*	2.45295	0.666708	3.28571	-2.25973	6.26652e-06	9.67767e-05	Promoter (<=1kb)	5	57248862	57261238	12377	1	65056	ENST00000515484.2	396	ENSG00000062194	GPBP1	GC-rich promoter binding protein 1
7734	chr7	151395444	151395844	401	*	4.97656	2.92529	5.85203	-2.25761	2.12279e-06	3.92686e-05	Promoter (<=1kb)	7	151375909	151395917	20009	2	349136	ENST00000463000.1	73	ENSG00000187260	WDR86	WD repeat domain 86
9155	chr9	69211653	69212053	401	*	3.08857	1.0136	3.96743	-2.25554	5.84856e-06	9.14009e-05	Promoter (<=1kb)	9	69212359	69221145	8787	1	9414	ENST00000650378.1	-306	ENSG00000119139	TJP2	tight junction protein 2
13767	chr5	138925282	138925682	401	*	4.52924	1.791	5.48168	-2.25329	5.66425e-05	0.000588684	Promoter (<=1kb)	5	138924589	138925491	903	1	1495	ENST00000519489.1	693	ENSG00000044115	CTNNA1	catenin alpha 1
8143	chr11	60864052	60864452	401	*	3.37081	1.28348	4.25142	-2.24779	2.8984e-06	5.09239e-05	Promoter (3-4kb)	11	60867542	60875687	8146	1	22917	ENST00000278853.10	-3090	ENSG00000149506	ZP1	zona pellucida glycoprotein 1
5645	chr7	81688923	81689323	401	*	4.89798	3.02957	5.74496	-2.24715	2.69141e-07	6.82293e-06	Promoter (1-2kb)	7	81581653	81690414	108762	2	100128317	ENST00000648981.1	1091	ENSG00000233491	LOC100128317	uncharacterized LOC100128317
14121	chr5	87404457	87404857	401	*	3.48443	0.708546	4.44003	-2.24496	6.36854e-05	0.000645289	Promoter (<=1kb)	5	87392707	87404950	12244	2	902	ENST00000510921.5	93	ENSG00000134480	CCNH	cyclin H
13422	chr19	13069559	13069959	401	*	5.45832	2.82174	6.40176	-2.2418	4.88966e-05	0.000521233	Promoter (<=1kb)	19	13070003	13074019	4017	1	4784	ENST00000588680.1	-44	ENSG00000008441	NFIX	nuclear factor I X
11886	chr10	22389804	22390204	401	*	2.67613	0.646378	3.54845	-2.24043	2.53373e-05	0.000305005	Promoter (1-2kb)	10	22391803	22411670	19868	1	9576	ENST00000490361.5	-1599	ENSG00000077327	SPAG6	sperm associated antigen 6
12272	chr9	14096802	14097202	401	*	2.52268	0.232963	3.4296	-2.23505	2.98517e-05	0.000348046	Promoter (<=1kb)	9	14087882	14096613	8732	2	4781	ENST00000633317.1	-189	ENSG00000147862	NFIB	nuclear factor I B
13333	chr6	142400539	142400939	401	*	4.46291	1.9446	5.39496	-2.23371	4.6995e-05	0.000504328	Promoter (1-2kb)	6	142402752	142411349	8598	1	57211	ENST00000540208.1	-1813	ENSG00000112414	ADGRG6	adhesion G protein-coupled receptor G6
12242	chr4	158523995	158524395	401	*	3.85763	1.59919	4.76074	-2.23321	2.9629e-05	0.000346297	Promoter (2-3kb)	4	158521977	158652055	130079	1	59350	ENST00000470033.2	2018	ENSG00000171509	RXFP1	relaxin family peptide receptor 1
11803	chr19	48051270	48051670	401	*	2.7353	0.399143	3.64769	-2.23036	2.42774e-05	0.0002943	Promoter (3-4kb)	19	48047846	48055059	7214	2	8605	ENST00000594790.1	3389	ENSG00000105499	PLA2G4C	phospholipase A2 group IVC
12404	chr6	169645552	169645952	401	*	1.346	0	2.23584	-2.22883	3.17056e-05	0.000365728	Promoter (3-4kb)	6	169457212	169649233	192022	2	253769	ENST00000479310.5	3281	ENSG00000184465	WDR27	WD repeat domain 27
4924	chr17	39194379	39194779	401	*	3.88541	2.01787	4.73224	-2.22723	1.02519e-07	2.97948e-06	Promoter (<=1kb)	17	39186542	39195071	8530	2	782	ENST00000582877.1	292	ENSG00000067191	CACNB1	calcium voltage-gated channel auxiliary subunit beta 1
15462	chr14	29650567	29650967	401	*	4.43127	1.16919	5.42065	-2.22614	0.000101624	0.000940343	Promoter (<=1kb)	14	29636443	29650520	14078	2	5587	ENST00000551644.5	-47	ENSG00000184304	PRKD1	protein kinase D1
4617	chr7	99624439	99624839	401	*	5.29231	3.44078	6.13645	-2.22483	6.32051e-08	1.95906e-06	Promoter (3-4kb)	7	99621061	99632371	11311	1	221785	ENST00000485586.1	3378	ENSG00000197037	ZSCAN25	zinc finger and SCAN domain containing 25
8800	chr8	18076183	18076583	401	*	3.48265	1.50029	4.34787	-2.22313	4.62047e-06	7.51207e-05	Promoter (<=1kb)	8	18062279	18076268	13990	2	427	ENST00000637718.1	0	ENSG00000104763	ASAH1	N-acylsphingosine amidohydrolase 1
5292	chr1	155178721	155179121	401	*	4.90862	3.10511	5.74444	-2.22293	1.71261e-07	4.63119e-06	Promoter (3-4kb)	1	155174754	155184971	10218	1	80128	ENST00000611379.1	3967	ENSG00000163462	TRIM46	tripartite motif containing 46
13612	chr16	19487857	19488257	401	*	4.301	1.74918	5.23639	-2.22169	5.34198e-05	0.000561527	Promoter (<=1kb)	16	19459975	19487964	27990	2	124903659	ENST00000702436.1	0	ENSG00000260592	LOC124903659	uncharacterized LOC124903659
15413	chr10	96619127	96619527	401	*	4.40479	1.27191	5.38635	-2.2166	9.97492e-05	0.00092596	Promoter (<=1kb)	10	96595565	96618788	23224	2	118788	ENST00000467625.5	-339	ENSG00000155629	PIK3AP1	phosphoinositide-3-kinase adaptor protein 1
7130	chr3	23808561	23808961	401	*	5.2006	3.3055	6.052	-2.21232	1.25965e-06	2.52786e-05	Promoter (1-2kb)	3	23807089	23889216	82128	1	7324	ENST00000442670.5	1472	ENSG00000170142	UBE2E1	ubiquitin conjugating enzyme E2 E1
15209	chr6	32185651	32186051	401	*	3.88413	0.836333	4.86011	-2.21201	9.28299e-05	0.000873286	Promoter (1-2kb)	6	32183409	32184322	914	2	177	ENST00000538695.2	-1329	ENSG00000204305	AGER	advanced glycosylation end-product specific receptor
9884	chr4	70000785	70001185	401	*	3.43081	1.3875	4.30513	-2.21142	9.33002e-06	0.000135057	Promoter (<=1kb)	4	70000781	70002570	1790	1	6779	ENST00000506576.1	4	ENSG00000126549	STATH	statherin
11060	chr6	16260228	16260628	401	*	3.30846	1.16489	4.1968	-2.20963	1.74345e-05	0.000225543	Promoter (2-3kb)	6	16257973	16295328	37356	1	2766	ENST00000543191.5	2255	ENSG00000137198	GMPR	guanosine monophosphate reductase
6328	chr2	54955840	54956240	401	*	4.62308	2.82087	5.45868	-2.20866	5.7514e-07	1.30045e-05	Promoter (1-2kb)	2	54954034	54971318	17285	1	400954	ENST00000490828.5	1806	ENSG00000214595	EML6	EMAP like 6
8411	chr7	80600052	80600452	401	*	3.15742	1.40936	3.98322	-2.20556	3.56242e-06	6.05966e-05	Promoter (1-2kb)	7	80602150	80647215	45066	1	948	ENST00000480599.6	-1698	ENSG00000135218	CD36	CD36 molecule
8930	chr4	46874815	46875215	401	*	4.16253	2.30398	5.00785	-2.20289	5.00895e-06	8.02515e-05	Promoter (1-2kb)	4	46734832	46876760	141929	2	170712	ENST00000543208.5	1545	ENSG00000170516	COX7B2	cytochrome c oxidase subunit 7B2
8500	chr3	108599431	108599831	401	*	3.16703	1.21152	4.0281	-2.19805	3.75301e-06	6.31704e-05	Promoter (3-4kb)	3	108602833	108611284	8452	1	9666	ENST00000497905.5	-3002	ENSG00000198919	DZIP3	DAZ interacting zinc finger protein 3
13181	chr17	41938116	41938516	401	*	5.02909	2.64118	5.94735	-2.19716	4.45151e-05	0.00048318	Promoter (2-3kb)	17	41935298	41937041	1744	1	83538	ENST00000585530.1	2818	ENSG00000204815	ODAD4	outer dynein arm docking complex subunit 4
11972	chr3	118942790	118943190	401	*	2.84179	0.661481	3.735	-2.19648	2.62778e-05	0.000314045	Promoter (<=1kb)	3	118943073	118948241	5169	1	100506765	ENST00000477009.2	0	ENSG00000239877	IGSF11-AS1	IGSF11 antisense RNA 1
9883	chr8	80639151	80639551	401	*	2.18035	0.432266	3.00616	-2.19495	9.31911e-06	0.000134913	Promoter (1-2kb)	8	80638534	80640695	2162	2	619279	ENST00000517379.1	1144	ENSG00000164684	ZNF704	zinc finger protein 704
12040	chr14	96659836	96660236	401	*	2.80138	0.752013	3.67657	-2.19392	2.7124e-05	0.000322292	Promoter (3-4kb)	14	96663791	96681827	18037	1	105370645	ENST00000664497.1	-3555	ENSG00000287350	LOC105370645	uncharacterized LOC105370645
11834	chr1	40820854	40821254	401	*	4.91164	2.71335	5.80719	-2.19313	2.47102e-05	0.000298763	Promoter (1-2kb)	1	40818964	40840451	21488	1	9132	ENST00000506017.1	1890	ENSG00000117013	KCNQ4	potassium voltage-gated channel subfamily Q member 4
9773	chr14	24256251	24256651	401	*	3.96767	1.93224	4.84084	-2.19207	8.70655e-06	0.000127463	Promoter (1-2kb)	14	24254123	24255056	934	2	7051	ENST00000559669.1	-1195	ENSG00000092295	TGM1	transglutaminase 1
5094	chr3	132667946	132668346	401	*	3.88518	2.21971	4.6952	-2.19017	1.32614e-07	3.72551e-06	Promoter (<=1kb)	3	132667258	132677782	10525	1	79876	ENST00000468227.5	688	ENSG00000081307	UBA5	ubiquitin like modifier activating enzyme 5
14940	chr5	140719143	140719543	401	*	3.81131	1.30313	4.74234	-2.18891	8.38488e-05	0.000802997	Promoter (<=1kb)	5	140718925	140719013	89	1	56663	ENST00000365241.1	218	ENSG00000202111	VTRNA1-2	vault RNA 1-2
12417	chr12	119665597	119665997	401	*	4.41916	2.21022	5.31607	-2.18637	3.19974e-05	0.000368708	Promoter (1-2kb)	12	119667864	119681624	13761	1	5564	ENST00000541640.5	-1867	ENSG00000111725	PRKAB1	protein kinase AMP-activated non-catalytic subunit beta 1
9003	chr1	68174123	68174523	401	*	3.40969	1.49929	4.26359	-2.18479	5.24316e-06	8.33229e-05	Promoter (1-2kb)	1	68148567	68176377	27811	2	79971	ENST00000497187.5	1854	ENSG00000116729	WLS	Wnt ligand secretion mediator
11908	chr14	102504432	102504832	401	*	5.01448	2.80425	5.91156	-2.18139	2.56173e-05	0.000307805	Promoter (3-4kb)	14	102506842	102508817	1976	2	122416	ENST00000559651.1	3985	ENSG00000156381	ANKRD9	ankyrin repeat domain 9
15488	chr19	47335634	47336034	401	*	4.09533	1.27195	5.0548	-2.1794	0.000102272	0.000944783	Promoter (1-2kb)	19	47337114	47342015	4902	1	27202	ENST00000600626.1	-1080	ENSG00000134830	C5AR2	complement C5a receptor 2
8084	chr2	215421659	215422059	401	*	3.63182	1.80283	4.47209	-2.17903	2.76169e-06	4.88698e-05	Promoter (<=1kb)	2	215419289	215421270	1982	2	2335	ENST00000496542.1	-389	ENSG00000115414	FN1	fibronectin 1
9783	chr14	23436743	23437143	401	*	3.15064	1.1728	4.01517	-2.17873	8.73414e-06	0.000127736	Promoter (1-2kb)	14	23412740	23435660	22921	2	4625	ENST00000355349.4	-1083	ENSG00000092054	MYH7	myosin heavy chain 7
7675	chr16	27625302	27625702	401	*	3.88601	1.90951	4.75033	-2.17765	2.00674e-06	3.74051e-05	Promoter (2-3kb)	16	27628588	27654698	26111	1	23247	ENST00000564749.5	-2886	ENSG00000047578	KATNIP	katanin interacting protein
7215	chr6	3738904	3739304	401	*	3.21035	1.29309	4.06536	-2.17741	1.3389e-06	2.65527e-05	Promoter (<=1kb)	6	3722620	3738894	16275	2	221749	ENST00000380277.6	-10	ENSG00000168994	PXDC1	PX domain containing 1
11393	chr5	176155836	176156236	401	*	2.58178	0.42146	3.47236	-2.17501	2.02433e-05	0.000254227	Promoter (<=1kb)	5	176143078	176155503	12426	2	643201	ENST00000656489.1	-333	ENSG00000248596	LOC643201	centrosomal protein 192kDa pseudogene
10069	chr8	124526453	124526853	401	*	3.10824	1.07788	3.98066	-2.17471	1.03916e-05	0.000147661	Promoter (2-3kb)	8	124515924	124523479	7556	2	83940	ENST00000518133.5	-2974	ENSG00000147687	TATDN1	TatD DNase domain containing 1
10597	chr12	108934950	108935350	401	*	3.00249	1.03435	3.86552	-2.17137	1.37872e-05	0.000186152	Promoter (3-4kb)	12	108936961	108938888	1928	2	55530	ENST00000551211.1	3538	ENSG00000166111	SVOP	SV2 related protein
7472	chr6	37457147	37457547	401	*	3.77863	1.83016	4.6386	-2.16998	1.68244e-06	3.22138e-05	Promoter (2-3kb)	6	37459659	37462072	2414	1	23070	ENST00000493656.1	-2112	ENSG00000137200	CMTR1	cap methyltransferase 1
8464	chr5	142685400	142685800	401	*	3.28345	1.45261	4.12405	-2.16975	3.6561e-06	6.18009e-05	Promoter (<=1kb)	5	142592179	142685703	93525	2	2246	ENST00000619447.4	0	ENSG00000113578	FGF1	fibroblast growth factor 1
8728	chr9	89432341	89432741	401	*	4.27616	2.26284	5.14606	-2.16875	4.42475e-06	7.25319e-05	Promoter (3-4kb)	9	89402945	89436463	33519	2	10507	ENST00000418828.1	3722	ENSG00000187764	SEMA4D	semaphorin 4D
12755	chr4	101191613	101192013	401	*	4.70175	2.54868	5.59137	-2.16534	3.71514e-05	0.000416755	Promoter (3-4kb)	4	101083195	101195928	112734	2	5530	ENST00000492351.6	3915	ENSG00000138814	PPP3CA	protein phosphatase 3 catalytic subunit alpha
13052	chr6	64712826	64713226	401	*	1.71975	0	2.62601	-2.16266	4.22444e-05	0.000463106	Promoter (<=1kb)	6	64593131	64713335	120205	2	346007	ENST00000330816.5	109	ENSG00000188107	EYS	eyes shut homolog
12924	chr6	133466656	133467056	401	*	2.42268	0.486048	3.28078	-2.16116	4.00249e-05	0.00044312	Promoter (3-4kb)	6	133462713	133513029	50317	1	2070	ENST00000532518.1	3943	ENSG00000112319	EYA4	EYA transcriptional coactivator and phosphatase 4
7299	chr2	70181294	70181694	401	*	4.93445	3.08869	5.77761	-2.16037	1.43864e-06	2.82023e-05	Promoter (<=1kb)	2	70149898	70181995	32098	2	54980	ENST00000420306.1	301	ENSG00000115998	C2orf42	chromosome 2 open reading frame 42
11940	chr7	86706378	86706778	401	*	2.92271	0.869567	3.79845	-2.15941	2.59341e-05	0.000310755	Promoter (3-4kb)	7	86710099	86765389	55291	1	2913	ENST00000441140.1	-3321	ENSG00000198822	GRM3	glutamate metabotropic receptor 3
9160	chr5	180817629	180818029	401	*	3.22088	1.52061	4.03769	-2.15921	5.87438e-06	9.17503e-05	Promoter (1-2kb)	5	180808841	180815652	6812	2	4245	ENST00000508090.1	-1977	ENSG00000131446	MGAT1	alpha-1,3-mannosyl-glycoprotein 2-beta-N-acetylglucosaminyltransferase
15797	chr9	122446790	122447190	401	*	4.71413	2.09383	5.65607	-2.15633	0.000112498	0.00101889	Promoter (<=1kb)	9	122447443	122475818	28376	1	26740	ENST00000650686.1	-253	ENSG00000197233	OR1J2	olfactory receptor family 1 subfamily J member 2
13117	chr11	4697199	4697599	401	*	2.73348	0.600404	3.62041	-2.1529	4.34219e-05	0.000473641	Promoter (<=1kb)	11	4690423	4697853	7431	2	401661	ENST00000641159.2	254	ENSG00000197674	OR51C1P	olfactory receptor family 51 subfamily C member 1 pseudogene
7279	chr21	42403791	42404191	401	*	3.89981	2.0891	4.7369	-2.14971	1.41686e-06	2.78516e-05	Promoter (<=1kb)	21	42403862	42447243	43382	1	53347	ENST00000291535.11	0	ENSG00000160185	UBASH3A	ubiquitin associated and SH3 domain containing A
7331	chr3	70982912	70983312	401	*	3.3588	1.60692	4.18531	-2.14848	1.47048e-06	2.87006e-05	Promoter (3-4kb)	3	70959179	70979307	20129	2	27086	ENST00000647829.2	-3605	ENSG00000114861	FOXP1	forkhead box P1
16861	chr11	129945344	129945744	401	*	3.82051	0.917347	4.78617	-2.14635	0.000156255	0.0013257	Promoter (1-2kb)	11	129902285	129947461	45177	2	56980	ENST00000526082.5	1717	ENSG00000170325	PRDM10	PR/SET domain 10
16091	chr12	5612621	5613021	401	*	4.30426	1.52861	5.25985	-2.13924	0.000123876	0.00110142	Promoter (2-3kb)	12	5608729	5615295	6567	2	57101	ENST00000541874.1	2274	ENSG00000047617	ANO2	anoctamin 2
16222	chr10	5915428	5915828	401	*	4.4518	1.87886	5.38925	-2.13823	0.000129223	0.00113968	Promoter (1-2kb)	10	5917062	5917621	560	1	84893	ENST00000489042.1	-1234	ENSG00000134452	FBH1	F-box DNA helicase 1
14733	chrX	286561	286961	401	*	4.08599	1.68025	5.00621	-2.13646	7.86199e-05	0.000763498	Promoter (2-3kb)	23	283734	290757	7024	1	55344	ENST00000448477.6	2827	ENSG00000182378	PLCXD1	phosphatidylinositol specific phospholipase C X domain containing 1
13082	chr18	62779001	62779401	401	*	4.20205	1.99492	5.09873	-2.13424	4.27774e-05	0.000467874	Promoter (<=1kb)	18	62779399	62860513	81115	1	23239	ENST00000497351.5	0	ENSG00000081913	PHLPP1	PH domain and leucine rich repeat protein phosphatase 1
11967	chr16	50263371	50263771	401	*	4.8548	2.69807	5.74491	-2.13313	2.61844e-05	0.000313069	Promoter (2-3kb)	16	50266551	50310523	43973	1	113	ENST00000566433.6	-2780	ENSG00000121281	ADCY7	adenylate cyclase 7
12669	chr1	209727770	209728170	401	*	3.03315	0.674565	3.94811	-2.13278	3.5726e-05	0.000403474	Promoter (3-4kb)	1	209661366	209724125	62760	2	101930114	ENST00000441672.1	-3645	ENSG00000227591	HSD11B1-AS1	HSD11B1 antisense RNA 1
12849	chr11	44766164	44766564	401	*	4.9085	2.77913	5.79492	-2.13164	3.86494e-05	0.000430389	Promoter (1-2kb)	11	44764426	44932421	167996	1	90139	ENST00000340160.7	1738	ENSG00000157570	TSPAN18	tetraspanin 18
9236	chr1	229555006	229555406	401	*	5.18674	3.29147	6.03817	-2.12844	6.1786e-06	9.57122e-05	Promoter (3-4kb)	1	229516582	229558707	42126	2	23456	ENST00000344517.5	3301	ENSG00000135776	ABCB10	ATP binding cassette subfamily B member 10
10037	chr1	84348355	84348755	401	*	2.90113	1.12744	3.73163	-2.12838	1.02002e-05	0.000145403	Promoter (3-4kb)	1	84344678	84349939	5262	1	148418	ENST00000506295.1	3677	ENSG00000203943	SAMD13	sterile alpha motif domain containing 13
8784	chr10	35092813	35093213	401	*	4.03125	2.20439	4.87116	-2.1279	4.57698e-06	7.45426e-05	Promoter (2-3kb)	10	35008551	35090642	82092	2	8453	ENST00000374751.7	-2171	ENSG00000108094	CUL2	cullin 2
13926	chr16	1708795	1709195	401	*	4.753	2.53805	5.65068	-2.12578	6.01107e-05	0.000617615	Promoter (2-3kb)	16	1706379	1747067	40689	1	23162	ENST00000561765.1	2416	ENSG00000138834	MAPK8IP3	mitogen-activated protein kinase 8 interacting protein 3
15790	chr2	159135446	159135846	401	*	4.88658	2.41581	5.81377	-2.12557	0.000112241	0.00101704	Promoter (<=1kb)	2	159136199	159150777	14579	1	85461	ENST00000464096.1	-353	ENSG00000115183	TANC1	tetratricopeptide repeat, ankyrin repeat and coiled-coil containing 1
10319	chr16	29602293	29602693	401	*	3.84341	1.87327	4.70675	-2.12412	1.19178e-05	0.000165246	Promoter (3-4kb)	16	29599179	29599265	87	2	100847041	ENST00000578247.1	-3028	ENSG00000266758	MIR3680-2	microRNA 3680-2
13539	chr11	44614385	44614785	401	*	4.27912	2.10977	5.1709	-2.12158	5.14937e-05	0.0005442	Promoter (3-4kb)	11	44618270	44619709	1440	1	3732	ENST00000524750.1	-3485	ENSG00000085117	CD82	CD82 molecule
15248	chr4	75694744	75695144	401	*	4.26245	1.91145	5.17655	-2.12015	9.43232e-05	0.000885064	Promoter (<=1kb)	4	75662382	75694929	32548	2	9908	ENST00000678908.1	0	ENSG00000138757	G3BP2	G3BP stress granule assembly factor 2
16032	chr8	57222835	57223235	401	*	3.70264	1.07931	4.64485	-2.1189	0.000121192	0.00108151	Promoter (3-4kb)	8	57219379	57220738	1360	1	100507651	ENST00000517611.1	3456	ENSG00000253301	LINC01606	long intergenic non-protein coding RNA 1606
16500	chr22	25741827	25742227	401	*	4.16814	1.49753	5.11467	-2.11779	0.000139437	0.00120898	Promoter (<=1kb)	22	25742144	26027766	285623	1	84700	ENST00000536101.5	0	ENSG00000133454	MYO18B	myosin XVIIIB
8554	chr10	133246028	133246428	401	*	4.93046	3.04489	5.78029	-2.1146	3.92056e-06	6.55741e-05	Promoter (1-2kb)	10	133246479	133247535	1057	2	574448	ENST00000669738.1	1107	ENSG00000284219	MIR202	microRNA 202
15616	chr4	23001457	23001857	401	*	3.32047	1.00418	4.23054	-2.11459	0.000106537	0.000976116	Promoter (1-2kb)	4	22999639	23193740	194102	1	105374524	ENST00000663348.1	1818	ENSG00000248837	LOC105374524	uncharacterized LOC105374524
9732	chr6	10555772	10556172	401	*	3.92862	2.13669	4.76238	-2.11348	8.40759e-06	0.000123605	Promoter (<=1kb)	6	10555809	10629368	73560	1	2651	ENST00000316170.9	0	ENSG00000111846	GCNT2	glucosaminyl (N-acetyl) transferase 2 (I blood group)
17386	chr11	103453066	103453466	401	*	3.15169	0.276149	4.11525	-2.11336	0.000181951	0.00149706	Promoter (1-2kb)	11	103454999	103479437	24439	1	79659	ENST00000530547.1	-1533	ENSG00000187240	DYNC2H1	dynein cytoplasmic 2 heavy chain 1
15988	chr2	87517363	87517763	401	*	0.786391	0	1.81481	-2.113	0.000119539	0.00106969	Promoter (<=1kb)	2	87516716	87521496	4781	1	112597	ENST00000643509.1	647	ENSG00000222041	CYTOR	cytoskeleton regulator RNA
11969	chr15	25416581	25416981	401	*	2.3649	0.567841	3.19958	-2.10359	2.62093e-05	0.000313314	Promoter (3-4kb)	15	25405499	25420733	15235	2	7337	ENST00000626589.2	3752	ENSG00000114062	UBE3A	ubiquitin protein ligase E3A
13356	chr14	103724146	103724546	401	*	4.74467	2.57505	5.63648	-2.10321	4.74609e-05	0.000508422	Promoter (<=1kb)	14	103724509	103733664	9156	1	79038	ENST00000555501.1	0	ENSG00000100711	ZFYVE21	zinc finger FYVE-type containing 21
13518	chr2	71455807	71456207	401	*	5.04037	2.89699	5.92869	-2.1013	5.10348e-05	0.000540188	Promoter (2-3kb)	2	71453722	71686648	232927	1	8291	ENST00000429174.6	2085	ENSG00000135636	DYSF	dysferlin
14948	chr4	154559839	154560239	401	*	4.39664	2.18232	5.29424	-2.09537	8.3942e-05	0.000803404	Promoter (2-3kb)	4	154563011	154566522	3512	1	2244	ENST00000498375.2	-2772	ENSG00000171564	FGB	fibrinogen beta chain
9998	chr10	122931086	122931486	401	*	3.85152	2.11361	4.67544	-2.09491	9.98662e-06	0.000142914	Promoter (1-2kb)	10	122932409	122933459	1051	2	80007	ENST00000462191.1	1973	ENSG00000119965	C10orf88	chromosome 10 open reading frame 88
6041	chr2	8803976	8804376	401	*	4.30074	2.59801	5.11802	-2.09114	4.2748e-07	1.01249e-05	Promoter (1-2kb)	2	8725560	8802971	77412	2	57498	ENST00000496383.5	-1005	ENSG00000134313	KIDINS220	kinase D interacting substrate 220
10524	chr11	16857174	16857574	401	*	4.35863	2.47852	5.20757	-2.08765	1.32525e-05	0.000180173	Promoter (1-2kb)	11	16781028	16855914	74887	2	144100	ENST00000637162.1	-1260	ENSG00000166689	PLEKHA7	pleckstrin homology domain containing A7
18184	chr7	148850549	148850949	401	*	4.29037	1.30485	5.26204	-2.0866	0.000231229	0.00181903	Promoter (3-4kb)	7	148818863	148846551	27689	2	2146	ENST00000682401.1	-3998	ENSG00000106462	EZH2	enhancer of zeste 2 polycomb repressive complex 2 subunit
5745	chr17	35880242	35880642	401	*	4.89255	3.1917	5.70946	-2.08129	3.01745e-07	7.5163e-06	Promoter (<=1kb)	17	35871491	35880360	8870	2	6352	ENST00000605140.6	0	ENSG00000271503	CCL5	C-C motif chemokine ligand 5
15905	chr15	28784731	28785131	401	*	3.74633	1.42303	4.65722	-2.08059	0.00011646	0.00104758	Promoter (3-4kb)	15	28788243	28789392	1150	1	100289656	ENST00000430589.1	-3112	ENSG00000290880	LOC100289656	Dexi homolog (mouse) pseudogene
5660	chr2	68135426	68135826	401	*	4.95014	3.31699	5.75369	-2.08053	2.72655e-07	6.89368e-06	Promoter (2-3kb)	2	68131760	68138785	7026	2	116143	ENST00000457114.5	2959	ENSG00000243667	DNAAF10	dynein axonemal assembly factor 10
9713	chr6	25874824	25875224	401	*	3.53762	1.68096	4.38262	-2.07825	8.3334e-06	0.000122754	Promoter (<=1kb)	6	25844856	25874243	29388	2	10786	ENST00000397060.8	-581	ENSG00000124564	SLC17A3	solute carrier family 17 member 3
13204	chr12	132717690	132718090	401	*	5.2799	3.19693	6.15989	-2.07702	4.49978e-05	0.000487612	Promoter (2-3kb)	12	132714753	132721128	6376	1	192111	ENST00000454808.2	2937	ENSG00000247077	PGAM5	PGAM family member 5, mitochondrial serine/threonine protein phosphatase
13090	chr3	111567079	111567479	401	*	2.58503	0.491026	3.46657	-2.07627	4.2904e-05	0.000468972	Promoter (<=1kb)	3	111567581	111579459	11879	1	10225	ENST00000465428.1	-102	ENSG00000153283	CD96	CD96 molecule
3622	chr3	49025372	49025772	401	*	5.36641	3.76882	6.16261	-2.07499	1.04493e-08	4.12851e-07	Promoter (<=1kb)	3	49024491	49025415	925	2	3615	ENST00000481274.1	0	ENSG00000178035	IMPDH2	inosine monophosphate dehydrogenase 2
15552	chr21	34775631	34776031	401	*	2.45086	0.340427	3.33469	-2.07435	0.000104513	0.00096151	Promoter (3-4kb)	21	34779948	34782884	2937	1	100506385	ENST00000652751.1	-3917	ENSG00000234380	LINC01426	long intergenic non-protein coding RNA 1426
6060	chr5	169501	169901	401	*	3.64518	1.92277	4.46621	-2.07317	4.33523e-07	1.02352e-05	Promoter (<=1kb)	5	169053	182589	13537	1	153478	ENST00000504041.1	448	ENSG00000153404	PLEKHG4B	pleckstrin homology and RhoGEF domain containing G4B
16331	chrX	15579842	15580242	401	*	3.91581	1.66743	4.81768	-2.07266	0.00013308	0.00116586	Promoter (<=1kb)	23	15557039	15580438	23400	2	59272	ENST00000677282.1	196	ENSG00000130234	ACE2	angiotensin converting enzyme 2
11094	chr12	18247722	18248122	401	*	2.45034	0.988264	3.21649	-2.07061	1.7704e-05	0.000228328	Promoter (<=1kb)	12	18247614	18363088	115475	1	5288	ENST00000535651.5	108	ENSG00000139144	PIK3C2G	phosphatidylinositol-4-phosphate 3-kinase catalytic subunit type 2 gamma
17338	chr11	27372189	27372589	401	*	4.03003	1.50629	4.96264	-2.06614	0.000179317	0.00147954	Promoter (1-2kb)	11	27373000	27374000	1001	2	55366	ENST00000489910.1	1411	ENSG00000205213	LGR4	leucine rich repeat containing G protein-coupled receptor 4
11821	chr1	1669779	1670179	401	*	3.45975	1.52088	4.3182	-2.06435	2.4584e-05	0.000297563	Promoter (<=1kb)	1	1663782	1670139	6358	2	728661	ENST00000480991.1	0	ENSG00000189339	SLC35E2B	solute carrier family 35 member E2B
16536	chrX	87517459	87517859	401	*	4.2047	1.93573	5.1091	-2.05763	0.000140648	0.00121682	Promoter (<=1kb)	23	87517802	87670050	152249	1	56062	ENST00000373119.9	0	ENSG00000102271	KLHL4	kelch like family member 4
15792	chr12	56243883	56244283	401	*	4.31594	2.02663	5.22281	-2.05654	0.000112315	0.00101754	Promoter (<=1kb)	12	56237807	56244727	6921	2	283373	ENST00000548241.1	444	ENSG00000139645	ANKRD52	ankyrin repeat domain 52
15506	chr3	8913111	8913511	401	*	2.63748	0.674596	3.4997	-2.05551	0.000102956	0.000949999	Promoter (<=1kb)	3	8881420	8912469	31050	2	56852	ENST00000473069.1	-642	ENSG00000070950	RAD18	RAD18 E3 ubiquitin protein ligase
12328	chr18	79975091	79975491	401	*	3.31179	1.52748	4.1442	-2.05404	3.06625e-05	0.000355877	Promoter (2-3kb)	18	79973566	79977917	4352	2	10907	ENST00000592837.1	2426	ENSG00000141759	TXNL4A	thioredoxin like 4A
8481	chr15	52243300	52243700	401	*	3.91874	2.27381	4.72466	-2.04972	3.68372e-06	6.2143e-05	Promoter (<=1kb)	15	52236789	52243559	6771	2	55930	ENST00000559434.1	0	ENSG00000128833	MYO5C	myosin VC
12245	chr1	113887317	113887717	401	*	2.08377	0.298668	2.91632	-2.04857	2.96632e-05	0.000346595	Promoter (<=1kb)	1	113876816	113887581	10766	2	440603	ENST00000393316.8	0	ENSG00000188761	BCL2L15	BCL2 like 15
13462	chr16	35363262	35363662	401	*	1.85012	0.0697982	2.68181	-2.04601	4.9955e-05	0.000530958	Promoter (<=1kb)	16	35363412	35382466	19055	1	283914	ENST00000561756.5	0	ENSG00000259841	LINC01566	long intergenic non-protein coding RNA 1566
16218	chr4	90648347	90648747	401	*	2.65992	0.4529	3.55659	-2.04492	0.000128847	0.00113664	Promoter (<=1kb)	4	90649508	90780771	131264	1	401145	ENST00000504150.1	-761	ENSG00000184305	CCSER1	coiled-coil serine rich protein 1
12296	chr2	98551350	98551750	401	*	2.87516	1.18662	3.68969	-2.04388	3.01687e-05	0.000351057	Promoter (2-3kb)	2	98554425	98556122	1698	1	3631	ENST00000468638.1	-2675	ENSG00000040933	INPP4A	inositol polyphosphate-4-phosphatase type I A
14029	chr1	212242200	212242600	401	*	2.88388	0.963549	3.73938	-2.04339	6.2048e-05	0.000632826	Promoter (3-4kb)	1	212225280	212238977	13698	2	101929541	ENST00000431307.1	-3223	ENSG00000226251	LINC02608	long intergenic non-protein coding RNA 2608
14132	chr7	121073762	121074162	401	*	2.28561	0.742566	3.07013	-2.04275	6.38192e-05	0.000646161	Promoter (2-3kb)	7	121076578	121136054	59477	1	79974	ENST00000443817.1	-2416	ENSG00000106034	CPED1	cadherin like and PC-esterase domain containing 1
9866	chr3	46426984	46427384	401	*	3.40285	1.63458	4.23236	-2.04212	9.22372e-06	0.000133762	Promoter (3-4kb)	3	46416524	46423591	7068	2	105377068	ENST00000635852.1	-3393	ENSG00000283646	LINC02009	long intergenic non-protein coding RNA 2009
18089	chr11	27388048	27388448	401	*	3.00773	0.485507	3.94018	-2.03831	0.000224451	0.00177498	Promoter (2-3kb)	11	27384268	27385532	1265	2	55366	ENST00000527773.1	-2516	ENSG00000205213	LGR4	leucine rich repeat containing G protein-coupled receptor 4
11221	chr11	5151741	5152141	401	*	3.62477	1.79504	4.46518	-2.03806	1.8742e-05	0.00023898	Promoter (2-3kb)	11	5146824	5154757	7934	2	23538	ENST00000380367.3	2616	ENSG00000182070	OR52A1	olfactory receptor family 52 subfamily A member 1
10899	chr14	103000915	103001315	401	*	4.00514	2.24119	4.83387	-2.0373	1.60676e-05	0.00021093	Promoter (2-3kb)	14	102986298	103004023	17726	2	9578	ENST00000558321.5	2708	ENSG00000198752	CDC42BPB	CDC42 binding protein kinase beta
10052	chr1	119083959	119084359	401	*	3.34812	1.55262	4.18253	-2.03662	1.03054e-05	0.000146684	Promoter (1-2kb)	1	119034129	119082541	48413	2	10352	ENST00000497402.1	-1418	ENSG00000116874	WARS2	tryptophanyl tRNA synthetase 2, mitochondrial
12251	chr6	75098697	75099097	401	*	3.31823	1.51501	4.15401	-2.0361	2.97208e-05	0.000347115	Promoter (2-3kb)	6	75089160	75101911	12752	2	1303	ENST00000511023.1	2814	ENSG00000111799	COL12A1	collagen type XII alpha 1 chain
12754	chr10	43857581	43857981	401	*	2.71863	1.22134	3.49293	-2.03519	3.71384e-05	0.000416642	Promoter (<=1kb)	10	43857809	43895435	37627	1	100506835	ENST00000654492.1	0	ENSG00000226808	LINC00840	long intergenic non-protein coding RNA 840
7807	chr2	20593466	20593866	401	*	4.13567	2.43897	4.95179	-2.03502	2.24325e-06	4.11071e-05	Promoter (<=1kb)	2	20590775	20592548	1774	2	100874343	ENST00000449391.2	-918	ENSG00000231948	HS1BP3-IT1	HS1BP3 intronic transcript 1
12335	chr5	150694763	150695163	401	*	3.84923	2.04603	4.68499	-2.03324	3.07678e-05	0.000356897	Promoter (<=1kb)	5	150690794	150694833	4040	2	55696	ENST00000520132.1	0	ENSG00000086589	RBM22	RNA binding motif protein 22
7353	chr16	12036993	12037393	401	*	3.61988	1.86177	4.44753	-2.03221	1.51072e-06	2.93939e-05	Promoter (1-2kb)	16	12038710	12051868	13159	1	92017	ENST00000568359.1	-1317	ENSG00000048471	SNX29	sorting nexin 29
17121	chr3	76310474	76310874	401	*	3.35354	1.08643	4.25771	-2.02928	0.00016816	0.00140507	Promoter (<=1kb)	3	76311096	77647053	1335958	1	6092	ENST00000475334.2	-222	ENSG00000185008	ROBO2	roundabout guidance receptor 2
16984	chr8	92095280	92095680	401	*	5.84471	3.61043	6.74483	-2.02685	0.000162383	0.00136773	Promoter (<=1kb)	8	91959511	92095536	136026	2	862	ENST00000436581.7	0	ENSG00000079102	RUNX1T1	RUNX1 partner transcriptional co-repressor 1
11903	chr12	117051138	117051538	401	*	3.5387	1.69783	4.38102	-2.0266	2.55567e-05	0.000307207	Promoter (2-3kb)	12	117046569	117053995	7427	2	54997	ENST00000535198.1	2457	ENSG00000088992	TESC	tescalcin
8842	chr1	44036170	44036570	401	*	5.15375	3.41685	5.97748	-2.02649	4.78423e-06	7.74137e-05	Promoter (<=1kb)	1	44036126	44051116	14991	1	128209	ENST00000607988.5	44	ENSG00000171872	KLF17	KLF transcription factor 17
10303	chr17	80743163	80743563	401	*	4.04486	2.2641	4.87663	-2.02602	1.18246e-05	0.000164208	Promoter (<=1kb)	17	80743287	80966371	223085	1	57521	ENST00000575542.5	0	ENSG00000141564	RPTOR	regulatory associated protein of MTOR complex 1
2805	chr4	173281770	173282170	401	*	6.57761	5.0769	7.35269	-2.02601	1.36217e-09	6.94952e-08	Promoter (<=1kb)	4	173282435	173295760	13326	1	51809	ENST00000502407.1	-265	ENSG00000109586	GALNT7	polypeptide N-acetylgalactosaminyltransferase 7
15608	chr6	125900665	125901065	401	*	2.21532	0.490113	3.03686	-2.02533	0.000106394	0.000975307	Promoter (<=1kb)	6	125899909	125927758	27850	1	135112	ENST00000433571.2	756	ENSG00000111912	NCOA7	nuclear receptor coactivator 7
17038	chr10	52126791	52127191	401	*	3.82343	1.68721	4.71078	-2.02205	0.000165029	0.00138562	Promoter (1-2kb)	10	52128346	52298423	170078	1	5592	ENST00000672084.1	-1155	ENSG00000185532	PRKG1	protein kinase cGMP-dependent 1
19327	chr19	48043808	48044208	401	*	3.47234	0.847362	4.41471	-2.01771	0.000311867	0.00230812	Promoter (<=1kb)	19	48029383	48044079	14697	2	56344	ENST00000293255.3	0	ENSG00000105507	CABP5	calcium binding protein 5
16762	chr17	49249274	49249674	401	*	4.69956	2.51673	5.5931	-2.01268	0.000151454	0.00129257	Promoter (1-2kb)	17	49248239	49256449	8211	1	124871	ENST00000322227.6	1035	ENSG00000177369	FLJ40194	uncharacterized FLJ40194
17213	chr15	40623443	40623843	401	*	1.99781	0	2.87105	-2.01255	0.000172837	0.00143643	Promoter (<=1kb)	15	40623132	40664339	41208	1	57082	ENST00000526913.5	311	ENSG00000137812	KNL1	kinetochore scaffold 1
7011	chr4	721653	722053	401	*	5.49477	3.85504	6.29964	-2.01002	1.1192e-06	2.28413e-05	Promoter (3-4kb)	4	725107	743538	18432	1	10336	ENST00000433814.5	-3054	ENSG00000185619	PCGF3	polycomb group ring finger 3
11407	chr2	157786843	157787243	401	*	4.66832	2.90037	5.49777	-2.00831	2.03816e-05	0.00025565	Promoter (2-3kb)	2	157778150	157790237	12088	2	90	ENST00000487456.1	2994	ENSG00000115170	ACVR1	activin A receptor type 1
12551	chr7	100059192	100059592	401	*	3.37316	1.50297	4.22045	-2.00801	3.38989e-05	0.000386428	Promoter (2-3kb)	7	100056911	100064255	7345	1	7589	ENST00000477297.1	2281	ENSG00000166529	ZSCAN21	zinc finger and SCAN domain containing 21
17456	chr17	17252280	17252680	401	*	3.59865	1.23247	4.51448	-2.00282	0.000185734	0.00152211	Promoter (2-3kb)	17	17248949	17255055	6107	2	8533	ENST00000463097.1	2375	ENSG00000141030	COPS3	COP9 signalosome subunit 3
14729	chr7	133355207	133355607	401	*	2.49343	0.7662	3.31536	-2.00243	7.85244e-05	0.000762763	Promoter (<=1kb)	7	133356387	133375028	18642	1	60412	ENST00000480840.1	-780	ENSG00000131558	EXOC4	exocyst complex component 4
19445	chrX	85375386	85375786	401	*	3.05548	0.379457	4.0025	-2.00113	0.000320623	0.00235848	Promoter (3-4kb)	23	85277396	85379665	102270	2	79983	ENST00000262753.9	3879	ENSG00000124429	POF1B	POF1B actin binding protein
10247	chr3	52529941	52530341	401	*	4.78857	3.07803	5.60734	-1.99679	1.15013e-05	0.000160591	Promoter (<=1kb)	3	52528021	52529944	1924	2	64943	ENST00000471522.5	0	ENSG00000168268	NT5DC2	5'-nucleotidase domain containing 2
4897	chr19	55494258	55494658	401	*	4.96064	3.38879	5.7514	-1.99354	9.63515e-08	2.81568e-06	Promoter (<=1kb)	19	55493891	55499973	6083	1	284297	ENST00000589020.1	367	ENSG00000179954	SSC5D	scavenger receptor cysteine rich family member with 5 domains
10577	chr6	53575206	53575606	401	*	2.46045	0.473377	3.32639	-1.99194	1.3637e-05	0.000184471	Promoter (1-2kb)	6	53569281	53573265	3985	2	101927136	ENST00000420819.2	-1941	ENSG00000231683	KILH	KRT19 interacting long noncoding RNA in hepatocellular carcinoma
12399	chr3	64191114	64191514	401	*	3.43232	1.55155	4.28137	-1.99136	3.1647e-05	0.0003652	Promoter (3-4kb)	3	64187544	64200965	13422	1	100874243	ENST00000473434.1	3570	ENSG00000226017	PRICKLE2-AS3	PRICKLE2 antisense RNA 3
8923	chr1	111743707	111744107	401	*	4.50342	2.80099	5.32064	-1.9841	4.98355e-06	7.99071e-05	Promoter (3-4kb)	1	111739853	111746613	6761	1	100506343	ENST00000524935.1	3854	ENSG00000227811	INKA2-AS1	INKA2 antisense RNA 1
8577	chr3	12405669	12406069	401	*	4.24038	2.63405	5.03841	-1.983	3.97492e-06	6.63033e-05	Promoter (<=1kb)	3	12405308	12434344	29037	1	5468	ENST00000682125.1	361	ENSG00000132170	PPARG	peroxisome proliferator activated receptor gamma
10859	chr17	79927347	79927747	401	*	3.39055	1.71271	4.203	-1.98287	1.57553e-05	0.000207593	Promoter (<=1kb)	17	79915252	79926725	11474	2	101928766	ENST00000576738.1	-622	ENSG00000262585	LINC01979	long intergenic non-protein coding RNA 1979
6250	chrX	10833373	10833773	401	*	4.38597	2.75976	5.1881	-1.97958	5.32698e-07	1.21934e-05	Promoter (<=1kb)	23	10445556	10833643	388088	2	4281	ENST00000380785.5	0	ENSG00000101871	MID1	midline 1
17492	chrX	11265966	11266366	401	*	2.44193	0.170731	3.34661	-1.97915	0.000187612	0.00153427	Promoter (<=1kb)	23	11117651	11266004	148354	2	395	ENST00000657361.1	0	ENSG00000047648	ARHGAP6	Rho GTPase activating protein 6
11024	chr6	134980846	134981246	401	*	3.22405	1.67888	4.00904	-1.9768	1.71249e-05	0.000222262	Promoter (1-2kb)	6	134979338	134979432	95	2	100500880	ENST00000637030.1	-1414	ENSG00000283409	MIR3662	microRNA 3662
15634	chr7	150960327	150960727	401	*	4.66794	2.73605	5.52528	-1.97578	0.000107047	0.000979658	Promoter (<=1kb)	7	150944961	150960876	15916	2	3757	ENST00000684241.1	149	ENSG00000055118	KCNH2	potassium voltage-gated channel subfamily H member 2
19290	chr11	124608237	124608637	401	*	3.05878	0.727807	3.97057	-1.97437	0.00030847	0.00228735	Promoter (2-3kb)	11	124611428	124620356	8929	1	116337	ENST00000284288.3	-2791	ENSG00000154143	PANX3	pannexin 3
19249	chr15	28918700	28919100	401	*	4.14441	1.75898	5.06239	-1.97312	0.000305625	0.00227108	Promoter (<=1kb)	15	28919367	29054094	134728	1	321	ENST00000558804.5	-267	ENSG00000034053	APBA2	amyloid beta precursor protein binding family A member 2
15681	chr11	124255913	124256313	401	*	2.28081	0	3.193	-1.97214	0.000108632	0.000991185	Promoter (<=1kb)	11	124256376	124266224	9849	1	219865	ENST00000641992.2	-63	ENSG00000255298	OR8G5	olfactory receptor family 8 subfamily G member 5
19489	chr11	74641338	74641738	401	*	3.18569	0.801121	4.10358	-1.97169	0.00032392	0.00237731	Promoter (2-3kb)	11	74638614	74641062	2449	1	10714	ENST00000532954.1	2724	ENSG00000077514	POLD3	DNA polymerase delta 3, accessory subunit
10574	chr2	121524690	121525090	401	*	3.84051	2.22336	4.64077	-1.96995	1.36125e-05	0.000184192	Promoter (<=1kb)	2	121462532	121525967	63436	2	23332	ENST00000474065.5	877	ENSG00000074054	CLASP1	cytoplasmic linker associated protein 1
4628	chr6	170162681	170163081	401	*	5.2201	3.70461	5.99852	-1.96989	6.42154e-08	1.98564e-06	Promoter (2-3kb)	6	170160662	170163027	2366	1	102724511	ENST00000429305.2	2019	ENSG00000232197	LOC102724511	uncharacterized LOC102724511
18742	chr7	16212463	16212863	401	*	2.09803	0.229281	2.94507	-1.96885	0.000269675	0.0020583	Promoter (1-2kb)	7	16210544	16269247	58704	1	100506025	ENST00000457112.1	1919	ENSG00000229688	CRPPA-AS1	CRPPA antisense RNA 1
16473	chr14	101047329	101047729	401	*	4.46294	2.46174	5.33102	-1.96624	0.000138537	0.00120303	Promoter (<=1kb)	14	101047321	101047398	78	1	664612	ENST00000365690.4	8	ENSG00000202560	MIR539	microRNA 539
7123	chr18	3655378	3655778	401	*	3.83477	2.19512	4.63962	-1.96518	1.25153e-06	2.51404e-05	Promoter (1-2kb)	18	3653410	3656282	2873	1	105371967	ENST00000577848.1	1968	ENSG00000266401	LOC105371967	uncharacterized LOC105371967
9941	chr7	32539956	32540356	401	*	3.65799	2.12584	4.44012	-1.96185	9.69121e-06	0.000139481	Promoter (2-3kb)	7	32543255	32588711	45457	1	23080	ENST00000446718.1	-2899	ENSG00000105778	AVL9	AVL9 cell migration associated
21010	chr7	134922744	134923144	401	*	2.80627	0.147794	3.75171	-1.96081	0.000467083	0.00317963	Promoter (2-3kb)	7	134920566	134933242	12677	1	800	ENST00000496024.1	2178	ENSG00000122786	CALD1	caldesmon 1
8601	chr7	150955774	150956174	401	*	5.46047	3.8776	6.25358	-1.95991	4.03772e-06	6.71646e-05	Promoter (<=1kb)	7	150944961	150955804	10844	2	3757	ENST00000330883.9	0	ENSG00000055118	KCNH2	potassium voltage-gated channel subfamily H member 2
13137	chr8	9324565	9324965	401	*	2.50763	0.750644	3.33508	-1.95853	4.37081e-05	0.000476021	Promoter (<=1kb)	8	9324723	9392344	67622	1	157273	ENST00000647972.1	0	ENSG00000248538	LOC157273	uncharacterized LOC157273
16937	chr6	157906518	157906918	401	*	2.67942	0.813619	3.52597	-1.95817	0.000160263	0.00135362	Promoter (<=1kb)	6	157907731	157942913	35183	1	51429	ENST00000681881.1	-813	ENSG00000130340	SNX9	sorting nexin 9
15838	chr3	93962460	93962860	401	*	2.06309	0.430825	2.86645	-1.95764	0.000114002	0.00102987	Promoter (3-4kb)	3	93873109	93958754	85646	2	5627	ENST00000648381.1	-3706	ENSG00000184500	PROS1	protein S
11592	chr20	62063220	62063620	401	*	4.64019	2.95702	5.45369	-1.95466	2.19443e-05	0.000270859	Promoter (<=1kb)	20	62012874	62064366	51493	2	6874	ENST00000608887.1	746	ENSG00000130699	TAF4	TATA-box binding protein associated factor 4
12892	chr11	915220	915620	401	*	4.19936	2.45012	5.02539	-1.95392	3.94968e-05	0.000438358	Promoter (<=1kb)	11	902197	915058	12862	2	66005	ENST00000533056.5	-162	ENSG00000177830	CHID1	chitinase domain containing 1
8519	chr8	9172451	9172851	401	*	3.61737	2.02297	4.4129	-1.95271	3.80682e-06	6.39299e-05	Promoter (3-4kb)	8	9169097	9202858	33762	1	101929128	ENST00000649000.1	3354	ENSG00000248538	LOC101929128	uncharacterized LOC101929128
15726	chr14	100864933	100865333	401	*	2.14201	0.52561	2.94212	-1.95226	0.000110196	0.00100258	Promoter (3-4kb)	14	100869060	100869148	89	1	574450	ENST00000385254.3	-3727	ENSG00000207989	MIR493	microRNA 493
10505	chr5	846730	847130	401	*	2.5968	0.893566	3.41418	-1.95051	1.31447e-05	0.000179015	Promoter (<=1kb)	5	796325	847599	51275	2	79844	ENST00000507800.1	469	ENSG00000188818	ZDHHC11	zinc finger DHHC-type containing 11
13141	chr6	52761861	52762261	401	*	2.608	0.699251	3.46163	-1.95002	4.37225e-05	0.000476064	Promoter (1-2kb)	6	52750087	52763475	13389	2	2939	ENST00000493422.3	1214	ENSG00000244067	GSTA2	glutathione S-transferase alpha 2
16301	chr5	112306962	112307362	401	*	2.86828	1.13337	3.69165	-1.94668	0.000131977	0.00115833	Promoter (<=1kb)	5	112275239	112307402	32164	2	64097	ENST00000514203.1	40	ENSG00000129595	EPB41L4A	erythrocyte membrane protein band 4.1 like 4A
7886	chr6	32046246	32046646	401	*	4.30362	2.68645	5.10389	-1.94468	2.36634e-06	4.29304e-05	Promoter (<=1kb)	6	32041155	32046607	5453	2	7148	ENST00000490077.5	0	ENSG00000168477	TNXB	tenascin XB
12847	chr6	116511671	116512071	401	*	4.08076	2.43278	4.88729	-1.94344	3.86073e-05	0.000429987	Promoter (<=1kb)	6	116511639	116524788	13150	1	254228	ENST00000368599.4	32	ENSG00000178033	CALHM5	calcium homeostasis modulator family member 5
16999	chr3	193660669	193661069	401	*	4.94623	3.03387	5.80045	-1.93752	0.000163179	0.00137323	Promoter (1-2kb)	3	193662891	193668931	6041	1	4976	ENST00000445863.1	-1822	ENSG00000198836	OPA1	OPA1 mitochondrial dynamin like GTPase
13360	chr19	57233219	57233619	401	*	3.15631	1.30836	3.99984	-1.93725	4.74892e-05	0.000508602	Promoter (<=1kb)	19	57232618	57235548	2931	1	6795	ENST00000594599.1	601	ENSG00000105146	AURKC	aurora kinase C
12883	chr12	108820219	108820619	401	*	3.10268	1.34957	3.92942	-1.9358	3.92231e-05	0.000435624	Promoter (2-3kb)	12	108807612	108817380	9769	2	54434	ENST00000547862.6	-2839	ENSG00000084112	SSH1	slingshot protein phosphatase 1
18649	chr11	16012952	16013352	401	*	1.72435	0.29472	2.48278	-1.93484	0.000262969	0.00201716	Promoter (1-2kb)	11	15986265	16015327	29063	2	55553	ENST00000527840.1	1975	ENSG00000110693	SOX6	SRY-box transcription factor 6
9657	chr16	20866166	20866566	401	*	3.82363	2.22268	4.62054	-1.93378	8.03078e-06	0.000118978	Promoter (2-3kb)	16	20858996	20868980	9985	2	123879	ENST00000563934.1	2414	ENSG00000188215	DCUN1D3	defective in cullin neddylation 1 domain containing 3
21350	chr15	50594274	50594674	401	*	2.5764	0	3.55771	-1.93365	0.000503402	0.00337247	Promoter (2-3kb)	15	50583024	50592038	9015	2	54822	ENST00000645282.1	-2236	ENSG00000092439	TRPM7	transient receptor potential cation channel subfamily M member 7
16512	chr4	144129389	144129789	401	*	2.72745	1.125	3.52467	-1.93314	0.000139826	0.00121141	Promoter (1-2kb)	4	144109303	144127908	18606	2	2993	ENST00000616983.4	-1481	ENSG00000170180	GYPA	glycophorin A (MNS blood group)
20053	chr11	101582407	101582807	401	*	5.58885	3.34335	6.49037	-1.93289	0.000374326	0.00267012	Promoter (<=1kb)	11	101452955	101583503	130549	2	7225	ENST00000348423.8	696	ENSG00000137672	TRPC6	transient receptor potential cation channel subfamily C member 6
16057	chr15	74610440	74610840	401	*	6.05191	4.16325	6.90226	-1.93244	0.00012234	0.00109006	Promoter (2-3kb)	15	74608372	74630201	21830	1	1198	ENST00000483723.5	2068	ENSG00000179335	CLK3	CDC like kinase 3
11780	chr1	156003307	156003707	401	*	2.90699	1.22701	3.71986	-1.93174	2.40209e-05	0.00029176	Promoter (1-2kb)	1	156001953	156032907	30955	1	105371729	ENST00000650235.1	1354	ENSG00000285677	LOC105371729	uncharacterized LOC105371729
18517	chr3	32709315	32709715	401	*	4.24783	2.24394	5.11631	-1.93136	0.000253873	0.00196127	Promoter (<=1kb)	3	32708697	32727874	19178	1	25904	ENST00000455381.5	618	ENSG00000182973	CNOT10	CCR4-NOT transcription complex subunit 10
14794	chr13	22107933	22108333	401	*	2.71579	1.12163	3.51128	-1.93133	8.02125e-05	0.000775749	Promoter (<=1kb)	13	22107599	22276524	168926	1	100506622	ENST00000659301.1	334	ENSG00000276476	LINC00540	long intergenic non-protein coding RNA 540
9092	chr19	45280527	45280927	401	*	4.65826	3.00114	5.46662	-1.93064	5.55006e-06	8.73369e-05	Promoter (<=1kb)	19	45280145	45287664	7520	1	57787	ENST00000590897.1	382	ENSG00000007047	MARK4	microtubule affinity regulating kinase 4
11394	chr2	219608015	219608415	401	*	3.58545	1.93572	4.39233	-1.925	2.02451e-05	0.000254227	Promoter (<=1kb)	2	219608398	219609472	1075	1	114790	ENST00000473899.1	0	ENSG00000144589	STK11IP	serine/threonine kinase 11 interacting protein
9172	chr11	74011594	74011994	401	*	5.95536	4.40687	6.74107	-1.9249	5.9054e-06	9.21182e-05	Promoter (2-3kb)	11	74003448	74009085	5638	2	7352	ENST00000426995.2	-2509	ENSG00000175564	UCP3	uncoupling protein 3
7722	chr7	77242337	77242737	401	*	3.47804	1.98362	4.25169	-1.9225	2.09249e-06	3.87678e-05	Promoter (<=1kb)	7	77242346	77259289	16944	1	57639	ENST00000461882.1	0	ENSG00000135205	CCDC146	coiled-coil domain containing 146
7288	chr17	7587417	7587817	401	*	4.63622	3.15401	5.40706	-1.91402	1.42743e-06	2.80226e-05	Promoter (<=1kb)	17	7586469	7587817	1349	1	9526	ENST00000571877.1	948	ENSG00000129255	MPDU1	mannose-P-dolichol utilization defect 1
11569	chr3	139675379	139675779	401	*	4.0209	2.43466	4.81471	-1.91284	2.17875e-05	0.000269458	Promoter (1-2kb)	3	139599148	139677718	78571	2	349565	ENST00000514703.5	1939	ENSG00000163864	NMNAT3	nicotinamide nucleotide adenylyltransferase 3
12518	chr12	28131040	28131440	401	*	2.97678	1.1458	3.8174	-1.91092	3.33973e-05	0.000381735	Promoter (1-2kb)	12	28133249	28452527	319279	1	55297	ENST00000540794.5	-1809	ENSG00000123106	CCDC91	coiled-coil domain containing 91
12939	chr3	126985960	126986360	401	*	4.73679	3.12324	5.53632	-1.91074	4.02423e-05	0.00044501	Promoter (2-3kb)	3	126983115	127037389	54275	1	5361	ENST00000393409.3	2845	ENSG00000114554	PLXNA1	plexin A1
22408	chr14	74021453	74021853	401	*	4.43266	1.61118	5.39198	-1.90911	0.000635434	0.0040561	Promoter (2-3kb)	14	74019448	74040817	21370	1	80127	ENST00000463558.3	2005	ENSG00000119636	BBOF1	basal body orientation factor 1
9985	chr13	79336945	79337345	401	*	3.24577	1.77262	4.01451	-1.90901	9.88553e-06	0.000141651	Promoter (3-4kb)	13	79311824	79341212	29389	2	64062	ENST00000449987.6	3867	ENSG00000139746	RBM26	RNA binding motif protein 26
18477	chrX	9557060	9557460	401	*	2.06749	0.189903	2.91601	-1.90894	0.000251286	0.00194548	Promoter (3-4kb)	23	9560465	9741037	180573	1	6907	ENST00000647060.1	-3005	ENSG00000101849	TBL1X	transducin beta like 1 X-linked
9363	chr4	109969181	109969581	401	*	3.64615	2.09234	4.43302	-1.90765	6.6395e-06	0.000101447	Promoter (<=1kb)	4	109968805	109976171	7367	1	1950	ENST00000502579.1	376	ENSG00000138798	EGF	epidermal growth factor
11942	chr2	113117227	113117627	401	*	3.10385	1.44028	3.91349	-1.90461	2.59391e-05	0.000310785	Promoter (<=1kb)	2	113117893	113134016	16124	1	3557	ENST00000361779.7	-266	ENSG00000136689	IL1RN	interleukin 1 receptor antagonist
22539	chr1	158689104	158689504	401	*	2.56949	0	3.50751	-1.90424	0.00065475	0.00415475	Promoter (2-3kb)	1	158610704	158686715	76012	2	6708	ENST00000643759.2	-2389	ENSG00000163554	SPTA1	spectrin alpha, erythrocytic 1
20856	chr3	71209516	71209916	401	*	1.70631	0	2.61442	-1.90136	0.00044823	0.00307409	Promoter (<=1kb)	3	71197882	71210869	12988	2	27086	ENST00000622151.4	953	ENSG00000114861	FOXP1	forkhead box P1
18607	chr2	230398788	230399188	401	*	4.92941	2.95912	5.79277	-1.90123	0.000260019	0.00199903	Promoter (<=1kb)	2	230399821	230400477	657	1	93349	ENST00000466656.1	-633	ENSG00000185404	SP140L	SP140 nuclear body protein like
8467	chr3	193589979	193590379	401	*	4.3844	2.97173	5.13871	-1.90076	3.66e-06	6.18449e-05	Promoter (2-3kb)	3	193579001	193593090	14090	2	84239	ENST00000449483.1	2711	ENSG00000127249	ATP13A4	ATPase 13A4
14796	chr20	38452699	38453099	401	*	3.16293	1.35843	3.99893	-1.90051	8.0223e-05	0.000775749	Promoter (3-4kb)	20	38449370	38449503	134	1	677837	ENST00000362396.1	3329	ENSG00000199266	SNORA60	small nucleolar RNA, H/ACA box 60
7018	chr6	170265928	170266328	401	*	3.71883	2.12002	4.5153	-1.89926	1.12895e-06	2.30172e-05	Promoter (3-4kb)	6	170207525	170262733	55209	2	154449	ENST00000701245.1	-3195	ENSG00000230960	LOC154449	uncharacterized LOC154449
18892	chr7	157615375	157615775	401	*	4.56217	2.54743	5.43227	-1.89896	0.000279697	0.00211789	Promoter (1-2kb)	7	157614023	157618765	4743	1	105375614	ENST00000409610.1	1352	ENSG00000222012	LOC105375614	uncharacterized LOC105375614
11971	chr14	22483427	22483827	401	*	2.5638	1.02307	3.34782	-1.89725	2.62514e-05	0.000313765	Promoter (<=1kb)	14	22380680	22482959	102280	2	105370401	ENST00000514473.2	-468	ENSG00000251002	TRD-AS1	TRD antisense RNA 1
21639	chrX	63657789	63658189	401	*	3.60376	1.12475	4.5318	-1.89686	0.000538009	0.0035562	Promoter (<=1kb)	23	63637982	63657990	20009	2	23229	ENST00000624783.3	0	ENSG00000131089	ARHGEF9	Cdc42 guanine nucleotide exchange factor 9
9609	chr10	14556500	14556900	401	*	4.05945	2.44942	4.85824	-1.89546	7.81949e-06	0.00011643	Promoter (<=1kb)	10	14521137	14556414	35278	2	83641	ENST00000492700.5	-86	ENSG00000065809	FAM107B	family with sequence similarity 107 member B
22787	chr9	101469992	101470392	401	*	2.98216	0.482048	3.91238	-1.88956	0.000689022	0.00432467	Promoter (<=1kb)	9	101469379	101481502	12124	1	101928470	ENST00000425734.1	613	ENSG00000225376	TMEM246-AS1	TMEM246 antisense RNA 1
20858	chr20	59020992	59021392	401	*	4.94304	2.81109	5.82981	-1.8846	0.000448343	0.00307457	Promoter (1-2kb)	20	59019429	59026654	7226	1	81027	ENST00000217133.2	1563	ENSG00000101162	TUBB1	tubulin beta 1 class VI
13100	chr17	48539200	48539600	401	*	3.99813	2.29293	4.81588	-1.88418	4.31398e-05	0.000471165	Promoter (3-4kb)	17	48543551	48546087	2537	1	100874362	ENST00000504972.3	-3951	ENSG00000230148	HOXB-AS1	HOXB cluster antisense RNA 1
5325	chr2	200868676	200869076	401	*	5.16976	3.76909	5.92111	-1.88277	1.79119e-07	4.81367e-06	Promoter (3-4kb)	2	200853081	200864691	11611	2	1195	ENST00000473565.5	-3985	ENSG00000013441	CLK1	CDC like kinase 1
20059	chr6	125703906	125704306	401	*	1.60759	0	2.53269	-1.88177	0.000374874	0.00267323	Promoter (2-3kb)	6	125701479	125720144	18666	1	643623	ENST00000670227.1	2427	ENSG00000224506	LINC02523	long intergenic non-protein coding RNA 2523
20725	chr2	32950006	32950406	401	*	4.17319	2.12678	5.04795	-1.88161	0.000435264	0.00300417	Promoter (3-4kb)	2	32946953	33399509	452557	1	4052	ENST00000404816.7	3053	ENSG00000049323	LTBP1	latent transforming growth factor beta binding protein 1
10102	chr15	74954471	74954871	401	*	4.82436	3.32188	5.59984	-1.88008	1.0545e-05	0.000149351	Promoter (1-2kb)	15	74954418	74956772	2355	2	54913	ENST00000322177.6	1901	ENSG00000178718	RPP25	ribonuclease P and MRP subunit p25
9243	chr1	3072395	3072795	401	*	4.97225	3.41937	5.75892	-1.87956	6.2028e-06	9.60142e-05	Promoter (3-4kb)	1	3069211	3434342	365132	1	63976	ENST00000514189.5	3184	ENSG00000142611	PRDM16	PR/SET domain 16
19968	chr16	56977217	56977617	401	*	3.943	2.01907	4.79908	-1.87926	0.000366338	0.00262426	Promoter (<=1kb)	16	56976712	56983392	6681	1	1071	ENST00000650358.1	505	ENSG00000087237	CETP	cholesteryl ester transfer protein
21207	chr9	97555221	97555621	401	*	4.23358	2.10013	5.12055	-1.87915	0.000488302	0.00329334	Promoter (<=1kb)	9	97555435	97601254	45820	1	7111	ENST00000375175.1	0	ENSG00000136842	TMOD1	tropomodulin 1
14572	chr5	170922450	170922850	401	*	3.91333	2.24178	4.72455	-1.87906	7.3999e-05	0.000726561	Promoter (1-2kb)	5	170924356	170924918	563	1	64901	ENST00000517629.1	-1506	ENSG00000204764	RANBP17	RAN binding protein 17
7217	chr19	1169101	1169501	401	*	4.82438	3.32744	5.59861	-1.87281	1.34199e-06	2.66065e-05	Promoter (<=1kb)	19	1127710	1169146	41437	2	22904	ENST00000587655.2	0	ENSG00000064932	SBNO2	strawberry notch homolog 2
14813	chr5	56973430	56973830	401	*	2.78303	1.40052	3.52985	-1.87237	8.06184e-05	0.000778678	Promoter (1-2kb)	5	56947032	56971675	24644	2	166968	ENST00000497185.2	-1755	ENSG00000155545	MIER3	MIER family member 3
17866	chr7	38269745	38270145	401	*	2.07288	0.664475	2.82614	-1.87047	0.000211311	0.00169192	Promoter (3-4kb)	7	38259643	38273636	13994	2	445347	ENST00000698248.1	3491	ENSG00000289746	TARP	TCR gamma alternate reading frame protein
15665	chr3	195885737	195886137	401	*	2.76865	1.07723	3.58375	-1.86913	0.000108173	0.000988005	Promoter (<=1kb)	3	195868225	195886273	18049	2	10188	ENST00000672614.1	136	ENSG00000061938	TNK2	tyrosine kinase non receptor 2
17009	chr15	55394673	55395073	401	*	3.29297	1.67202	4.09402	-1.86913	0.000163576	0.00137576	Promoter (3-4kb)	15	55371987	55398268	26282	2	9236	ENST00000570272.5	3195	ENSG00000260916	CCPG1	cell cycle progression 1
16153	chr7	159097082	159097482	401	*	3.61635	2.00633	4.41514	-1.86895	0.000126677	0.001122	Promoter (<=1kb)	7	159030455	159097204	66750	2	7434	ENST00000377633.7	0	ENSG00000106018	VIPR2	vasoactive intestinal peptide receptor 2
22489	chr13	112845422	112845822	401	*	0.627792	0	1.64354	-1.86801	0.000647939	0.00412082	Promoter (3-4kb)	13	112842309	112886113	43805	1	23250	ENST00000471555.5	3113	ENSG00000068650	ATP11A	ATPase phospholipid transporting 11A
11043	chr1	248596592	248596992	401	*	4.60903	3.03315	5.40065	-1.86716	1.73299e-05	0.000224517	Promoter (<=1kb)	1	248590487	248597700	7214	2	127069	ENST00000642090.1	708	ENSG00000184022	OR2T10	olfactory receptor family 2 subfamily T member 10
20006	chr15	78276558	78276958	401	*	3.98572	2.00637	4.85048	-1.86676	0.000369723	0.00264348	Promoter (1-2kb)	15	78274997	78280545	5549	1	55466	ENST00000493321.1	1561	ENSG00000140403	DNAJA4	DnaJ heat shock protein family (Hsp40) member A4
13822	chr7	155962079	155962479	401	*	3.71106	2.08187	4.51379	-1.86638	5.7692e-05	0.000597182	Promoter (<=1kb)	7	155962632	155966343	3712	1	389602	ENST00000377722.2	-153	ENSG00000204876	LOC389602	uncharacterized LOC389602
17606	chr6	157703057	157703457	401	*	2.18324	0.631966	2.96956	-1.86523	0.000193982	0.00157602	Promoter (2-3kb)	6	157700387	157875149	174763	1	51429	ENST00000614703.4	2670	ENSG00000130340	SNX9	sorting nexin 9
7940	chr16	70804502	70804902	401	*	4.56225	3.14744	5.31709	-1.86494	2.47798e-06	4.46502e-05	Promoter (3-4kb)	16	70687441	70801160	113720	2	55697	ENST00000568548.5	-3342	ENSG00000103043	VAC14	VAC14 component of PIKFYVE complex
13930	chr5	50442963	50443363	401	*	3.67263	2.07007	4.46987	-1.86444	6.01862e-05	0.000618214	Promoter (<=1kb)	5	50403256	50443248	39993	2	133418	ENST00000506190.1	0	ENSG00000170571	EMB	embigin
15569	chr12	71594233	71594633	401	*	3.65332	2.02238	4.45641	-1.86236	0.000105197	0.000966745	Promoter (<=1kb)	12	71587642	71594404	6763	2	124902964	ENST00000660105.1	0	ENSG00000257761	LOC124902964	uncharacterized LOC124902964
21969	chr20	37850738	37851138	401	*	3.88625	1.68961	4.78158	-1.8619	0.000580688	0.00378068	Promoter (2-3kb)	20	37847858	37872129	24272	1	56259	ENST00000481674.1	2880	ENSG00000132792	CTNNBL1	catenin beta like 1
19994	chr7	47796928	47797328	401	*	4.31144	2.3294	5.17661	-1.86157	0.000368573	0.00263683	Promoter (1-2kb)	7	47795424	47819847	24424	1	80099	ENST00000418326.3	1504	ENSG00000136275	PKD1L1-AS1	PKD1L1 antisense RNA 1
13845	chr12	57539308	57539708	401	*	4.04568	2.44713	4.84208	-1.86107	5.81553e-05	0.000601019	Promoter (<=1kb)	12	57529633	57539771	10139	2	10540	ENST00000676646.1	63	ENSG00000175203	DCTN2	dynactin subunit 2
18273	chr1	152565864	152566264	401	*	2.46407	0.691332	3.29439	-1.8596	0.000237424	0.00185868	Promoter (<=1kb)	1	152565654	152566780	1127	2	353145	ENST00000368789.2	516	ENSG00000185966	LCE3E	late cornified envelope 3E
15057	chr21	44594033	44594433	401	*	3.98747	2.33342	4.79522	-1.85903	8.73446e-05	0.000829976	Promoter (1-2kb)	21	44591268	44592505	1238	2	386674	ENST00000400368.1	-1528	ENSG00000188155	KRTAP10-6	keratin associated protein 10-6
21593	chrX	109672234	109672634	401	*	1.93639	0.155964	2.7681	-1.85891	0.000532926	0.00353004	Promoter (3-4kb)	23	109644026	109669109	25084	2	2182	ENST00000514500.1	-3125	ENSG00000068366	ACSL4	acyl-CoA synthetase long chain family member 4
14376	chr15	57245868	57246268	401	*	2.35885	0.536345	3.198	-1.85881	6.94212e-05	0.000690905	Promoter (1-2kb)	15	57248016	57263224	15209	1	6938	ENST00000560506.5	-1748	ENSG00000140262	TCF12	transcription factor 12
7832	chr16	1487966	1488366	401	*	4.1509	2.69143	4.91644	-1.85829	2.27653e-06	4.1582e-05	Promoter (<=1kb)	16	1485939	1488467	2529	2	390667	ENST00000293922.1	101	ENSG00000251692	PTX4	pentraxin 4
9502	chr3	132325632	132326032	401	*	4.02994	2.56871	4.79589	-1.85667	7.29203e-06	0.000109795	Promoter (2-3kb)	3	132328324	132332626	4303	1	55	ENST00000483689.1	-2292	ENSG00000014257	ACP3	acid phosphatase 3
6247	chr11	2463365	2463765	401	*	4.43179	3.00713	5.18901	-1.8558	5.31699e-07	1.21781e-05	Promoter (1-2kb)	11	2461887	2527973	66087	1	3784	ENST00000380776.4	1478	ENSG00000053918	KCNQ1	potassium voltage-gated channel subfamily Q member 1
18292	chr4	168309869	168310269	401	*	2.17732	0.609224	2.96728	-1.85579	0.000238506	0.00186521	Promoter (1-2kb)	4	168252827	168311365	58539	2	55601	ENST00000680917.1	1096	ENSG00000137628	DDX60	DExD/H-box helicase 60
22165	chr8	67270023	67270423	401	*	1.72744	0	2.59944	-1.85492	0.000603699	0.00389576	Promoter (1-2kb)	8	67173511	67271708	98198	2	10565	ENST00000520381.5	1285	ENSG00000066777	ARFGEF1	ADP ribosylation factor guanine nucleotide exchange factor 1
12953	chr2	224945079	224945479	401	*	3.61392	1.95459	4.42272	-1.85331	4.04989e-05	0.000447363	Promoter (1-2kb)	2	224893342	224946905	53564	2	55619	ENST00000474102.1	1426	ENSG00000135905	DOCK10	dedicator of cytokinesis 10
15990	chr8	119592960	119593360	401	*	2.64808	1.31695	3.38169	-1.85324	0.000119566	0.0010698	Promoter (<=1kb)	8	119557409	119593008	35600	2	5168	ENST00000522167.5	0	ENSG00000136960	ENPP2	ectonucleotide pyrophosphatase/phosphodiesterase 2
15112	chr18	69961650	69962050	401	*	3.55054	1.9967	4.33742	-1.85208	8.96012e-05	0.000848321	Promoter (<=1kb)	18	69873144	69961803	88660	2	10666	ENST00000579496.5	0	ENSG00000150637	CD226	CD226 molecule
16336	chr6	106782795	106783195	401	*	2.17433	0.453607	2.99503	-1.85143	0.000133292	0.00116733	Promoter (<=1kb)	6	106746347	106782630	36284	2	100422737	ENST00000653256.1	-165	ENSG00000235142	LINC02532	long intergenic non-protein coding RNA 2532
14961	chr3	161095442	161095842	401	*	3.13194	1.68048	3.89559	-1.8489	8.41731e-05	0.000804971	Promoter (3-4kb)	3	161085239	161092179	6941	2	8706	ENST00000651422.1	-3263	ENSG00000169255	B3GALNT1	beta-1,3-N-acetylgalactosaminyltransferase 1 (globoside blood group)
17241	chr14	94110522	94110922	401	*	3.54466	1.94192	4.34194	-1.84765	0.000174184	0.00144522	Promoter (<=1kb)	14	94110732	94116695	5964	1	3429	ENST00000616764.5	0	ENSG00000165949	IFI27	interferon alpha inducible protein 27
8211	chr17	1050961	1051361	401	*	4.27812	2.87952	5.02896	-1.84762	3.07793e-06	5.36304e-05	Promoter (<=1kb)	17	1049980	1050573	594	2	29	ENST00000574875.1	-388	ENSG00000159842	ABR	ABR activator of RhoGEF and GTPase
17827	chr10	13496160	13496560	401	*	2.50451	1.03003	3.27356	-1.84502	0.0002082	0.00167066	Promoter (<=1kb)	10	13441087	13496954	55868	2	222389	ENST00000689491.1	394	ENSG00000165626	BEND7	BEN domain containing 7
17398	chrX	50198426	50198826	401	*	2.94167	1.11778	3.78106	-1.84471	0.000182819	0.00150323	Promoter (1-2kb)	23	50193923	50200358	6436	2	8852	ENST00000437370.2	1532	ENSG00000147081	AKAP4	A-kinase anchoring protein 4
13754	chr16	81196707	81197107	401	*	2.52333	1.16437	3.26417	-1.84454	5.6382e-05	0.000586547	Promoter (1-2kb)	16	81170292	81198786	28495	2	114780	ENST00000526632.5	1679	ENSG00000166473	PKD1L2	polycystin 1 like 2 (gene/pseudogene)
10198	chr7	18508900	18509300	401	*	5.31223	3.85305	6.0777	-1.84314	1.11681e-05	0.000156688	Promoter (<=1kb)	7	18509273	18666900	157628	1	9734	ENST00000456174.6	0	ENSG00000048052	HDAC9	histone deacetylase 9
14543	chr7	6451262	6451662	401	*	4.12137	2.55794	4.91032	-1.84214	7.33912e-05	0.00072203	Promoter (3-4kb)	7	6445701	6447971	2271	2	221955	ENST00000483716.1	-3291	ENSG00000164535	DAGLB	diacylglycerol lipase beta
21748	chr4	143344785	143345185	401	*	3.6527	1.60163	4.52814	-1.84152	0.000551689	0.00362836	Promoter (1-2kb)	4	143343460	143343535	76	1	100423017	ENST00000579145.1	1325	ENSG00000265623	MIR3139	microRNA 3139
10589	chr5	172354037	172354437	401	*	3.38717	1.84042	4.1725	-1.83941	1.37276e-05	0.000185486	Promoter (3-4kb)	5	172333499	172350386	16888	2	285590	ENST00000518522.5	-3651	ENSG00000174705	SH3PXD2B	SH3 and PX domains 2B
7024	chr8	41651425	41651825	401	*	5.17873	3.7979	5.92513	-1.83672	1.13413e-06	2.31031e-05	Promoter (<=1kb)	8	41645177	41650817	5641	2	157848	ENST00000518699.4	-608	ENSG00000165066	NKX6-3	NK6 homeobox 3
18525	chr5	41264111	41264511	401	*	2.72274	0.796853	3.57913	-1.83597	0.000254637	0.00196632	Promoter (2-3kb)	5	41142234	41261438	119205	2	729	ENST00000263413.7	-2673	ENSG00000039537	C6	complement C6
22682	chr1	54212780	54213180	401	*	4.14351	1.99165	5.03297	-1.83564	0.000674523	0.00425325	Promoter (2-3kb)	1	54209946	54220930	10985	1	51253	ENST00000398219.2	2834	ENSG00000116221	MRPL37	mitochondrial ribosomal protein L37
13131	chr8	133303135	133303535	401	*	4.18467	2.56301	4.98586	-1.83413	4.35717e-05	0.000474783	Promoter (1-2kb)	8	133256785	133302022	45238	2	10397	ENST00000520230.5	-1113	ENSG00000104419	NDRG1	N-myc downstream regulated 1
11210	chr16	57112465	57112865	401	*	2.89947	1.45283	3.66198	-1.83348	1.86287e-05	0.000237769	Promoter (<=1kb)	16	57112842	57119639	6798	1	221184	ENST00000567487.1	0	ENSG00000140848	CPNE2	copine 2
15716	chrX	124346859	124347259	401	*	3.81361	2.26378	4.59962	-1.83254	0.000109762	0.000999263	Promoter (<=1kb)	23	124346608	124372839	26232	1	4068	ENST00000698118.1	251	ENSG00000183918	SH2D1A	SH2 domain containing 1A
21808	chr19	55038195	55038595	401	*	4.2308	2.12415	5.1141	-1.83183	0.000560866	0.00367857	Promoter (<=1kb)	19	55013705	55038264	24560	2	51206	ENST00000310373.7	0	ENSG00000088053	GP6	glycoprotein VI platelet
16948	chr4	14883990	14884390	401	*	1.87816	0.232844	2.68415	-1.83175	0.000160789	0.00135708	Promoter (3-4kb)	4	14474085	14888167	414083	2	201853	ENST00000509654.5	3777	ENSG00000248360	LINC00504	long intergenic non-protein coding RNA 504
14635	chr17	28865487	28865887	401	*	4.75628	3.14165	5.55602	-1.8313	7.5772e-05	0.000740767	Promoter (3-4kb)	17	28860993	28861991	999	2	406936	ENST00000582320.3	-3496	ENSG00000283819	MIR144	microRNA 144
10156	chr8	100335606	100336006	401	*	4.95114	3.47629	5.72028	-1.83056	1.09301e-05	0.000153982	Promoter (<=1kb)	8	100287678	100336185	48508	2	25897	ENST00000519527.5	179	ENSG00000034677	RNF19A	ring finger protein 19A, RBR E3 ubiquitin protein ligase
12283	chr8	9012020	9012420	401	*	4.82075	3.2855	5.60356	-1.82973	3.00363e-05	0.000349886	Promoter (<=1kb)	8	9011663	9100099	88437	1	90459	ENST00000520332.5	357	ENSG00000104626	ERI1	exoribonuclease 1
22492	chr19	38882732	38883132	401	*	4.19804	2.13749	5.07485	-1.82565	0.000648057	0.00412106	Promoter (2-3kb)	19	38879294	38880153	860	2	22933	ENST00000496069.1	-2579	ENSG00000068903	SIRT2	sirtuin 2
12634	chr10	21571343	21571743	401	*	2.90364	1.5134	3.6524	-1.82239	3.51573e-05	0.000398163	Promoter (<=1kb)	10	21571985	21670665	98681	1	8028	ENST00000652258.1	-242	ENSG00000078403	MLLT10	MLLT10 histone lysine methyltransferase DOT1L cofactor
24256	chr16	18535818	18536218	401	*	2.6674	0.462104	3.56385	-1.82177	0.000924806	0.00545284	Promoter (2-3kb)	16	18520899	18533102	12204	2	283820	ENST00000569051.1	-2716	ENSG00000185164	NOMO2	NODAL modulator 2
11865	chr8	47689719	47690119	401	*	3.93972	2.50165	4.70018	-1.8209	2.50751e-05	0.000302382	Promoter (1-2kb)	8	47688442	47713644	25203	1	23514	ENST00000522321.5	1277	ENSG00000164808	SPIDR	scaffold protein involved in DNA repair
24730	chrX	10564353	10564753	401	*	2.33633	0	3.26654	-1.82055	0.00101417	0.00586533	Promoter (<=1kb)	23	10449390	10565072	115683	2	4281	ENST00000674917.1	319	ENSG00000101871	MID1	midline 1
7124	chr15	78937182	78937582	401	*	4.0325	2.64459	4.78068	-1.81948	1.25188e-06	2.5144e-05	Promoter (<=1kb)	15	78921058	78937186	16129	2	1512	ENST00000676763.1	0	ENSG00000103811	CTSH	cathepsin H
18021	chr16	23071929	23072329	401	*	2.85857	1.10385	3.6856	-1.81873	0.000220661	0.0017516	Promoter (<=1kb)	16	23067979	23072548	4570	2	57478	ENST00000567975.1	219	ENSG00000103404	USP31	ubiquitin specific peptidase 31
19104	chr11	12029144	12029544	401	*	3.07024	1.37205	3.88665	-1.81828	0.000295616	0.00221348	Promoter (1-2kb)	11	12030875	12061785	30911	1	105376554	ENST00000531559.1	-1331	ENSG00000254486	LINC02547	long intergenic non-protein coding RNA 2547
19192	chr7	90277740	90278140	401	*	2.89434	1.12466	3.72411	-1.81806	0.000301063	0.00224394	Promoter (1-2kb)	7	90279773	90310290	30518	1	79846	ENST00000449577.5	-1633	ENSG00000105792	CFAP69	cilia and flagella associated protein 69
15429	chr9	6896512	6896912	401	*	3.53765	2.03478	4.31321	-1.81588	0.000100226	0.000929424	Promoter (3-4kb)	9	6893123	6948214	55092	1	23081	ENST00000496464.1	3389	ENSG00000107077	KDM4C	lysine demethylase 4C
15868	chr7	127986958	127987358	401	*	3.50988	1.98547	4.29028	-1.81565	0.000115526	0.00104166	Promoter (3-4kb)	7	127990946	127998076	7131	1	27044	ENST00000467238.1	-3588	ENSG00000197157	SND1	staphylococcal nuclease and tudor domain containing 1
18848	chr6	52483299	52483699	401	*	3.09866	1.37916	3.91913	-1.81562	0.000277171	0.00210366	Promoter (<=1kb)	6	52483617	52492420	8804	1	114327	ENST00000481466.2	0	ENSG00000096093	EFHC1	EF-hand domain containing 1
24169	chr14	55799497	55799897	401	*	3.94188	1.60674	4.85415	-1.81501	0.000906608	0.00536493	Promoter (2-3kb)	14	55781132	55796731	15600	2	645687	ENST00000647781.1	-2766	ENSG00000258791	LINC00520	long intergenic non-protein coding RNA 520
14675	chr1	165645943	165646343	401	*	4.13301	2.52732	4.9309	-1.81461	7.68816e-05	0.000749567	Promoter (3-4kb)	1	165649838	165653801	3964	1	4259	ENST00000477450.1	-3495	ENSG00000143198	MGST3	microsomal glutathione S-transferase 3
23597	chr10	119520278	119520678	401	*	3.29666	1.14879	4.18558	-1.81321	0.000814292	0.00493559	Promoter (3-4kb)	10	119515523	119516488	966	2	6001	ENST00000473563.1	-3790	ENSG00000148908	RGS10	regulator of G protein signaling 10
21062	chr1	67141809	67142209	401	*	3.95393	2.15003	4.78982	-1.81232	0.000471616	0.00320271	Promoter (2-3kb)	1	67138987	67170708	31722	1	149233	ENST00000697222.1	2822	ENSG00000162594	IL23R	interleukin 23 receptor
15019	chr3	133892488	133892888	401	*	5.62123	4.06564	6.40849	-1.8112	8.63138e-05	0.000822256	Promoter (1-2kb)	3	133841326	133894719	53394	2	51560	ENST00000488969.1	1831	ENSG00000154917	RAB6B	RAB6B, member RAS oncogene family
21243	chr20	62274551	62274951	401	*	3.73317	1.78056	4.59379	-1.80935	0.000491578	0.00330984	Promoter (1-2kb)	20	62273363	62280221	6859	1	9885	ENST00000448156.3	1188	ENSG00000130703	OSBPL2	oxysterol binding protein like 2
19115	chr3	190554525	190554925	401	*	2.36646	0.914226	3.1303	-1.80916	0.000296239	0.00221678	Promoter (<=1kb)	3	190555864	190564418	8555	1	3556	ENST00000482913.1	-939	ENSG00000196083	IL1RAP	interleukin 1 receptor accessory protein
18998	chr1	197441966	197442366	401	*	3.28824	1.63665	4.0955	-1.80534	0.000286882	0.00216018	Promoter (<=1kb)	1	197442170	197478455	36286	1	23418	ENST00000448952.1	0	ENSG00000134376	CRB1	crumbs cell polarity complex component 1
8357	chr4	78599898	78600298	401	*	4.29135	2.91156	5.03749	-1.80464	3.43755e-06	5.88484e-05	Promoter (1-2kb)	4	78601864	78610451	8588	1	306	ENST00000503776.2	-1566	ENSG00000138772	ANXA3	annexin A3
18934	chr12	8611036	8611436	401	*	2.88308	1.26109	3.68434	-1.80456	0.000282724	0.00213599	Promoter (<=1kb)	12	8602305	8611043	8739	2	57379	ENST00000696271.1	0	ENSG00000111732	AICDA	activation induced cytidine deaminase
14866	chr4	4856153	4856553	401	*	6.15053	4.60819	6.9349	-1.80184	8.2045e-05	0.000789605	Promoter (3-4kb)	4	4859665	4863936	4272	1	4487	ENST00000382723.5	-3112	ENSG00000163132	MSX1	msh homeobox 1
12428	chr19	55098051	55098451	401	*	4.6289	3.14952	5.39909	-1.80177	3.21028e-05	0.000369583	Promoter (<=1kb)	19	55096077	55097064	988	2	54776	ENST00000586197.1	-987	ENSG00000125503	PPP1R12C	protein phosphatase 1 regulatory subunit 12C
21956	chr2	182941993	182942393	401	*	3.69646	1.89474	4.53197	-1.80103	0.000579203	0.00377324	Promoter (<=1kb)	2	182930725	182942119	11395	2	10787	ENST00000471640.1	0	ENSG00000061676	NCKAP1	NCK associated protein 1
22451	chr16	21261086	21261486	401	*	4.08658	2.09542	4.95314	-1.80094	0.000641123	0.00408458	Promoter (<=1kb)	16	21243872	21262158	18287	2	1428	ENST00000570401.5	672	ENSG00000103316	CRYM	crystallin mu
19531	chr2	17682217	17682617	401	*	2.58271	1.01457	3.37268	-1.80028	0.000328394	0.00240503	Promoter (<=1kb)	2	17665126	17682016	16891	2	79677	ENST00000481708.1	-201	ENSG00000163029	SMC6	structural maintenance of chromosomes 6
16898	chr11	134355154	134355554	401	*	3.12835	1.66406	3.89502	-1.79644	0.000158273	0.0013399	Promoter (<=1kb)	11	134356015	134369877	13863	1	89944	ENST00000533324.2	-461	ENSG00000149328	GLB1L2	galactosidase beta 1 like 2
25368	chr9	135951965	135952365	401	*	4.20932	1.7022	5.14025	-1.79557	0.00113118	0.0063774	Promoter (1-2kb)	9	135947877	135953893	6017	2	10422	ENST00000486258.1	1528	ENSG00000130560	UBAC1	UBA domain containing 1
25543	chr12	1439671	1440071	401	*	2.51456	0	3.46646	-1.79223	0.00116629	0.00653034	Promoter (3-4kb)	12	1443291	1491079	47789	1	23085	ENST00000543151.1	-3220	ENSG00000082805	ERC1	ELKS/RAB6-interacting/CAST family member 1
9298	chr3	58333835	58334235	401	*	3.78131	2.46262	4.51164	-1.79026	6.40869e-06	9.86146e-05	Promoter (<=1kb)	3	58333306	58382678	49373	1	54899	ENST00000491164.1	529	ENSG00000168297	PXK	PX domain containing serine/threonine kinase like
14091	chr13	110507309	110507709	401	*	4.24725	2.7325	5.0255	-1.78646	6.31695e-05	0.000641441	Promoter (<=1kb)	13	110507444	110512133	4690	1	1284	ENST00000463084.1	0	ENSG00000134871	COL4A2	collagen type IV alpha 2 chain
15123	chr5	63959275	63959675	401	*	4.79085	3.27848	5.56856	-1.78413	9.00631e-05	0.000852075	Promoter (2-3kb)	5	63957874	63962445	4572	2	3350	ENST00000323865.5	2770	ENSG00000178394	HTR1A	5-hydroxytryptamine receptor 1A
23552	chr15	43220863	43221263	401	*	4.4478	2.43204	5.31805	-1.78299	0.000805755	0.00489317	Promoter (<=1kb)	15	43197227	43221018	23792	2	2038	ENST00000441366.7	0	ENSG00000166947	EPB42	erythrocyte membrane protein band 4.2
13715	chr19	3494517	3494917	401	*	4.0894	2.56973	4.86875	-1.78226	5.55984e-05	0.00058004	Promoter (<=1kb)	19	3491310	3494171	2862	2	83475	ENST00000673168.1	-346	ENSG00000129932	DOHH	deoxyhypusine hydroxylase
25295	chr12	72031029	72031429	401	*	3.64893	1.52159	4.53507	-1.78178	0.00111826	0.00632269	Promoter (<=1kb)	12	72031272	72140442	109171	1	121278	ENST00000550403.5	0	ENSG00000139287	TPH2	tryptophan hydroxylase 2
16800	chr1	159957770	159958170	401	*	3.78538	2.17438	4.58438	-1.78135	0.000153447	0.00130662	Promoter (<=1kb)	1	159958035	159979090	21056	1	100505633	ENST00000657602.1	0	ENSG00000224259	LINC01133	long intergenic non-protein coding RNA 1133
10624	chr2	12106301	12106701	401	*	4.44958	3.06428	5.19711	-1.78064	1.39345e-05	0.000187662	Promoter (<=1kb)	2	12106464	12131585	25122	1	100506457	ENST00000449986.2	0	ENSG00000224184	MIR3681HG	MIR3681 host gene
19418	chr9	21412828	21413228	401	*	2.70052	1.31105	3.44909	-1.78004	0.000318401	0.00234544	Promoter (3-4kb)	9	21409117	21410185	1069	1	3445	ENST00000380205.2	3711	ENSG00000120242	IFNA8	interferon alpha 8
16483	chr19	1881886	1882286	401	*	3.95126	2.36558	4.74496	-1.77849	0.000138846	0.00120509	Promoter (<=1kb)	19	1876979	1881585	4607	2	81926	ENST00000590661.1	-301	ENSG00000129968	ABHD17A	abhydrolase domain containing 17A, depalmitoylase
12783	chr15	89112281	89112681	401	*	3.7297	2.29813	4.4886	-1.77813	3.75466e-05	0.000420266	Promoter (3-4kb)	15	89116504	89183373	66870	1	11057	ENST00000562073.1	-3823	ENSG00000140526	ABHD2	abhydrolase domain containing 2, acylglycerol lipase
14527	chr16	67943897	67944297	401	*	4.31913	2.77909	5.10299	-1.77644	7.30533e-05	0.000719488	Promoter (<=1kb)	16	67939750	67944120	4371	2	3931	ENST00000264005.10	0	ENSG00000213398	LCAT	lecithin-cholesterol acyltransferase
8633	chr16	75116549	75116949	401	*	5.31854	3.99511	6.05012	-1.77593	4.14104e-06	6.86281e-05	Promoter (<=1kb)	16	75111860	75116767	4908	2	197257	ENST00000300051.8	0	ENSG00000166816	LDHD	lactate dehydrogenase D
17631	chr14	77923677	77924077	401	*	3.18537	1.63143	3.97227	-1.77562	0.000195363	0.00158507	Promoter (<=1kb)	14	77923232	77935012	11781	1	57143	ENST00000555217.1	445	ENSG00000063761	ADCK1	aarF domain containing kinase 1
13700	chr3	8629410	8629810	401	*	5.08883	3.56066	5.87007	-1.7753	5.51315e-05	0.000575799	Promoter (3-4kb)	3	8627655	8633715	6061	2	51066	ENST00000492435.1	3905	ENSG00000125046	SSUH2	ssu-2 homolog
14673	chr5	103126602	103127002	401	*	3.48189	2.05089	4.24065	-1.7753	7.67774e-05	0.000748653	Promoter (2-3kb)	5	103129306	103203523	74218	1	23262	ENST00000414217.5	-2304	ENSG00000145725	PPIP5K2	diphosphoinositol pentakisphosphate kinase 2
24567	chr2	216424256	216424656	401	*	3.18275	1.09387	4.06357	-1.77452	0.000981754	0.00571555	Promoter (2-3kb)	2	216427055	216432772	5718	1	50485	ENST00000479008.1	-2399	ENSG00000138375	SMARCAL1	SWI/SNF related, matrix associated, actin dependent regulator of chromatin, subfamily a like 1
12224	chr8	22055977	22056377	401	*	4.43378	3.03586	5.18445	-1.77427	2.93928e-05	0.000344016	Promoter (<=1kb)	8	22056814	22082525	25712	1	2039	ENST00000358242.6	-437	ENSG00000158856	DMTN	dematin actin binding protein
19172	chr4	26701768	26702168	401	*	3.54172	2.0632	4.3117	-1.77305	0.000300108	0.00223916	Promoter (<=1kb)	4	26702309	26702388	80	1	124900179	ENST00000364129.1	-141	ENSG00000200999	LOC124900179	small nucleolar RNA SNORD74
4814	chr4	38523915	38524315	401	*	6.1625	4.87295	6.88498	-1.77198	8.5933e-08	2.55452e-06	Promoter (<=1kb)	4	38420662	38523180	102519	2	101928776	ENST00000512517.1	-735	ENSG00000249534	LINC01258	long intergenic non-protein coding RNA 1258
16506	chr7	103152343	103152743	401	*	4.05941	2.55979	4.83424	-1.76879	0.000139648	0.00121036	Promoter (2-3kb)	7	103103087	103149560	46474	2	222236	ENST00000427257.5	-2783	ENSG00000161048	NAPEPLD	N-acyl phosphatidylethanolamine phospholipase D
13018	chr6	109308093	109308493	401	*	5.00864	3.5369	5.77706	-1.76869	4.17806e-05	0.000459217	Promoter (<=1kb)	6	109309270	109314195	4926	1	221262	ENST00000508210.1	-777	ENSG00000203799	CCDC162P	coiled-coil domain containing 162, pseudogene
14887	chr16	10971764	10972164	401	*	2.93999	1.51342	3.69768	-1.76799	8.26277e-05	0.00079412	Promoter (<=1kb)	16	10972481	11024919	52439	1	23274	ENST00000494853.1	-317	ENSG00000038532	CLEC16A	C-type lectin domain containing 16A
21722	chr2	33134393	33134793	401	*	4.39854	2.67557	5.21967	-1.76179	0.000547562	0.00360552	Promoter (<=1kb)	2	33134406	33188676	54271	1	4052	ENST00000432635.1	0	ENSG00000049323	LTBP1	latent transforming growth factor beta binding protein 1
25711	chr19	46736549	46736949	401	*	3.49383	1.13891	4.40837	-1.76165	0.00120427	0.00669892	Promoter (<=1kb)	19	46728687	46736349	7663	2	29888	ENST00000602397.5	-200	ENSG00000090372	STRN4	striatin 4
22068	chr1	43522762	43523162	401	*	4.45911	2.63884	5.29787	-1.76025	0.000592232	0.00383855	Promoter (2-3kb)	1	43525187	43553519	28333	1	5792	ENST00000496043.5	-2025	ENSG00000142949	PTPRF	protein tyrosine phosphatase receptor type F
21912	chr2	178284598	178284998	401	*	4.25526	2.52556	5.07766	-1.75763	0.00057381	0.00374545	Promoter (<=1kb)	2	178284927	178395785	110859	1	114880	ENST00000409631.5	0	ENSG00000079156	OSBPL6	oxysterol binding protein like 6
11662	chr5	32531658	32532058	401	*	3.45444	2.21529	4.16286	-1.75762	2.27174e-05	0.000278719	Promoter (<=1kb)	5	32531818	32601200	69383	1	10923	ENST00000512913.5	0	ENSG00000113387	SUB1	SUB1 regulator of transcription
15481	chr4	100880074	100880474	401	*	2.93777	1.61111	3.6702	-1.7565	0.000102104	0.00094366	Promoter (<=1kb)	4	100479972	100880126	400155	2	51705	ENST00000510657.1	0	ENSG00000164035	EMCN	endomucin
16172	chr10	46779577	46779977	401	*	4.23248	2.63314	5.02905	-1.75548	0.000127258	0.00112582	Promoter (2-3kb)	10	46770739	46776833	6095	2	414212	ENST00000583339.3	-2744	ENSG00000290875	GLUD1P2	glutamate dehydrogenase 1 pseudogene 2
16807	chr12	7058491	7058891	401	*	3.26767	1.66611	4.06471	-1.75369	0.000153928	0.00131017	Promoter (1-2kb)	12	7060515	7071032	10518	1	716	ENST00000328916.7	-1624	ENSG00000182326	C1S	complement C1s
23056	chr14	102497106	102497506	401	*	4.2342	2.44019	5.06834	-1.75366	0.000727886	0.0045153	Promoter (<=1kb)	14	102497539	102498412	874	1	9895	ENST00000559124.1	-33	ENSG00000196663	TECPR2	tectonin beta-propeller repeat containing 2
10648	chr16	84594203	84594603	401	*	4.97877	3.54003	5.73939	-1.75365	1.41341e-05	0.000189921	Promoter (3-4kb)	16	84566550	84590479	23930	2	23406	ENST00000561707.1	-3724	ENSG00000103187	COTL1	coactosin like F-actin binding protein 1
15929	chr7	30921137	30921537	401	*	4.76208	3.26584	5.53614	-1.75255	0.000117576	0.00105598	Promoter (<=1kb)	7	30921434	30924021	2588	1	358	ENST00000409899.5	0	ENSG00000240583	AQP1	aquaporin 1 (Colton blood group)
16381	chr1	67138730	67139130	401	*	3.84344	2.33587	4.62007	-1.75247	0.000135346	0.00118196	Promoter (<=1kb)	1	67138907	67259167	120261	1	149233	ENST00000637002.1	0	ENSG00000162594	IL23R	interleukin 23 receptor
15508	chr10	103441969	103442369	401	*	4.25946	2.72915	5.04117	-1.75202	0.000103041	0.000950662	Promoter (1-2kb)	10	103444313	103445724	1412	1	22984	ENST00000478543.1	-1944	ENSG00000148843	PDCD11	programmed cell death 11
20997	chr6	3196734	3197134	401	*	2.61928	1.0036	3.41924	-1.75201	0.000466141	0.0031751	Promoter (<=1kb)	6	3182630	3195784	13155	2	100507194	ENST00000425384.7	-950	ENSG00000230269	LINC02525	long intergenic non-protein coding RNA 2525
11615	chr6	6220811	6221211	401	*	3.53656	2.28068	4.24972	-1.75186	2.22575e-05	0.000274181	Promoter (3-4kb)	6	6206411	6224808	18398	2	2162	ENST00000445223.1	3597	ENSG00000124491	F13A1	coagulation factor XIII A chain
20145	chr3	30518153	30518553	401	*	2.54166	0.837235	3.35926	-1.75166	0.000382652	0.00271705	Promoter (<=1kb)	3	30518833	30527193	8361	1	101928015	ENST00000657930.1	-280	ENSG00000227260	LINC01985	long intergenic non-protein coding RNA 1985
23554	chr5	172193385	172193785	401	*	3.58297	1.70173	4.43209	-1.75116	0.000806566	0.00489755	Promoter (<=1kb)	5	172194172	172203454	9283	1	285588	ENST00000398186.5	-387	ENSG00000214360	EFCAB9	EF-hand calcium binding domain 9
16789	chr3	33810954	33811354	401	*	2.6154	1.26082	3.35512	-1.75107	0.000152835	0.00130226	Promoter (<=1kb)	3	33811063	33826539	15477	1	10015	ENST00000484478.5	0	ENSG00000170248	PDCD6IP	programmed cell death 6 interacting protein
20225	chr16	21509115	21509515	401	*	5.1479	3.4747	5.95945	-1.75105	0.000390204	0.00275972	Promoter (2-3kb)	16	21506049	21506135	87	2	100500917	ENST00000581433.1	-2980	ENSG00000265462	MIR3680-1	microRNA 3680-1
25808	chr3	193466179	193466579	401	*	4.28859	2.22609	5.16567	-1.74763	0.0012257	0.00679227	Promoter (<=1kb)	3	193402078	193467348	65271	2	84239	ENST00000428352.5	769	ENSG00000127249	ATP13A4	ATPase 13A4
16198	chr17	81460117	81460517	401	*	4.06111	2.64352	4.81662	-1.74703	0.00012804	0.00113092	Promoter (<=1kb)	17	81459391	81461192	1802	1	57597	ENST00000578541.1	726	ENSG00000266074	BAHCC1	BAH domain and coiled-coil containing 1
12341	chr2	87996528	87996928	401	*	3.08307	1.70513	3.82875	-1.74498	3.08296e-05	0.000357439	Promoter (3-4kb)	2	87980714	87992858	12145	2	729857	ENST00000617314.1	-3670	ENSG00000185304	RGPD2	RANBP2 like and GRIP domain containing 2
15053	chr6	169161751	169162151	401	*	3.5433	2.07275	4.31144	-1.74487	8.72061e-05	0.000828881	Promoter (<=1kb)	6	169158261	169162301	4041	2	101929484	ENST00000449466.1	150	ENSG00000223485	LINC01615	long intergenic non-protein coding RNA 1615
11088	chr19	51571458	51571858	401	*	3.90443	2.46776	4.66456	-1.74462	1.76591e-05	0.000227872	Promoter (<=1kb)	19	51571304	51581546	10243	1	7728	ENST00000596504.1	154	ENSG00000105497	ZNF175	zinc finger protein 175
18909	chr8	53833503	53833903	401	*	2.70585	1.25291	3.46986	-1.74441	0.000281173	0.00212712	Promoter (<=1kb)	8	53814675	53833189	18515	2	51606	ENST00000521377.5	-314	ENSG00000047249	ATP6V1H	ATPase H+ transporting V1 subunit H
14847	chr8	109607236	109607636	401	*	3.92006	2.51864	4.6716	-1.7429	8.14469e-05	0.000784832	Promoter (<=1kb)	8	109585722	109607999	22278	2	55638	ENST00000526736.1	363	ENSG00000147642	SYBU	syntabulin
23011	chr1	12005498	12005898	401	*	4.32033	2.53398	5.1531	-1.74176	0.000722202	0.00448883	Promoter (<=1kb)	1	12006768	12013500	6733	1	9927	ENST00000676295.1	-870	ENSG00000116688	MFN2	mitofusin 2
25554	chr20	38084668	38085068	401	*	3.73968	1.68917	4.61504	-1.74037	0.00116893	0.00654225	Promoter (<=1kb)	20	38085376	38090008	4633	1	58490	ENST00000484683.1	-308	ENSG00000101413	RPRD1B	regulation of nuclear pre-mRNA domain containing 1B
16570	chr9	5825969	5826369	401	*	2.93927	1.57438	3.68164	-1.74035	0.000142345	0.0012289	Promoter (<=1kb)	9	5784561	5825285	40725	2	79956	ENST00000214893.10	-684	ENSG00000099219	ERMP1	endoplasmic reticulum metallopeptidase 1
18416	chr2	159399806	159400206	401	*	3.25779	1.83513	4.01453	-1.73982	0.000247657	0.00192373	Promoter (<=1kb)	2	159386374	159400650	14277	2	29994	ENST00000294905.4	444	ENSG00000123636	BAZ2B	bromodomain adjacent to zinc finger domain 2B
22528	chr17	19247938	19248338	401	*	2.43668	0.674209	3.26513	-1.73946	0.000653585	0.00414938	Promoter (<=1kb)	17	19248394	19283180	34787	1	22905	ENST00000584150.5	-56	ENSG00000072134	EPN2	epsin 2
24938	chr20	54065360	54065760	401	*	4.0201	2.06783	4.88067	-1.73621	0.00105366	0.00604273	Promoter (2-3kb)	20	54068408	54068485	78	2	100616225	ENST00000577874.1	2725	ENSG00000265595	MIR4756	microRNA 4756
19491	chr14	89013788	89014188	401	*	2.37576	1.18286	3.07071	-1.73597	0.000324021	0.0023779	Promoter (<=1kb)	14	89013386	89025807	12422	1	124903356	ENST00000637466.1	402	ENSG00000283627	LOC124903356	uncharacterized LOC124903356
13472	chrX	30217393	30217793	401	*	3.24567	1.87606	3.98923	-1.73392	5.01254e-05	0.000532373	Promoter (1-2kb)	23	30215563	30220089	4527	1	4113	ENST00000378988.5	1830	ENSG00000099399	MAGEB2	MAGE family member B2
7611	chr5	172901027	172901427	401	*	5.14844	3.87237	5.86722	-1.73357	1.90808e-06	3.5867e-05	Promoter (3-4kb)	5	172905217	172924080	18864	1	57222	ENST00000518247.5	-3790	ENSG00000113719	ERGIC1	endoplasmic reticulum-golgi intermediate compartment 1
14112	chr11	82907683	82908083	401	*	3.17872	1.76958	3.93217	-1.73353	6.34812e-05	0.00064365	Promoter (1-2kb)	11	82909258	82930251	20994	1	220042	ENST00000528262.5	-1175	ENSG00000165490	DDIAS	DNA damage induced apoptosis suppressor
11606	chr10	133210573	133210973	401	*	2.79229	1.37127	3.54864	-1.73239	2.21699e-05	0.000273314	Promoter (<=1kb)	10	133210712	133212392	1681	1	85442	ENST00000682310.1	0	ENSG00000171798	KNDC1	kinase non-catalytic C-lobe domain containing 1
22308	chr14	71702926	71703326	401	*	2.66198	1.09774	3.45111	-1.73233	0.000620468	0.00397832	Promoter (<=1kb)	14	71702312	71739367	37056	1	26037	ENST00000554874.5	614	ENSG00000197555	SIPA1L1	signal induced proliferation associated 1 like 1
21972	chr11	120339511	120339911	401	*	5.49448	3.79896	6.31036	-1.73199	0.000581048	0.00378251	Promoter (2-3kb)	11	120336914	120487060	150147	1	23365	ENST00000356641.7	2597	ENSG00000196914	ARHGEF12	Rho guanine nucleotide exchange factor 12
23969	chr3	54926279	54926679	401	*	2.33909	0.633525	3.1569	-1.7316	0.000872348	0.00520546	Promoter (1-2kb)	3	54918231	54928059	9829	2	57408	ENST00000273286.6	1380	ENSG00000144771	LRTM1	leucine rich repeats and transmembrane domains 1
19202	chr4	15009138	15009538	401	*	2.82945	1.50436	3.56146	-1.73111	0.000302045	0.00225009	Promoter (1-2kb)	4	15007367	15017434	10068	1	132864	ENST00000503926.1	1771	ENSG00000137449	CPEB2	cytoplasmic polyadenylation element binding protein 2
26418	chr2	190213693	190214093	401	*	3.76982	1.70652	4.64701	-1.73083	0.00137772	0.00745854	Promoter (2-3kb)	2	190208685	190216109	7425	2	26275	ENST00000489147.1	2016	ENSG00000198130	HIBCH	3-hydroxyisobutyryl-CoA hydrolase
26683	chr1	160326410	160326810	401	*	3.47309	1.22566	4.37485	-1.72752	0.00144042	0.00772058	Promoter (<=1kb)	1	160288686	160325919	37234	2	1314	ENST00000696206.1	-491	ENSG00000122218	COPA	COPI coat complex subunit alpha
21895	chr17	19945264	19945664	401	*	2.90017	1.36306	3.68338	-1.72537	0.000571889	0.00373597	Promoter (1-2kb)	17	19936002	19947475	11474	2	11216	ENST00000460046.2	1811	ENSG00000108599	AKAP10	A-kinase anchoring protein 10
19639	chr12	71671732	71672132	401	*	2.82932	1.49834	3.56289	-1.72419	0.00033758	0.00245874	Promoter (2-3kb)	12	71674204	71698968	24765	1	55266	ENST00000548802.1	-2072	ENSG00000139291	TMEM19	transmembrane protein 19
15127	chr1	216723020	216723420	401	*	3.05066	1.67425	3.79594	-1.72396	9.0138e-05	0.000852558	Promoter (<=1kb)	1	216519152	216723332	204181	2	2104	ENST00000475275.5	0	ENSG00000196482	ESRRG	estrogen related receptor gamma
21124	chr8	21966217	21966617	401	*	3.1771	1.58274	3.97263	-1.72396	0.000477552	0.00323336	Promoter (<=1kb)	8	21966238	22006285	40048	1	23039	ENST00000433566.8	0	ENSG00000130227	XPO7	exportin 7
18049	chr9	14795531	14795931	401	*	2.1852	0.739547	2.94747	-1.72363	0.000222782	0.00176565	Promoter (2-3kb)	9	14784272	14792884	8613	2	158326	ENST00000497634.2	-2647	ENSG00000164946	FREM1	FRAS1 related extracellular matrix 1
14755	chr19	3520479	3520879	401	*	4.933	3.49761	5.69282	-1.72185	7.93079e-05	0.000769031	Promoter (2-3kb)	19	3522984	3534839	11856	1	51343	ENST00000591290.5	-2105	ENSG00000105325	FZR1	fizzy and cell division cycle 20 related 1
16282	chr15	51874983	51875383	401	*	3.3928	1.95416	4.1534	-1.72125	0.000131057	0.00115159	Promoter (<=1kb)	15	51875026	51929454	54429	1	29766	ENST00000560549.5	0	ENSG00000138594	TMOD3	tropomodulin 3
16087	chr18	79526661	79527061	401	*	4.51619	3.07238	5.27802	-1.72073	0.000123714	0.00110025	Promoter (<=1kb)	18	79527119	79528578	1460	1	4772	ENST00000586695.1	-58	ENSG00000131196	NFATC1	nuclear factor of activated T cells 1
21345	chr4	145514331	145514731	401	*	2.2416	0.582455	3.05036	-1.71971	0.000503118	0.00337136	Promoter (2-3kb)	4	145514615	145517118	2504	2	104326058	ENST00000513542.1	2387	ENSG00000250902	SMAD1-AS1	SMAD1 antisense RNA 1
24439	chr11	13698077	13698477	401	*	3.55262	1.81781	4.37596	-1.719	0.000958964	0.00561209	Promoter (3-4kb)	11	13694900	13711099	16200	1	84188	ENST00000524933.1	3177	ENSG00000197601	FAR1	fatty acyl-CoA reductase 1
21203	chr6	106312411	106312811	401	*	2.2857	0.818158	3.05314	-1.7174	0.000487823	0.00329074	Promoter (3-4kb)	6	106186540	106316208	129669	2	9474	ENST00000613993.1	3397	ENSG00000057663	ATG5	autophagy related 5
25965	chr6	110201159	110201559	401	*	3.7243	1.74018	4.58979	-1.71704	0.00126075	0.00694428	Promoter (<=1kb)	6	110201605	110209316	7712	1	51362	ENST00000431461.1	-46	ENSG00000168438	CDC40	cell division cycle 40
17381	chr2	77522160	77522560	401	*	3.34895	1.84728	4.12425	-1.71599	0.000181744	0.0014958	Promoter (<=1kb)	2	76747685	77522376	774692	2	80059	ENST00000409884.6	0	ENSG00000176204	LRRTM4	leucine rich repeat transmembrane neuronal 4
16288	chr7	48168148	48168548	401	*	3.57339	2.11908	4.33772	-1.7151	0.000131407	0.00115419	Promoter (2-3kb)	7	48171458	48272995	101538	1	154664	ENST00000417403.5	-2910	ENSG00000179869	ABCA13	ATP binding cassette subfamily A member 13
19099	chr13	108629472	108629872	401	*	2.47944	1.13428	3.21671	-1.71436	0.000295302	0.00221171	Promoter (<=1kb)	13	108629611	109208005	578395	1	23026	ENST00000457511.7	0	ENSG00000041515	MYO16	myosin XVI
24024	chrX	47849801	47850201	401	*	2.5094	0.828055	3.32254	-1.71367	0.000879334	0.00523514	Promoter (3-4kb)	23	47846173	47861045	14873	1	347344	ENST00000483520.1	3628	ENSG00000197779	ZNF81	zinc finger protein 81
18507	chr3	153154819	153155219	401	*	3.25909	1.8039	4.02362	-1.71338	0.000253349	0.00195827	Promoter (<=1kb)	3	153152238	153155303	3066	2	124909451	ENST00000685453.1	84	ENSG00000288787	LOC124909451	uncharacterized LOC124909451
9057	chr13	106616843	106617243	401	*	3.10798	1.95853	3.78976	-1.71286	5.4351e-06	8.58583e-05	Promoter (<=1kb)	13	106617810	106631359	13550	1	283483	ENST00000607593.1	-567	ENSG00000272274	LINC00551	long intergenic non-protein coding RNA 551
27859	chr9	86230862	86231262	401	*	3.26767	0.913143	4.18217	-1.71212	0.00175439	0.00900671	Promoter (1-2kb)	9	86227333	86229630	2298	2	389766	ENST00000617985.1	-1232	ENSG00000187753	C9orf153	chromosome 9 open reading frame 153
18202	chr16	50881388	50881788	401	*	4.71853	3.17718	5.50268	-1.71094	0.000232413	0.00182654	Promoter (<=1kb)	16	50881916	50901063	19148	1	102724940	ENST00000654497.1	-128	ENSG00000261241	LINC02128	long intergenic non-protein coding RNA 2128
23174	chr6	131640478	131640878	401	*	2.59275	1.18869	3.34495	-1.71077	0.000746685	0.00460838	Promoter (<=1kb)	6	131641455	131674208	32754	1	5169	ENST00000470930.5	-577	ENSG00000154269	ENPP3	ectonucleotide pyrophosphatase/phosphodiesterase 3
17933	chr11	121035842	121036242	401	*	4.50907	2.99131	5.288	-1.70976	0.000215269	0.00171717	Promoter (<=1kb)	11	121035241	121055310	20070	1	219899	ENST00000524726.1	601	ENSG00000154114	TBCEL	tubulin folding cofactor E like
25856	chr8	109611221	109611621	401	*	3.28116	1.50997	4.1112	-1.70813	0.0012374	0.00684441	Promoter (3-4kb)	8	109574653	109608075	33423	2	55638	ENST00000529690.5	-3146	ENSG00000147642	SYBU	syntabulin
6448	chr14	50303772	50304172	401	*	5.99709	4.73683	6.71147	-1.70629	6.52598e-07	1.44813e-05	Promoter (3-4kb)	14	50299855	50299946	92	2	100616261	ENST00000577413.3	-3826	ENSG00000264712	MIR4504	microRNA 4504
27917	chr20	21146434	21146834	401	*	3.28295	1.00264	4.18873	-1.70529	0.00177083	0.00907209	Promoter (<=1kb)	20	21145589	21246622	101034	1	55857	ENST00000619179.4	845	ENSG00000088970	KIZ	kizuna centrosomal protein
18237	chr9	92481026	92481426	401	*	2.66274	1.12743	3.44556	-1.7046	0.000235152	0.00184452	Promoter (<=1kb)	9	92456209	92482353	26145	2	54829	ENST00000375543.2	927	ENSG00000106819	ASPN	asporin
12035	chr8	54326754	54327154	401	*	5.52445	4.22	6.25096	-1.70368	2.70935e-05	0.000322108	Promoter (3-4kb)	8	54330687	54330895	209	1	26766	ENST00000362342.1	-3533	ENSG00000199212	RNU105C	RNA, U105C small nucleolar
18278	chr21	32581413	32581813	401	*	2.37261	0.847029	3.15328	-1.70297	0.00023758	0.00185939	Promoter (<=1kb)	21	32566428	32582410	15983	2	110091775	ENST00000674141.1	597	ENSG00000265590	CFAP298-TCP10L	CFAP298-TCP10L readthrough
12233	chr5	141508211	141508611	401	*	4.56871	3.22098	5.30666	-1.70255	2.95143e-05	0.000345198	Promoter (<=1kb)	5	141508070	141511527	3458	1	56098	ENST00000622836.1	141	ENSG00000242419	PCDHGC4	protocadherin gamma subfamily C, 4
18537	chr15	52144418	52144818	401	*	2.86293	1.46893	3.61263	-1.70212	0.000255032	0.00196809	Promoter (<=1kb)	15	52141206	52144461	3256	2	10681	ENST00000558122.1	0	ENSG00000069966	GNB5	G protein subunit beta 5
16159	chr10	97389930	97390330	401	*	3.58844	2.25019	4.32392	-1.7021	0.000126793	0.00112256	Promoter (1-2kb)	10	97387997	97388516	520	2	23223	ENST00000479317.1	-1414	ENSG00000052749	RRP12	ribosomal RNA processing 12 homolog
13190	chr7	35003882	35004282	401	*	2.88542	1.50939	3.63061	-1.70202	4.46127e-05	0.000483952	Promoter (3-4kb)	7	34973513	35000702	27190	2	23333	ENST00000463538.1	-3180	ENSG00000173852	DPY19L1	dpy-19 like C-mannosyltransferase 1
7500	chr10	3835822	3836222	401	*	3.93072	2.67957	4.64254	-1.70119	1.72269e-06	3.28614e-05	Promoter (1-2kb)	10	3833950	3834728	779	1	105376365	ENST00000413339.1	1872	ENSG00000230573	LINC02639	long intergenic non-protein coding RNA 2639
27432	chrX	101360374	101360774	401	*	3.35149	1.15787	4.24644	-1.70089	0.00164267	0.00856437	Promoter (<=1kb)	23	101349532	101360231	10700	2	695	ENST00000695624.1	-143	ENSG00000010671	BTK	Bruton tyrosine kinase
12204	chr12	94336491	94336891	401	*	4.88555	3.50356	5.63225	-1.69736	2.91144e-05	0.000341342	Promoter (<=1kb)	12	94331686	94335848	4163	2	51134	ENST00000546587.1	-643	ENSG00000173588	CEP83	centrosomal protein 83
28460	chr7	35161268	35161668	401	*	2.42815	0.598057	3.26862	-1.69675	0.00192726	0.00968468	Promoter (<=1kb)	7	35079989	35162075	82087	2	554236	ENST00000458672.5	407	ENSG00000291133	DPY19L2P1	DPY19L2 pseudogene 1
27633	chr7	111090901	111091301	401	*	3.76511	1.74834	4.63552	-1.69566	0.00169136	0.00875399	Promoter (<=1kb)	7	111091006	111125451	34446	1	54674	ENST00000451085.5	0	ENSG00000173114	LRRN3	leucine rich repeat neuronal 3
10830	chr19	55487516	55487916	401	*	4.46415	3.15096	5.19301	-1.69546	1.55439e-05	0.000205356	Promoter (<=1kb)	19	55488404	55489572	1169	1	284297	ENST00000594321.5	-488	ENSG00000179954	SSC5D	scavenger receptor cysteine rich family member with 5 domains
21383	chr2	8282130	8282530	401	*	3.29982	1.76323	4.08293	-1.69411	0.000506793	0.00338995	Promoter (3-4kb)	2	7923614	8278186	354573	2	339788	ENST00000663636.1	-3944	ENSG00000235665	LINC00298	long intergenic non-protein coding RNA 298
10235	chr8	404424	404824	401	*	4.76086	3.45551	5.48762	-1.69379	1.14432e-05	0.000159965	Promoter (1-2kb)	8	406428	435700	29273	1	26260	ENST00000518240.5	-1604	ENSG00000147364	FBXO25	F-box protein 25
18041	chr8	39581692	39582092	401	*	3.26176	1.99284	3.97856	-1.69317	0.000222181	0.0017617	Promoter (2-3kb)	8	39584489	39610744	26256	1	8749	ENST00000520001.5	-2397	ENSG00000168619	ADAM18	ADAM metallopeptidase domain 18
28179	chrX	136647909	136648309	401	*	3.17804	1.22158	4.03926	-1.69286	0.00184992	0.00938935	Promoter (<=1kb)	23	136648158	136660390	12233	1	959	ENST00000370629.7	0	ENSG00000102245	CD40LG	CD40 ligand
20358	chr1	197269102	197269502	401	*	3.32672	1.896	4.08541	-1.69256	0.000401565	0.00282152	Promoter (<=1kb)	1	197268413	197477879	209467	1	23418	ENST00000367399.6	689	ENSG00000134376	CRB1	crumbs cell polarity complex component 1
26672	chr19	49981818	49982218	401	*	3.15974	1.15762	4.02795	-1.69119	0.00143842	0.007713	Promoter (<=1kb)	19	49978878	49981184	2307	2	51231	ENST00000598553.1	-634	ENSG00000105053	VRK3	VRK serine/threonine kinase 3
28171	chr15	65513031	65513431	401	*	3.54234	1.25237	4.44929	-1.6909	0.00184819	0.00938324	Promoter (<=1kb)	15	65497951	65512831	14881	2	54878	ENST00000558529.1	-200	ENSG00000074603	DPP8	dipeptidyl peptidase 8
22028	chr2	26095428	26095828	401	*	2.70375	1.34299	3.44505	-1.69074	0.000586644	0.00380924	Promoter (2-3kb)	2	26098530	26135036	36507	1	10890	ENST00000462003.5	-2702	ENSG00000084733	RAB10	RAB10, member RAS oncogene family
7320	chr20	2314886	2315286	401	*	5.20138	3.94004	5.91606	-1.69072	1.45725e-06	2.84851e-05	Promoter (1-2kb)	20	2312978	2326003	13026	1	7053	ENST00000463090.1	1908	ENSG00000125780	TGM3	transglutaminase 3
24056	chr16	4433974	4434374	401	*	2.4061	0.829545	3.19786	-1.68996	0.000885961	0.00526731	Promoter (<=1kb)	16	4434298	4441401	7104	1	9093	ENST00000572009.1	0	ENSG00000103423	DNAJA3	DnaJ heat shock protein family (Hsp40) member A3
16176	chr10	119161747	119162147	401	*	4.02551	2.70077	4.75744	-1.68787	0.00012745	0.00112724	Promoter (2-3kb)	10	119158007	119164196	6190	2	119559	ENST00000462913.1	2049	ENSG00000183605	SFXN4	sideroflexin 4
20689	chr10	127983698	127984098	401	*	3.42671	2.03042	4.17698	-1.68753	0.000432307	0.00298895	Promoter (3-4kb)	10	127987344	128056170	68827	1	5791	ENST00000471218.5	-3246	ENSG00000132334	PTPRE	protein tyrosine phosphatase receptor type E
19612	chr22	43167198	43167598	401	*	3.77467	2.31124	4.54114	-1.68669	0.000334984	0.00244319	Promoter (2-3kb)	22	43166623	43170274	3652	2	23170	ENST00000484711.1	2676	ENSG00000100304	TTLL12	tubulin tyrosine ligase like 12
21393	chrX	134810340	134810740	401	*	3.27437	1.7464	4.05557	-1.68478	0.000508544	0.00340007	Promoter (3-4kb)	23	134807281	134854591	47311	1	159091	ENST00000643150.1	3059	ENSG00000156500	PABIR3	PABIR family member 3
26298	chr11	5303654	5304054	401	*	3.35255	1.52274	4.19296	-1.6846	0.00134479	0.00731347	Promoter (1-2kb)	11	5301014	5301946	933	2	79339	ENST00000380224.2	-1708	ENSG00000183251	OR51B4	olfactory receptor family 51 subfamily B member 4
18988	chr16	87865935	87866335	401	*	3.38546	1.80854	4.17731	-1.68288	0.000286425	0.00215781	Promoter (2-3kb)	16	87830023	87863639	33617	2	8140	ENST00000565644.5	-2296	ENSG00000103257	SLC7A5	solute carrier family 7 member 5
17026	chr7	100642270	100642670	401	*	4.418	3.03124	5.16589	-1.68207	0.000164378	0.00138107	Promoter (<=1kb)	7	100620420	100642721	22302	2	7036	ENST00000462107.1	51	ENSG00000106327	TFR2	transferrin receptor 2
22740	chr10	113724647	113725047	401	*	3.2124	1.59522	4.01267	-1.68169	0.000682473	0.00429241	Promoter (3-4kb)	10	113720998	113729503	8506	1	840	ENST00000487232.1	3649	ENSG00000165806	CASP7	caspase 7
13256	chr8	20253302	20253702	401	*	4.7064	3.3858	5.43723	-1.68063	4.58542e-05	0.000494943	Promoter (1-2kb)	8	20249722	20255181	5460	2	11178	ENST00000522290.5	1479	ENSG00000061337	LZTS1	leucine zipper tumor suppressor 1
25482	chr18	62554686	62555086	401	*	1.67135	0.0552877	2.47139	-1.67694	0.00115303	0.00647153	Promoter (3-4kb)	18	62558542	62564602	6061	1	54877	ENST00000591435.5	-3456	ENSG00000141664	ZCCHC2	zinc finger CCHC-type containing 2
16882	chr10	44912487	44912887	401	*	3.18265	1.76898	3.93721	-1.67647	0.000157003	0.00133041	Promoter (1-2kb)	10	44911337	44937010	25674	1	643236	ENST00000389583.5	1150	ENSG00000187783	TMEM72	transmembrane protein 72
10249	chr2	86037628	86038028	401	*	4.28025	3.01841	4.99507	-1.67643	1.15083e-05	0.000160645	Promoter (<=1kb)	2	86031421	86037070	5650	2	25885	ENST00000496892.5	-558	ENSG00000068654	POLR1A	RNA polymerase I subunit A
18105	chr7	29477924	29478324	401	*	2.26071	0.666011	3.05632	-1.6758	0.000225497	0.00178166	Promoter (1-2kb)	7	29479736	29514314	34579	1	1124	ENST00000706164.1	-1412	ENSG00000285412	CHN2	chimerin 2
17099	chr2	202221884	202222284	401	*	4.28481	2.92647	5.0255	-1.67345	0.00016737	0.00140026	Promoter (<=1kb)	2	202207246	202222006	14761	2	7341	ENST00000469034.1	0	ENSG00000116030	SUMO1	small ubiquitin like modifier 1
18260	chr12	10001311	10001711	401	*	3.16616	1.86736	3.89116	-1.67341	0.000236657	0.00185399	Promoter (2-3kb)	12	9993065	9999300	6236	2	51266	ENST00000348658.4	-2011	ENSG00000165682	CLEC1B	C-type lectin domain family 1 member B
21542	chr12	104930521	104930921	401	*	3.09913	1.64514	3.86338	-1.67245	0.000527339	0.00350136	Promoter (2-3kb)	12	104889033	104928202	39170	2	84102	ENST00000437220.1	-2319	ENSG00000136052	SLC41A2	solute carrier family 41 member 2
20332	chr3	123431436	123431836	401	*	3.27168	1.84127	4.0303	-1.67184	0.000399618	0.00281139	Promoter (<=1kb)	3	123283968	123431876	147909	2	111	ENST00000699716.1	40	ENSG00000173175	ADCY5	adenylate cyclase 5
14443	chr8	42209785	42210185	401	*	4.26461	2.9738	4.98742	-1.67171	7.12388e-05	0.000705675	Promoter (2-3kb)	8	42175297	42207709	32413	2	5327	ENST00000679300.1	-2076	ENSG00000104368	PLAT	plasminogen activator, tissue type
28578	chr7	6032184	6032584	401	*	4.22733	2.19059	5.10068	-1.67067	0.00196329	0.00982503	Promoter (<=1kb)	7	6031376	6036552	5177	1	100310846	ENST00000409061.2	808	ENSG00000157999	ANKRD61	ankyrin repeat domain 61
22566	chr11	44760857	44761257	401	*	3.23317	1.7855	3.99592	-1.67026	0.000658363	0.00417268	Promoter (3-4kb)	11	44764426	44932421	167996	1	90139	ENST00000340160.7	-3169	ENSG00000157570	TSPAN18	tetraspanin 18
23881	chr3	16345368	16345768	401	*	2.48182	0.813376	3.29242	-1.67006	0.000859545	0.00514795	Promoter (1-2kb)	3	16347597	16349263	1667	1	92106	ENST00000607329.1	-1829	ENSG00000154814	OXNAD1	oxidoreductase NAD binding domain containing 1
24077	chr2	102335817	102336217	401	*	4.57329	3.00442	5.36341	-1.6692	0.000888597	0.00527843	Promoter (<=1kb)	2	102337148	102346100	8953	1	9173	ENST00000311734.6	-931	ENSG00000115602	IL1RL1	interleukin 1 receptor like 1
13287	chr20	10637001	10637401	401	*	4.52063	3.33229	5.21423	-1.66791	4.62744e-05	0.000498314	Promoter (3-4kb)	20	10639870	10641276	1407	2	182	ENST00000617357.1	3875	ENSG00000101384	JAG1	jagged canonical Notch ligand 1
12656	chr15	58545286	58545686	401	*	2.94583	1.59912	3.68351	-1.66723	3.5541e-05	0.000401808	Promoter (3-4kb)	15	58541748	58548572	6825	1	3990	ENST00000560664.1	3538	ENSG00000166035	LIPC	lipase C, hepatic type
13894	chr11	330822	331222	401	*	3.98524	2.63681	4.72336	-1.66708	5.94057e-05	0.000611777	Promoter (3-4kb)	11	319773	327537	7765	2	10410	ENST00000602735.2	-3285	ENSG00000142089	IFITM3	interferon induced transmembrane protein 3
13109	chr16	74565390	74565790	401	*	3.45268	2.20499	4.16353	-1.66603	4.33138e-05	0.000472765	Promoter (2-3kb)	16	74496600	74563325	66726	2	2734	ENST00000565474.1	-2065	ENSG00000090863	GLG1	golgi glycoprotein 1
15039	chr18	45802760	45803160	401	*	5.03712	3.68018	5.77744	-1.66593	8.68933e-05	0.000826676	Promoter (3-4kb)	18	45800617	45806787	6171	2	57724	ENST00000696491.1	3627	ENSG00000152223	EPG5	ectopic P-granules 5 autophagy tethering factor
19481	chr5	109865709	109866109	401	*	3.48518	2.21815	4.20146	-1.66541	0.000322781	0.00237001	Promoter (3-4kb)	5	109862328	109869625	7298	1	4124	ENST00000503970.2	3381	ENSG00000112893	MAN2A1	mannosidase alpha class 2A member 1
16914	chr4	2267365	2267765	401	*	4.03117	2.60168	4.78957	-1.66531	0.000159038	0.0013451	Promoter (3-4kb)	4	2270918	2271751	834	2	57732	ENST00000514248.1	3986	ENSG00000159733	ZFYVE28	zinc finger FYVE-type containing 28
9994	chr1	229893786	229894186	401	*	3.80888	2.59257	4.51073	-1.66453	9.96588e-06	0.000142674	Promoter (1-2kb)	1	229875555	229892046	16492	2	101927504	ENST00000669533.1	-1740	ENSG00000227043	LINC01682	long intergenic non-protein coding RNA 1682
21515	chrX	24133365	24133765	401	*	3.02605	1.45237	3.8172	-1.66413	0.000523285	0.0034788	Promoter (<=1kb)	23	24133186	24133317	132	1	124900492	ENST00000364537.1	179	ENSG00000201407	LOC124900492	small nucleolar RNA SNORA68
16012	chr1	217078396	217078796	401	*	2.7542	1.32027	3.51367	-1.66306	0.000120566	0.00107727	Promoter (<=1kb)	1	216855042	217078360	223319	2	2104	ENST00000477799.5	-36	ENSG00000196482	ESRRG	estrogen related receptor gamma
24582	chr20	50691281	50691681	401	*	6.01108	4.37911	6.81438	-1.66016	0.000984918	0.00573027	Promoter (<=1kb)	20	50586108	50691542	105435	2	140876	ENST00000327979.8	0	ENSG00000042062	RIPOR3	RIPOR family member 3
13037	chr1	6460173	6460573	401	*	5.22407	3.91642	5.95145	-1.66006	4.21144e-05	0.000462207	Promoter (<=1kb)	1	6460508	6461367	860	1	83715	ENST00000468561.2	0	ENSG00000187017	ESPN	espin
17728	chr9	22009067	22009467	401	*	6.03789	4.64632	6.78698	-1.65956	0.000202097	0.00163074	Promoter (<=1kb)	9	22002903	22009305	6403	2	1030	ENST00000276925.7	0	ENSG00000147883	CDKN2B	cyclin dependent kinase inhibitor 2B
14928	chr8	122862688	122863088	401	*	3.68989	2.35806	4.42369	-1.65889	8.34185e-05	0.000799518	Promoter (<=1kb)	8	122863385	122952009	88625	1	22882	ENST00000534247.1	-297	ENSG00000178764	ZHX2	zinc fingers and homeoboxes 2
17094	chr18	75714754	75715154	401	*	4.75341	3.32878	5.51063	-1.65836	0.000167205	0.00139929	Promoter (1-2kb)	18	75696044	75712851	16808	2	100505853	ENST00000662762.1	-1903	ENSG00000261194	LINC01898	long intergenic non-protein coding RNA 1898
21186	chr8	94440610	94441010	401	*	3.87213	2.32457	4.65764	-1.65811	0.0004856	0.00327825	Promoter (3-4kb)	8	94378377	94436952	58576	2	25788	ENST00000517506.2	-3658	ENSG00000197275	RAD54B	RAD54 homolog B
19853	chr5	87115619	87116019	401	*	4.00934	2.63311	4.75458	-1.65797	0.00035627	0.00256691	Promoter (<=1kb)	5	87114879	87114954	76	2	100422887	ENST00000582178.1	-665	ENSG00000265919	MIR4280	microRNA 4280
14820	chr15	78720095	78720495	401	*	3.45039	2.01819	4.20944	-1.65791	8.08338e-05	0.00078039	Promoter (<=1kb)	15	78631062	78720286	89225	2	1143	ENST00000560511.5	0	ENSG00000117971	CHRNB4	cholinergic receptor nicotinic beta 4 subunit
25015	chr7	7582609	7583009	401	*	2.67324	1.06079	3.47254	-1.65666	0.00106566	0.00609272	Promoter (<=1kb)	7	7582954	7608925	25972	1	54468	ENST00000493227.1	0	ENSG00000164654	MIOS	meiosis regulator for oocyte development
11638	chr16	72013727	72014127	401	*	3.72715	2.44661	4.44716	-1.65649	2.25277e-05	0.000276962	Promoter (<=1kb)	16	72014419	72021231	6813	1	1723	ENST00000572003.5	-292	ENSG00000102967	DHODH	dihydroorotate dehydrogenase (quinone)
19542	chr6	56642822	56643222	401	*	2.54499	1.39125	3.22809	-1.6562	0.000329151	0.00240923	Promoter (<=1kb)	6	56457987	56642996	185010	2	667	ENST00000244364.10	0	ENSG00000151914	DST	dystonin
22100	chr12	124423862	124424262	401	*	3.69708	2.2109	4.46884	-1.65544	0.000596393	0.00385993	Promoter (1-2kb)	12	124324416	124422554	98139	2	9612	ENST00000404121.6	-1308	ENSG00000196498	NCOR2	nuclear receptor corepressor 2
17209	chr14	104576206	104576606	401	*	3.07663	1.67992	3.827	-1.65509	0.000172774	0.00143624	Promoter (3-4kb)	14	104579764	104589543	9780	1	400258	ENST00000331952.6	-3158	ENSG00000184601	C14orf180	chromosome 14 open reading frame 180
18458	chrX	47579482	47579882	401	*	4.02169	2.6033	4.7774	-1.65494	0.000250254	0.0019394	Promoter (2-3kb)	23	47582408	47586023	3616	1	7076	ENST00000456754.6	-2526	ENSG00000102265	TIMP1	TIMP metallopeptidase inhibitor 1
18621	chr14	100141718	100142118	401	*	3.79097	2.45511	4.52583	-1.6549	0.000261111	0.00200592	Promoter (<=1kb)	14	100141180	100142235	1056	1	51466	ENST00000556258.1	538	ENSG00000196405	EVL	Enah/Vasp-like
25223	chr8	129575185	129575585	401	*	2.30514	0.731856	3.09621	-1.65292	0.00110601	0.00627115	Promoter (<=1kb)	8	129216468	129575116	358649	2	728724	ENST00000676060.1	-69	ENSG00000229140	LINC00977	long intergenic non-protein coding RNA 977
28848	chr16	57266056	57266456	401	*	3.81478	1.89462	4.67025	-1.65277	0.00205282	0.0101768	Promoter (2-3kb)	16	57256981	57263371	6391	2	51090	ENST00000564018.1	-2685	ENSG00000102934	PLLP	plasmolipin
18921	chr4	48369361	48369761	401	*	2.9786	1.53378	3.74068	-1.65245	0.00028199	0.00213198	Promoter (<=1kb)	4	48369849	48379724	9876	1	57606	ENST00000506375.1	-88	ENSG00000109171	SLAIN2	SLAIN motif family member 2
17063	chr4	164750280	164750680	401	*	2.77157	1.51448	3.48506	-1.65163	0.00016566	0.00138888	Promoter (3-4kb)	4	164754064	164801454	47391	1	100505989	ENST00000515485.5	-3384	ENSG00000248771	SMIM31	small integral membrane protein 31
25946	chr2	32260284	32260684	401	*	2.3346	0.833619	3.10974	-1.6506	0.00125697	0.00692853	Promoter (2-3kb)	2	32224453	32258182	33730	2	58484	ENST00000652197.2	-2102	ENSG00000091106	NLRC4	NLR family CARD domain containing 4
23664	chr7	73600429	73600829	401	*	2.37134	0.546044	3.21098	-1.6505	0.000825756	0.00499091	Promoter (3-4kb)	7	73596174	73597362	1189	2	51085	ENST00000467221.1	-3067	ENSG00000009950	MLXIPL	MLX interacting protein like
22161	chr13	50930007	50930407	401	*	2.83649	1.37795	3.60182	-1.64879	0.000603401	0.00389454	Promoter (<=1kb)	13	50930114	50956501	26388	1	79621	ENST00000459681.3	0	ENSG00000136104	RNASEH2B	ribonuclease H2 subunit B
19662	chr12	123075720	123076120	401	*	3.80339	2.35279	4.56684	-1.64867	0.000338845	0.00246507	Promoter (<=1kb)	12	123034545	123076095	41551	2	57605	ENST00000541244.1	0	ENSG00000090975	PITPNM2	phosphatidylinositol transfer protein membrane associated 2
22859	chr14	67588589	67588989	401	*	2.4347	1.03708	3.1853	-1.64833	0.00069979	0.00437843	Promoter (2-3kb)	14	67586411	67589533	3123	1	57475	ENST00000558214.1	2178	ENSG00000054690	PLEKHH1	pleckstrin homology, MyTH4 and FERM domain containing H1
22493	chr14	68547947	68548347	401	*	2.03224	0.424114	2.83064	-1.64773	0.000648291	0.00412198	Promoter (2-3kb)	14	68545562	68594988	49427	1	5890	ENST00000556251.1	2385	ENSG00000182185	RAD51B	RAD51 paralog B
16742	chr22	39066041	39066441	401	*	3.78221	2.37668	4.53476	-1.64737	0.000150534	0.00128625	Promoter (<=1kb)	22	39066280	39069975	3696	1	107985563	ENST00000702136.1	0	ENSG00000289963	LOC107985563	uncharacterized LOC107985563
14776	chr7	113100178	113100578	401	*	3.05923	1.83249	3.76409	-1.64703	7.97503e-05	0.000772222	Promoter (<=1kb)	7	113100663	113146040	45378	1	107986837	ENST00000441928.1	-85	ENSG00000225457	LOC107986837	uncharacterized LOC107986837
8226	chr10	329349	329749	401	*	4.96732	3.76729	5.66439	-1.64703	3.11743e-06	5.42197e-05	Promoter (<=1kb)	10	324639	329526	4888	2	22982	ENST00000434695.2	0	ENSG00000151240	DIP2C	disco interacting protein 2 homolog C
20260	chr18	54880976	54881376	401	*	3.38188	1.94818	4.14129	-1.64691	0.000393362	0.00277725	Promoter (2-3kb)	18	54884357	54893301	8945	1	5874	ENST00000592334.1	-2981	ENSG00000041353	RAB27B	RAB27B, member RAS oncogene family
16578	chr1	154629017	154629417	401	*	3.1998	1.9948	3.89833	-1.64617	0.000142608	0.00123058	Promoter (1-2kb)	1	154582107	154628013	45907	2	103	ENST00000649724.1	-1004	ENSG00000160710	ADAR	adenosine deaminase RNA specific
25159	chr22	29367116	29367516	401	*	1.61003	0.0675256	2.39443	-1.64607	0.00109098	0.00620184	Promoter (3-4kb)	22	29341563	29370659	29097	2	162	ENST00000421126.5	3143	ENSG00000100280	AP1B1	adaptor related protein complex 1 subunit beta 1
20292	chr7	64541658	64542058	401	*	4.60226	3.16551	5.36241	-1.64542	0.000396146	0.00279249	Promoter (2-3kb)	7	64522450	64544219	21770	2	340252	ENST00000470847.1	2161	ENSG00000173041	ZNF680	zinc finger protein 680
20017	chr14	103099332	103099732	401	*	3.969	2.49443	4.73807	-1.64422	0.000370806	0.00264977	Promoter (<=1kb)	14	103100144	103110271	10128	1	91828	ENST00000380069.7	-412	ENSG00000205436	EXOC3L4	exocyst complex component 3 like 4
12425	chr6	118965636	118966036	401	*	3.14296	2.0901	3.79353	-1.64314	3.20486e-05	0.00036906	Promoter (<=1kb)	6	118959829	118964760	4932	2	79632	ENST00000517987.5	-876	ENSG00000111879	FAM184A	family with sequence similarity 184 member A
22817	chr12	26626395	26626795	401	*	2.55103	1.1264	3.30825	-1.64297	0.000694209	0.0043515	Promoter (3-4kb)	12	26621182	26630714	9533	2	3709	ENST00000545902.1	3919	ENSG00000123104	ITPR2	inositol 1,4,5-trisphosphate receptor type 2
15806	chr10	14572031	14572431	401	*	3.47577	2.18141	4.19956	-1.64119	0.000112845	0.00102149	Promoter (<=1kb)	10	14518559	14572189	53631	2	83641	ENST00000622567.4	0	ENSG00000065809	FAM107B	family with sequence similarity 107 member B
19174	chr2	10775341	10775741	401	*	4.4627	3.07182	5.21162	-1.64105	0.000300297	0.00224033	Promoter (2-3kb)	2	10778488	10783243	4756	1	245973	ENST00000480289.1	-2747	ENSG00000143882	ATP6V1C2	ATPase H+ transporting V1 subunit C2
13654	chr1	156970077	156970477	401	*	2.90249	1.55172	3.64123	-1.64077	5.42106e-05	0.000568088	Promoter (1-2kb)	1	156967911	156971825	3915	2	9826	ENST00000483682.1	1348	ENSG00000132694	ARHGEF11	Rho guanine nucleotide exchange factor 11
23014	chr5	80453542	80453942	401	*	2.82181	1.46515	3.56205	-1.64024	0.000722667	0.00449097	Promoter (<=1kb)	5	80453989	80479118	25130	1	9765	ENST00000512907.5	-47	ENSG00000039319	ZFYVE16	zinc finger FYVE-type containing 16
27178	chr5	93581670	93582070	401	*	4.13442	2.46139	4.94593	-1.63955	0.00156861	0.00825462	Promoter (<=1kb)	5	93541872	93581552	39681	2	441094	ENST00000661182.1	-118	ENSG00000237187	NR2F1-AS1	NR2F1 antisense RNA 1
24033	chr3	64187644	64188044	401	*	2.59616	1.26476	3.32984	-1.6395	0.000880794	0.00524187	Promoter (<=1kb)	3	64187544	64200965	13422	1	100874243	ENST00000473434.1	100	ENSG00000226017	PRICKLE2-AS3	PRICKLE2 antisense RNA 3
15205	chr19	44946376	44946776	401	*	2.82113	1.48318	3.55653	-1.63849	9.27679e-05	0.000872932	Promoter (<=1kb)	19	44946056	44949399	3344	1	344	ENST00000591597.5	320	ENSG00000234906	APOC2	apolipoprotein C2
20206	chr16	5064899	5065299	401	*	2.70235	1.47542	3.40727	-1.63693	0.000388323	0.002749	Promoter (<=1kb)	16	5060224	5065919	5696	2	146556	ENST00000591875.1	620	ENSG00000153446	C16orf89	chromosome 16 open reading frame 89
22124	chr21	33817914	33818314	401	*	2.71015	1.28191	3.46824	-1.63628	0.000599017	0.0038727	Promoter (<=1kb)	21	33818026	33829029	11004	1	6453	ENST00000487427.5	0	ENSG00000205726	ITSN1	intersectin 1
24579	chr19	38120625	38121025	401	*	2.98974	1.5005	3.76219	-1.63608	0.000984184	0.0057269	Promoter (<=1kb)	19	38119833	38131735	11903	1	23094	ENST00000600919.2	792	ENSG00000105738	SIPA1L3	signal induced proliferation associated 1 like 3
14778	chr8	38138109	38138509	401	*	4.01566	2.72389	4.73874	-1.6357	7.9806e-05	0.000772657	Promoter (<=1kb)	8	38137495	38139701	2207	1	9070	ENST00000520079.1	614	ENSG00000129691	ASH2L	ASH2 like, histone lysine methyltransferase complex subunit
17623	chr4	6666250	6666650	401	*	3.82132	2.52394	4.54593	-1.63372	0.000194875	0.00158183	Promoter (2-3kb)	4	6663396	6676755	13360	1	93622	ENST00000645429.1	2854	ENSG00000170846	LOC93622	Morf4 family associated protein 1 like 1
18845	chr5	35678878	35679278	401	*	3.07897	1.81801	3.79355	-1.63339	0.000276529	0.00209913	Promoter (3-4kb)	5	35675602	35705791	30190	1	79925	ENST00000504054.1	3276	ENSG00000152582	SPEF2	sperm flagellar 2
20734	chr6	109183763	109184163	401	*	2.23182	1.12927	2.89879	-1.63279	0.000436277	0.00300985	Promoter (<=1kb)	6	109183955	109355046	171092	1	221262	ENST00000368966.10	0	ENSG00000203799	CCDC162P	coiled-coil domain containing 162, pseudogene
20716	chr5	157115987	157116387	401	*	3.4943	2.08207	4.2485	-1.63177	0.000434389	0.00299943	Promoter (2-3kb)	5	157085857	157113195	27339	2	84868	ENST00000696899.1	-2792	ENSG00000135077	HAVCR2	hepatitis A virus cellular receptor 2
16950	chr7	90726335	90726735	401	*	3.58081	2.34619	4.28794	-1.63109	0.000160796	0.00135708	Promoter (<=1kb)	7	90726504	90790614	64111	1	5218	ENST00000478540.1	0	ENSG00000058091	CDK14	cyclin dependent kinase 14
27475	chr7	1083693	1084093	401	*	3.48536	1.79133	4.30096	-1.63097	0.00165405	0.00861019	Promoter (1-2kb)	7	1082208	1092881	10674	1	2852	ENST00000401670.1	1485	ENSG00000164850	GPER1	G protein-coupled estrogen receptor 1
22753	chr12	9973419	9973819	401	*	3.21551	1.65603	4.00361	-1.63056	0.000683562	0.00429681	Promoter (1-2kb)	12	9971597	9985026	13430	1	160364	ENST00000543839.1	1822	ENSG00000172322	CLEC12A	C-type lectin domain family 12 member A
21821	chr14	67195273	67195673	401	*	2.61338	1.29634	3.34327	-1.62928	0.000562953	0.00369006	Promoter (1-2kb)	14	67196774	67223940	27167	1	161142	ENST00000556046.5	-1101	ENSG00000172717	GARIN2	golgi associated RAB2 interactor family member 2
16116	chr8	100430883	100431283	401	*	3.95225	2.60574	4.68988	-1.62911	0.000125143	0.00111096	Promoter (<=1kb)	8	100427559	100431026	3468	2	124901990	ENST00000656767.1	0	ENSG00000253842	LOC124901990	uncharacterized LOC124901990
20992	chr8	32999702	33000102	401	*	2.53861	1.15701	3.2852	-1.62846	0.000465164	0.00316942	Promoter (3-4kb)	8	32996178	33044855	48678	1	105379362	ENST00000500843.2	3524	ENSG00000247134	LOC105379362	uncharacterized LOC105379362
29352	chrX	44843631	44844031	401	*	2.89182	0.941678	3.75205	-1.62793	0.00222149	0.0108242	Promoter (<=1kb)	23	44844021	44844888	868	1	63904	ENST00000339042.6	0	ENSG00000189037	DUSP21	dual specificity phosphatase 21
13454	chr2	227511329	227511729	401	*	3.53758	2.29926	4.24577	-1.62724	4.97236e-05	0.000528812	Promoter (<=1kb)	2	227510721	227524904	14184	1	3267	ENST00000486932.1	608	ENSG00000173744	AGFG1	ArfGAP with FG repeats 1
23422	chr11	4481616	4482016	401	*	1.94439	0.495936	2.70733	-1.62641	0.000783771	0.00478607	Promoter (<=1kb)	11	4482646	4493497	10852	1	390036	ENST00000641528.1	-630	ENSG00000196778	OR52K1	olfactory receptor family 52 subfamily K member 1
28379	chr3	53120331	53120731	401	*	3.66932	1.85416	4.50719	-1.62556	0.00190759	0.00961319	Promoter (<=1kb)	3	53103573	53120021	16449	2	91869	ENST00000471158.1	-310	ENSG00000163933	RFT1	RFT1 homolog
29449	chr17	47197769	47198169	401	*	3.13048	1.22494	3.98359	-1.62424	0.00225237	0.0109383	Promoter (2-3kb)	17	47200446	47223672	23227	1	4635	ENST00000571981.5	-2277	ENSG00000198336	MYL4	myosin light chain 4
20589	chr2	71606009	71606409	401	*	3.56317	2.23067	4.29714	-1.62358	0.000421302	0.002927	Promoter (3-4kb)	2	71602684	71613376	10693	1	8291	ENST00000487180.5	3325	ENSG00000135636	DYSF	dysferlin
23939	chr19	44553795	44554195	401	*	2.98218	1.59442	3.73032	-1.62262	0.000869299	0.00519376	Promoter (2-3kb)	19	44537058	44556917	19860	2	388550	ENST00000446628.5	2722	ENSG00000290603	CEACAM22P	CEA cell adhesion molecule 22, pseudogene
21818	chrX	46637884	46638284	401	*	3.07819	1.78281	3.80225	-1.62224	0.000562136	0.00368521	Promoter (2-3kb)	23	46606261	46635634	29374	2	84679	ENST00000464933.5	-2250	ENSG00000065923	SLC9A7	solute carrier family 9 member A7
13375	chr7	96118677	96119077	401	*	3.90477	2.64816	4.61814	-1.62183	4.78916e-05	0.000512337	Promoter (2-3kb)	7	96120956	96121998	1043	2	10165	ENST00000494085.1	2921	ENSG00000004864	SLC25A13	solute carrier family 25 member 13
22686	chr10	96669510	96669910	401	*	3.2203	1.72081	3.9951	-1.6213	0.000675409	0.00425809	Promoter (<=1kb)	10	96594495	96669611	75117	2	118788	ENST00000371110.6	0	ENSG00000155629	PIK3AP1	phosphoinositide-3-kinase adaptor protein 1
13341	chr2	224927489	224927889	401	*	3.89664	2.59197	4.62321	-1.62108	4.71782e-05	0.000505991	Promoter (3-4kb)	2	224834170	224931651	97482	2	55619	ENST00000698073.1	3762	ENSG00000135905	DOCK10	dedicator of cytokinesis 10
20993	chr8	84874423	84874823	401	*	3.26041	1.98819	3.97813	-1.61961	0.000465231	0.00316972	Promoter (1-2kb)	8	84872482	84921482	49001	1	138046	ENST00000518065.1	1941	ENSG00000184672	RALYL	RALY RNA binding protein like
20492	chr16	84043385	84043785	401	*	3.26749	2.07949	3.96099	-1.61894	0.000412252	0.00287757	Promoter (<=1kb)	16	84009667	84042795	33129	2	146167	ENST00000299709.8	-590	ENSG00000166558	SLC38A8	solute carrier family 38 member 8
14163	chr1	230749098	230749498	401	*	3.28977	2.01564	4.00801	-1.61884	6.45858e-05	0.000652493	Promoter (1-2kb)	1	230747415	230802003	54589	1	10753	ENST00000354537.1	1683	ENSG00000135773	CAPN9	calpain 9
21651	chr2	37919696	37920096	401	*	3.88006	2.4994	4.62642	-1.61866	0.000540043	0.00356767	Promoter (3-4kb)	2	37923187	37974114	50928	1	151393	ENST00000414644.5	-3091	ENSG00000115841	RMDN2	regulator of microtubule dynamics 2
26711	chr9	27110249	27110649	401	*	2.34123	0.888133	3.10527	-1.61816	0.00144553	0.00773985	Promoter (<=1kb)	9	27109453	27202885	93433	1	7010	ENST00000519080.1	796	ENSG00000120156	TEK	TEK receptor tyrosine kinase
16436	chr6	160101236	160101636	401	*	5.94243	4.65802	6.66351	-1.61618	0.000137164	0.0011939	Promoter (<=1kb)	6	160100380	160111479	11100	1	3482	ENST00000678224.1	856	ENSG00000197081	IGF2R	insulin like growth factor 2 receptor
17477	chrX	66021103	66021503	401	*	4.16886	2.86731	4.89459	-1.61426	0.000186758	0.00152869	Promoter (2-3kb)	23	66018870	66018979	110	1	407008	ENST00000385204.1	2233	ENSG00000284567	MIR223	microRNA 223
27721	chr20	26074040	26074440	401	*	1.77398	0	2.62782	-1.61372	0.0017189	0.00886839	Promoter (1-2kb)	20	26072673	26082955	10283	1	284800	ENST00000670372.1	1367	ENSG00000125804	FAM182A	family with sequence similarity 182 member A
16380	chr3	37986951	37987351	401	*	3.63924	2.43518	4.3375	-1.61319	0.000135298	0.00118168	Promoter (<=1kb)	3	37988059	38007188	19130	1	50853	ENST00000283713.10	-708	ENSG00000136059	VILL	villin like
25947	chr6	41288047	41288447	401	*	2.35479	0.644717	3.17347	-1.61147	0.00125732	0.0069302	Promoter (1-2kb)	6	41282254	41286682	4429	2	54210	ENST00000586287.1	-1365	ENSG00000124731	TREM1	triggering receptor expressed on myeloid cells 1
19466	chr2	86189404	86189804	401	*	4.67042	3.34562	5.40236	-1.611	0.000321997	0.00236608	Promoter (3-4kb)	2	86193026	86193108	83	2	100616159	ENST00000579234.1	3304	ENSG00000265420	MIR4779	microRNA 4779
24734	chr10	96065597	96065997	401	*	2.13595	0.654204	2.90669	-1.61096	0.00101464	0.00586704	Promoter (1-2kb)	10	96064315	96064399	85	2	100422892	ENST00000578688.1	-1198	ENSG00000266407	MIR3157	microRNA 3157
21267	chr2	152624668	152625068	401	*	3.47123	2.15887	4.19987	-1.61032	0.000494794	0.00332773	Promoter (<=1kb)	2	152625148	152626704	1557	1	114793	ENST00000497192.1	-80	ENSG00000157827	FMNL2	formin like 2
29570	chr17	64214028	64214428	401	*	3.60459	1.74058	4.45083	-1.61027	0.00229782	0.0111136	Promoter (1-2kb)	17	64148883	64212719	63837	2	55852	ENST00000583501.1	-1309	ENSG00000136478	TEX2	testis expressed 2
12958	chr17	81031673	81032073	401	*	4.8508	3.6046	5.56123	-1.60733	4.07505e-05	0.000449969	Promoter (2-3kb)	17	81029130	81034573	5444	2	440465	ENST00000577066.2	2500	ENSG00000226137	BAIAP2-DT	BAIAP2 divergent transcript
27606	chr1	172456400	172456800	401	*	4.16239	2.50942	4.96993	-1.60715	0.00168489	0.00872892	Promoter (3-4kb)	1	172452893	172468831	15939	1	92346	ENST00000367725.4	3507	ENSG00000180999	C1orf105	chromosome 1 open reading frame 105
25101	chr16	50071066	50071466	401	*	3.17156	1.48992	3.98476	-1.60713	0.00108096	0.00615906	Promoter (<=1kb)	16	50070243	50105125	34883	1	55027	ENST00000693174.1	823	ENSG00000155393	HEATR3	HEAT repeat containing 3
9842	chr15	100596823	100597223	401	*	4.48805	3.32642	5.17358	-1.60383	9.07026e-06	0.000131857	Promoter (<=1kb)	15	100580320	100596936	16617	2	55180	ENST00000560934.1	0	ENSG00000140471	LINS1	lines homolog 1
21161	chr6	109793876	109794276	401	*	2.77231	1.48199	3.495	-1.60352	0.000481658	0.0032556	Promoter (1-2kb)	6	109795874	109825312	29439	1	9896	ENST00000674573.1	-1598	ENSG00000112367	FIG4	FIG4 phosphoinositide 5-phosphatase
23863	chr4	22986841	22987241	401	*	2.56096	1.23463	3.29331	-1.60235	0.000857516	0.00513959	Promoter (1-2kb)	4	22989147	23123487	134341	1	105374524	ENST00000659942.1	-1906	ENSG00000248837	LOC105374524	uncharacterized LOC105374524
18735	chr4	39060620	39061020	401	*	2.20498	0.944817	2.91934	-1.60222	0.000269169	0.00205525	Promoter (1-2kb)	4	39062232	39126233	64002	1	51088	ENST00000504108.7	-1212	ENSG00000109790	KLHL5	kelch like family member 5
27788	chr19	6730360	6730760	401	*	5.20185	3.53334	6.01247	-1.6009	0.00173365	0.00892294	Promoter (<=1kb)	19	6718247	6730562	12316	2	718	ENST00000600744.1	0	ENSG00000125730	C3	complement C3
17633	chr6	160085625	160086025	401	*	3.21709	1.90504	3.94565	-1.60071	0.0001955	0.001586	Promoter (<=1kb)	6	160085061	160090344	5284	1	3482	ENST00000475834.2	564	ENSG00000197081	IGF2R	insulin like growth factor 2 receptor
24793	chr3	131804593	131804993	401	*	3.25202	1.85416	4.00268	-1.59823	0.00102618	0.00591974	Promoter (<=1kb)	3	131771870	131804604	32735	2	131034	ENST00000693377.1	0	ENSG00000196353	CPNE4	copine 4
21917	chr14	24123454	24123854	401	*	3.97516	2.6241	4.71396	-1.59743	0.000574623	0.00374982	Promoter (2-3kb)	14	24120959	24122174	1216	1	80344	ENST00000559472.1	2495	ENSG00000100897	DCAF11	DDB1 and CUL4 associated factor 11
19248	chr4	99024371	99024771	401	*	3.79788	2.51283	4.51913	-1.59722	0.000305449	0.00226989	Promoter (1-2kb)	4	99022772	99035460	12689	1	23173	ENST00000506548.1	1599	ENSG00000164024	METAP1	methionyl aminopeptidase 1
22167	chr9	73157684	73158084	401	*	3.36698	2.02463	4.10352	-1.59679	0.000603829	0.00389622	Promoter (<=1kb)	9	73157654	73170393	12740	1	301	ENST00000376911.1	30	ENSG00000135046	ANXA1	annexin A1
16692	chr1	3886783	3887183	401	*	3.29817	1.99376	4.02468	-1.59669	0.000147774	0.00126638	Promoter (3-4kb)	1	3883507	3885429	1923	1	1677	ENST00000461150.1	3276	ENSG00000169598	DFFB	DNA fragmentation factor subunit beta
14523	chr11	83034182	83034582	401	*	3.36197	2.17968	4.05376	-1.59581	7.29849e-05	0.000719022	Promoter (<=1kb)	11	82981790	83034569	52780	2	27314	ENST00000260056.6	0	ENSG00000137502	RAB30	RAB30, member RAS oncogene family
25670	chr17	59684981	59685381	401	*	2.94441	1.36131	3.73756	-1.59568	0.00119541	0.00666029	Promoter (<=1kb)	17	59685119	59693973	8855	1	1213	ENST00000700715.1	0	ENSG00000141367	CLTC	clathrin heavy chain
20039	chr8	19529027	19529427	401	*	3.39674	2.21459	4.08848	-1.59567	0.000372736	0.00266064	Promoter (2-3kb)	8	19506037	19532020	25984	2	55790	ENST00000522732.1	2593	ENSG00000147408	CSGALNACT1	chondroitin sulfate N-acetylgalactosaminyltransferase 1
24006	chr5	154802848	154803248	401	*	2.14214	0.992164	2.82409	-1.59562	0.000877407	0.00522753	Promoter (<=1kb)	5	154802350	154805113	2764	1	23367	ENST00000518677.1	498	ENSG00000155506	LARP1	La ribonucleoprotein 1, translational regulator
25750	chr3	184827572	184827972	401	*	2.64107	1.17642	3.40783	-1.59504	0.00121209	0.00673174	Promoter (1-2kb)	3	184826163	184852538	26376	1	23355	ENST00000452666.3	1409	ENSG00000156931	VPS8	VPS8 subunit of CORVET complex
12037	chrX	49177237	49177637	401	*	5.50948	4.32296	6.20253	-1.59498	2.71186e-05	0.000322292	Promoter (1-2kb)	23	49177137	49179283	2147	2	4007	ENST00000614014.1	1646	ENSG00000012211	PRICKLE3	prickle planar cell polarity protein 3
29838	chr11	86793344	86793744	401	*	4.67337	2.92444	5.49934	-1.59449	0.00239682	0.0114883	Promoter (2-3kb)	11	86791059	86808106	17048	1	11098	ENST00000527521.1	2285	ENSG00000150687	PRSS23	serine protease 23
28184	chr1	3130403	3130803	401	*	3.6532	1.937	4.47304	-1.59379	0.00185074	0.00939185	Promoter (2-3kb)	1	3127975	3128035	61	1	100422968	ENST00000635819.1	2428	ENSG00000283572	MIR4251	microRNA 4251
23511	chr2	157760914	157761314	401	*	2.53231	1.2485	3.25322	-1.59371	0.000798955	0.00486033	Promoter (<=1kb)	2	157736446	157761742	25297	2	90	ENST00000681995.1	428	ENSG00000115170	ACVR1	activin A receptor type 1
27024	chr5	1067710	1068110	401	*	5.51097	3.92949	6.30379	-1.59236	0.00152416	0.00806639	Promoter (3-4kb)	5	1057211	1063882	6672	2	10723	ENST00000514994.1	-3828	ENSG00000113504	SLC12A7	solute carrier family 12 member 7
16642	chr1	235589213	235589613	401	*	3.91246	2.63185	4.63249	-1.59217	0.000145313	0.0012491	Promoter (<=1kb)	1	235551754	235588959	37206	2	2786	ENST00000484517.2	-254	ENSG00000168243	GNG4	G protein subunit gamma 4
31954	chrX	80423511	80423911	401	*	2.49515	0.348929	3.38385	-1.59013	0.00331214	0.014824	Promoter (3-4kb)	23	80420447	80445309	24863	1	169966	ENST00000308293.6	3064	ENSG00000174016	TENT5D	terminal nucleotidyltransferase 5D
16250	chr15	64373380	64373780	401	*	4.3556	3.06697	5.07783	-1.58962	0.000129987	0.00114444	Promoter (<=1kb)	15	64181180	64373769	192590	2	53944	ENST00000634251.1	0	ENSG00000169118	CSNK1G1	casein kinase 1 gamma 1
16183	chr20	62316858	62317258	401	*	4.8986	3.60427	5.62238	-1.58936	0.000127628	0.00112827	Promoter (<=1kb)	20	62315096	62316322	1227	2	3911	ENST00000471042.1	-536	ENSG00000130702	LAMA5	laminin subunit alpha 5
27795	chr4	48028971	48029371	401	*	2.06434	0.66537	2.81527	-1.58932	0.00173626	0.00893383	Promoter (3-4kb)	4	48025127	48038860	13734	1	152519	ENST00000511123.1	3844	ENSG00000163293	NIPAL1	NIPA like domain containing 1
23829	chr11	5297592	5297992	401	*	2.83748	1.67206	3.52417	-1.58761	0.00085239	0.00511623	Promoter (3-4kb)	11	5301014	5301946	933	2	79339	ENST00000380224.2	3954	ENSG00000183251	OR51B4	olfactory receptor family 51 subfamily B member 4
12100	chr6	122696697	122697097	401	*	2.85759	1.66051	3.55378	-1.58704	2.79306e-05	0.000330277	Promoter (3-4kb)	6	122701082	122725195	24114	1	5570	ENST00000696716.1	-3985	ENSG00000135549	PKIB	cAMP-dependent protein kinase inhibitor beta
28387	chr9	7103330	7103730	401	*	3.70028	2.13451	4.48974	-1.58638	0.00190925	0.00961885	Promoter (<=1kb)	9	7104268	7170212	65945	1	23081	ENST00000490806.5	-538	ENSG00000107077	KDM4C	lysine demethylase 4C
31416	chr5	148639035	148639435	401	*	4.1258	2.21387	4.97995	-1.58555	0.00307138	0.0139817	Promoter (2-3kb)	5	148476636	148637029	160394	2	3360	ENST00000517929.5	-2006	ENSG00000164270	HTR4	5-hydroxytryptamine receptor 4
21238	chr9	114030295	114030695	401	*	2.88404	1.51421	3.62765	-1.58414	0.000491226	0.0033082	Promoter (2-3kb)	9	114027921	114050221	22301	1	114991	ENST00000470105.1	2374	ENSG00000157657	ZNF618	zinc finger protein 618
22569	chrX	156030128	156030528	401	*	2.40643	0.843741	3.19523	-1.58315	0.000659064	0.00417657	Promoter (2-3kb)	23	156025664	156027877	2214	2	727856	ENST00000507418.6	-2251	ENSG00000290633	DDX11L16	DEAD/H-box helicase 11 like 16 (pseudogene)
19794	chr12	22042968	22043368	401	*	4.85234	3.50891	5.58917	-1.58278	0.000350683	0.00253418	Promoter (2-3kb)	12	22046218	22065668	19451	1	55907	ENST00000229329.7	-2850	ENSG00000111726	CMAS	cytidine monophosphate N-acetylneuraminic acid synthetase
20366	chr5	131996682	131997082	401	*	5.29977	4.00835	6.02275	-1.58033	0.000402101	0.00282418	Promoter (1-2kb)	5	131989426	131994701	5276	2	23305	ENST00000419502.5	-1981	ENSG00000164398	ACSL6	acyl-CoA synthetase long chain family member 6
19904	chr20	45810124	45810524	401	*	3.56161	2.25328	4.28917	-1.57966	0.000360167	0.00258834	Promoter (2-3kb)	20	45812576	45816953	4378	1	11065	ENST00000405520.5	-2052	ENSG00000175063	UBE2C	ubiquitin conjugating enzyme E2 C
25055	chr8	140678607	140679007	401	*	3.32481	1.80567	4.10404	-1.57916	0.00107326	0.00612634	Promoter (2-3kb)	8	140668289	140675779	7491	2	5747	ENST00000520460.1	-2828	ENSG00000169398	PTK2	protein tyrosine kinase 2
28013	chr20	25315462	25315862	401	*	4.13102	2.59075	4.91494	-1.57912	0.00179859	0.00918289	Promoter (1-2kb)	20	25294742	25317074	22333	2	26090	ENST00000465694.2	1212	ENSG00000100997	ABHD12	abhydrolase domain containing 12, lysophospholipase
17255	chr6	44133772	44134172	401	*	4.18457	2.91749	4.90086	-1.57907	0.000174943	0.00145039	Promoter (<=1kb)	6	44135033	44155519	20487	1	55362	ENST00000371893.6	-861	ENSG00000137216	TMEM63B	transmembrane protein 63B
26894	chr1	245986956	245987356	401	*	2.39914	1.00524	3.14882	-1.57836	0.00149473	0.00794887	Promoter (1-2kb)	1	245814342	245988538	174197	2	64754	ENST00000488153.5	1182	ENSG00000185420	SMYD3	SET and MYND domain containing 3
27647	chr7	48511208	48511608	401	*	2.70143	1.20671	3.47515	-1.57675	0.00169357	0.00876108	Promoter (3-4kb)	7	48507872	48520145	12274	1	154664	ENST00000435451.1	3336	ENSG00000179869	ABCA13	ATP binding cassette subfamily A member 13
20068	chr18	2985168	2985568	401	*	2.6474	1.26695	3.3937	-1.57594	0.000375694	0.00267787	Promoter (<=1kb)	18	2924541	2986130	61590	2	9663	ENST00000697042.1	562	ENSG00000101577	LPIN2	lipin 2
18580	chr4	109832211	109832611	401	*	2.82127	1.45124	3.56494	-1.57525	0.000257904	0.00198564	Promoter (<=1kb)	4	109831975	109845695	13721	1	10692	ENST00000650907.1	236	ENSG00000180245	RRH	retinal pigment epithelium-derived rhodopsin homolog
19740	chr12	8096203	8096603	401	*	2.53447	1.17514	3.27541	-1.57458	0.000345615	0.00250439	Promoter (<=1kb)	12	8096207	8138548	42342	1	50856	ENST00000546339.2	0	ENSG00000111729	CLEC4A	C-type lectin domain family 4 member A
13917	chr11	113690732	113691132	401	*	5.35992	4.17806	6.05158	-1.57412	5.99436e-05	0.000616297	Promoter (2-3kb)	11	113690230	113693737	3508	2	80975	ENST00000545265.5	2605	ENSG00000166682	TMPRSS5	transmembrane serine protease 5
32407	chr7	15398030	15398430	401	*	2.62029	0.599122	3.49135	-1.57385	0.00353555	0.0156024	Promoter (1-2kb)	7	15394113	15396594	2482	2	392636	ENST00000498264.1	-1436	ENSG00000187546	AGMO	alkylglycerol monooxygenase
20744	chr9	69215899	69216299	401	*	4.75593	3.4957	5.4703	-1.5731	0.000437736	0.00301846	Promoter (3-4kb)	9	69212359	69221145	8787	1	9414	ENST00000650378.1	3540	ENSG00000119139	TJP2	tight junction protein 2
28600	chr2	7977990	7978390	401	*	2.32689	0.898034	3.08514	-1.57274	0.00197029	0.00985251	Promoter (<=1kb)	2	7942339	7979302	36964	2	339788	ENST00000664226.1	912	ENSG00000235665	LINC00298	long intergenic non-protein coding RNA 298
16962	chr8	10653560	10653960	401	*	2.95508	1.73746	3.65731	-1.57239	0.000161347	0.00136077	Promoter (1-2kb)	8	10606349	10655143	48795	2	94137	ENST00000382483.4	1183	ENSG00000183638	RP1L1	RP1 like 1
29944	chr2	233451970	233452370	401	*	4.21838	2.51484	5.0358	-1.57123	0.00244054	0.0116566	Promoter (3-4kb)	2	233448030	233449172	1143	1	8527	ENST00000465569.1	3940	ENSG00000077044	DGKD	diacylglycerol kinase delta
16819	chr3	149180051	149180451	401	*	3.5989	2.4088	4.29303	-1.5705	0.000154466	0.00131381	Promoter (<=1kb)	3	149172499	149180133	7635	2	1356	ENST00000460674.5	0	ENSG00000047457	CP	ceruloplasmin
16467	chr19	18157051	18157451	401	*	5.48598	4.26972	6.1878	-1.56923	0.000138464	0.0012029	Promoter (1-2kb)	19	18155622	18170073	14452	1	5296	ENST00000426902.5	1429	ENSG00000105647	PIK3R2	phosphoinositide-3-kinase regulatory subunit 2
24894	chr18	79934064	79934464	401	*	3.13153	1.7931	3.86706	-1.56798	0.00104551	0.00600679	Promoter (1-2kb)	18	79904141	79935479	31339	2	80148	ENST00000589000.5	1015	ENSG00000122490	SLC66A2	solute carrier family 66 member 2
31177	chr2	238395586	238395986	401	*	1.53319	0	2.34567	-1.56796	0.00297162	0.0136317	Promoter (1-2kb)	2	238397422	238398971	1550	1	26146	ENST00000483951.1	-1436	ENSG00000204104	TRAF3IP1	TRAF3 interacting protein 1
15738	chr13	36432095	36432495	401	*	6.73267	5.52159	7.43299	-1.5674	0.000110678	0.0010062	Promoter (<=1kb)	13	36432495	36442870	10376	1	8900	ENST00000255465.7	0	ENSG00000133101	CCNA1	cyclin A1
19672	chr2	171807445	171807845	401	*	2.45354	1.15323	3.17894	-1.56705	0.000339352	0.00246738	Promoter (2-3kb)	2	171809425	171810280	856	2	8604	ENST00000494892.1	2435	ENSG00000115840	SLC25A12	solute carrier family 25 member 12
19603	chr11	120122597	120122997	401	*	3.00418	1.64157	3.74596	-1.56691	0.000334293	0.00243927	Promoter (<=1kb)	11	120112410	120123032	10623	2	23650	ENST00000533302.5	35	ENSG00000137699	TRIM29	tripartite motif containing 29
20418	chr10	113820073	113820473	401	*	2.79492	1.68943	3.46284	-1.56601	0.000406365	0.00284677	Promoter (<=1kb)	10	113820459	113820590	132	1	124900297	ENST00000391287.1	0	ENSG00000212589	LOC124900297	small nucleolar RNA SNORA17
21298	chr3	4856882	4857282	401	*	2.51686	1.0169	3.29177	-1.56591	0.000497957	0.00334413	Promoter (<=1kb)	3	4814294	4856755	42462	2	124906209	ENST00000465436.5	-127	ENSG00000235978	LOC124906209	uncharacterized LOC124906209
21306	chr7	140551558	140551958	401	*	2.12831	0.567385	2.91672	-1.56552	0.000498531	0.00334673	Promoter (3-4kb)	7	140527316	140555713	28398	2	27147	ENST00000469373.5	3755	ENSG00000146966	DENND2A	DENN domain containing 2A
28496	chr10	27528834	27529234	401	*	2.13351	0.767203	2.87623	-1.56514	0.00194036	0.00973819	Promoter (<=1kb)	10	27528516	27539829	11314	1	22931	ENST00000684134.1	318	ENSG00000099246	RAB18	RAB18, member RAS oncogene family
32882	chr13	35309713	35310113	401	*	2.1357	0	3.05326	-1.56467	0.00377088	0.0164007	Promoter (<=1kb)	13	35309215	35672579	363365	1	26960	ENST00000688312.1	498	ENSG00000172915	NBEA	neurobeachin
27837	chr3	167723925	167724325	401	*	5.35704	3.84363	6.13499	-1.56449	0.00174629	0.00897219	Promoter (1-2kb)	3	167684114	167725477	41364	2	11235	ENST00000492396.5	1152	ENSG00000114209	PDCD10	programmed cell death 10
19106	chr7	134742671	134743071	401	*	3.07816	1.90378	3.76757	-1.56445	0.000295843	0.00221495	Promoter (1-2kb)	7	134744252	134968402	224151	1	800	ENST00000417172.5	-1181	ENSG00000122786	CALD1	caldesmon 1
26366	chr2	16051178	16051578	401	*	3.1123	1.65972	3.87621	-1.56445	0.00136475	0.00740287	Promoter (<=1kb)	2	16050427	16085801	35375	1	104797537	ENST00000426539.1	751	ENSG00000236289	GACAT3	gastric cancer associated transcript 3
12165	chr19	17775251	17775651	401	*	3.70885	2.60341	4.37675	-1.56426	2.86397e-05	0.000336844	Promoter (<=1kb)	19	17776157	17781722	5566	1	23149	ENST00000599766.5	-506	ENSG00000130475	FCHO1	FCH and mu domain containing endocytic adaptor 1
18008	chr14	104700707	104701107	401	*	4.59585	3.3507	5.30598	-1.56363	0.000219993	0.00174755	Promoter (<=1kb)	14	104700737	104701756	1020	1	64423	ENST00000676100.1	0	ENSG00000203485	INF2	inverted formin 2
26326	chr11	27659397	27659797	401	*	2.39983	0.915873	3.17107	-1.56314	0.0013533	0.00735192	Promoter (<=1kb)	11	27654893	27659658	4766	2	627	ENST00000439476.6	0	ENSG00000176697	BDNF	brain derived neurotrophic factor
18043	chr2	31414820	31415220	401	*	4.46857	3.21864	5.18005	-1.56279	0.000222379	0.00176308	Promoter (<=1kb)	2	31334321	31414742	80422	2	7498	ENST00000379416.4	-78	ENSG00000158125	XDH	xanthine dehydrogenase
17998	chr13	50015193	50015593	401	*	3.1322	1.79728	3.86681	-1.56262	0.000219288	0.00174291	Promoter (<=1kb)	13	50015254	50020920	5667	1	283518	ENST00000360473.8	0	ENSG00000198553	KCNRG	potassium channel regulator
17402	chr8	382114	382514	401	*	3.09393	1.94893	3.77434	-1.56253	0.000182974	0.00150417	Promoter (<=1kb)	8	375931	383174	7244	2	157693	ENST00000330148.6	660	ENSG00000182366	FAM87A	family with sequence similarity 87 member A
19785	chr21	14584310	14584710	401	*	2.98589	1.86061	3.66012	-1.56087	0.000350011	0.00253048	Promoter (<=1kb)	21	14485229	14583402	98174	2	64092	ENST00000285670.7	-908	ENSG00000155307	SAMSN1	SAM domain, SH3 domain and nuclear localization signals 1
26553	chr15	25408423	25408823	401	*	2.95997	1.72004	3.66862	-1.55743	0.00140743	0.00758065	Promoter (<=1kb)	15	25375580	25408713	33134	2	7337	ENST00000630607.2	0	ENSG00000114062	UBE3A	ubiquitin protein ligase E3A
24454	chr16	11734226	11734626	401	*	2.94456	1.68768	3.65799	-1.55654	0.000961933	0.00562602	Promoter (<=1kb)	16	11692050	11733999	41950	2	51061	ENST00000571882.1	-227	ENSG00000153066	TXNDC11	thioredoxin domain containing 11
28501	chr17	38460279	38460679	401	*	4.05549	2.44877	4.8536	-1.55607	0.0019419	0.0097442	Promoter (2-3kb)	17	38457400	38466272	8873	1	57636	ENST00000618942.1	2879	ENSG00000275832	ARHGAP23	Rho GTPase activating protein 23
31921	chr14	103943669	103944069	401	*	3.13616	1.34101	3.9705	-1.55578	0.00329386	0.0147575	Promoter (1-2kb)	14	103940426	103942561	2136	2	647286	ENST00000648118.1	-1108	ENSG00000227729	RD3L	RD3 like
22580	chr16	4680092	4680492	401	*	6.66702	5.32856	7.40256	-1.55575	0.000660085	0.004181	Promoter (<=1kb)	16	4680173	4683932	3760	1	23295	ENST00000592256.5	0	ENSG00000102858	MGRN1	mahogunin ring finger 1
28580	chr19	49049539	49049939	401	*	1.4639	0.16978	2.18763	-1.55488	0.00196371	0.00982645	Promoter (<=1kb)	19	49047638	49049111	1474	2	94115	ENST00000448456.4	-428	ENSG00000213030	CGB8	chorionic gonadotropin subunit beta 8
27166	chr8	97053667	97054067	401	*	2.14574	0.816135	2.87895	-1.55488	0.00156558	0.00824229	Promoter (1-2kb)	8	97055527	97092710	37184	1	10404	ENST00000532528.5	-1460	ENSG00000104324	CPQ	carboxypeptidase Q
18427	chr19	15180963	15181363	401	*	4.60659	3.36181	5.31661	-1.55449	0.000248236	0.00192708	Promoter (1-2kb)	19	15178938	15179659	722	2	4854	ENST00000595045.1	-1304	ENSG00000074181	NOTCH3	notch receptor 3
31276	chr16	87729443	87729843	401	*	3.7424	2.0083	4.56562	-1.55245	0.00301516	0.0137872	Promoter (1-2kb)	16	87726821	87731006	4186	2	54758	ENST00000562872.1	1163	ENSG00000104731	KLHDC4	kelch domain containing 4
24324	chr12	1851479	1851879	401	*	2.83911	1.47646	3.5809	-1.55212	0.000936341	0.00550538	Promoter (2-3kb)	12	1791963	1854037	62075	2	93589	ENST00000537784.5	2158	ENSG00000151062	CACNA2D4	calcium voltage-gated channel auxiliary subunit alpha2delta 4
20406	chr7	31087102	31087502	401	*	2.54504	1.21724	3.27777	-1.55088	0.000405318	0.00284119	Promoter (<=1kb)	7	31086971	31104899	17929	1	117	ENST00000436116.1	131	ENSG00000078549	ADCYAP1R1	ADCYAP receptor type I
21385	chr3	124565808	124566208	401	*	2.55622	1.35888	3.2525	-1.54893	0.000507572	0.00339484	Promoter (2-3kb)	3	124563031	124702087	139057	1	8997	ENST00000682290.1	2777	ENSG00000160145	KALRN	kalirin RhoGEF kinase
16213	chr17	73228718	73229118	401	*	5.18488	3.98707	5.8813	-1.54889	0.000128561	0.00113445	Promoter (<=1kb)	17	73209508	73227748	18241	2	84923	ENST00000580032.1	-970	ENSG00000133193	FAM104A	family with sequence similarity 104 member A
14160	chr3	112974275	112974675	401	*	4.14512	2.99444	4.82728	-1.5488	6.45022e-05	0.000651786	Promoter (<=1kb)	3	112928918	112974912	45995	2	131450	ENST00000440122.6	237	ENSG00000163606	CD200R1	CD200 receptor 1
24043	chr10	80410675	80411075	401	*	4.38708	3.07599	5.11537	-1.5471	0.000883585	0.00525607	Promoter (2-3kb)	10	80408551	80437115	28565	1	84293	ENST00000606162.6	2124	ENSG00000122378	PRXL2A	peroxiredoxin like 2A
24735	chr20	54067489	54067889	401	*	3.58258	2.21857	4.32472	-1.54674	0.00101466	0.00586704	Promoter (<=1kb)	20	54068408	54068485	78	2	100616225	ENST00000577874.1	596	ENSG00000265595	MIR4756	microRNA 4756
16392	chr3	197222872	197223272	401	*	4.6199	3.44732	5.30877	-1.54642	0.000135717	0.00118447	Promoter (<=1kb)	3	197042943	197223014	180072	2	1739	ENST00000653583.1	0	ENSG00000075711	DLG1	discs large MAGUK scaffold protein 1
11881	chrX	37572165	37572565	401	*	5.87632	4.75198	6.55025	-1.54592	2.52734e-05	0.000304354	Promoter (<=1kb)	23	37571661	37684463	112803	1	347404	ENST00000378619.4	504	ENSG00000147036	LANCL3	LanC like family member 3
20537	chr22	38143392	38143792	401	*	3.56732	2.24054	4.29979	-1.54471	0.000416713	0.00290245	Promoter (<=1kb)	22	38134988	38143494	8507	2	8398	ENST00000498338.1	0	ENSG00000184381	PLA2G6	phospholipase A2 group VI
17781	chr8	92062481	92062881	401	*	3.58105	2.44513	4.25863	-1.54461	0.000205344	0.001652	Promoter (<=1kb)	8	91958924	92062963	104040	2	862	ENST00000396218.5	82	ENSG00000079102	RUNX1T1	RUNX1 partner transcriptional co-repressor 1
15228	chr2	219469352	219469752	401	*	3.82087	2.65414	4.50796	-1.54434	9.36703e-05	0.000880047	Promoter (1-2kb)	2	219471662	219474378	2717	1	10290	ENST00000485069.1	-1910	ENSG00000072195	SPEG	striated muscle enriched protein kinase
25309	chr12	113926793	113927193	401	*	3.51213	2.14319	4.25552	-1.54407	0.00112018	0.0063299	Promoter (<=1kb)	12	113914969	113927431	12463	2	9904	ENST00000552386.1	238	ENSG00000122965	RBM19	RNA binding motif protein 19
19776	chr8	129480056	129480456	401	*	3.6425	2.51165	4.31849	-1.54303	0.000348952	0.00252391	Promoter (3-4kb)	8	129484057	129484142	86	2	100500839	ENST00000577904.1	3686	ENSG00000263763	MIR3686	microRNA 3686
27946	chr10	92540074	92540474	401	*	2.25821	0.755532	3.03374	-1.54258	0.00177829	0.00910067	Promoter (<=1kb)	10	92510133	92541353	31221	2	3416	ENST00000436178.1	879	ENSG00000119912	IDE	insulin degrading enzyme
19562	chr1	200870067	200870467	401	*	3.24912	2.11917	3.92482	-1.54246	0.000331238	0.00242204	Promoter (2-3kb)	1	200872981	200874178	1198	1	2848	ENST00000304244.5	-2514	ENSG00000170128	GPR25	G protein-coupled receptor 25
18405	chr3	167864375	167864775	401	*	5.21724	4.04279	5.90666	-1.5414	0.000246934	0.00191926	Promoter (<=1kb)	3	167864822	167920749	55928	1	646168	ENST00000693634.1	-47	ENSG00000244227	LRRC77P	leucine rich repeat containing 77, pseudogene
15401	chr11	72141083	72141483	401	*	4.75385	3.52431	5.45951	-1.54131	9.93396e-05	0.000922877	Promoter (1-2kb)	11	72139250	72139717	468	1	2352	ENST00000545379.1	1833	ENSG00000110203	FOLR3	folate receptor gamma
27642	chr9	6558006	6558406	401	*	2.18575	1.05195	2.86266	-1.54073	0.00169259	0.00875762	Promoter (3-4kb)	9	6532467	6554929	22463	2	2731	ENST00000639639.1	-3077	ENSG00000178445	GLDC	glycine decarboxylase
24081	chr7	8232956	8233356	401	*	3.25224	1.8666	3.99985	-1.53992	0.000889418	0.00528243	Promoter (2-3kb)	7	8113923	8235926	122004	2	3382	ENST00000422063.6	2570	ENSG00000003147	ICA1	islet cell autoantigen 1
25325	chr2	41932274	41932674	401	*	2.57316	1.031	3.35749	-1.53984	0.00112381	0.00634662	Promoter (<=1kb)	2	41931599	41933465	1867	2	101929723	ENST00000427054.5	791	ENSG00000234362	LINC01914	long intergenic non-protein coding RNA 1914
25007	chr15	72358750	72359150	401	*	3.39151	2.06072	4.12503	-1.53831	0.00106412	0.00608588	Promoter (1-2kb)	15	72345283	72360453	15171	2	3073	ENST00000568777.5	1303	ENSG00000213614	HEXA	hexosaminidase subunit alpha
28314	chr8	140302234	140302634	401	*	4.36612	2.84732	5.14527	-1.53823	0.00188746	0.00953358	Promoter (<=1kb)	8	140283987	140302835	18849	2	83696	ENST00000521167.1	201	ENSG00000167632	TRAPPC9	trafficking protein particle complex subunit 9
24350	chr12	10171973	10172373	401	*	3.00526	1.49801	3.78182	-1.53768	0.000940774	0.00552576	Promoter (<=1kb)	12	10158301	10172132	13832	2	4973	ENST00000309539.8	0	ENSG00000173391	OLR1	oxidized low density lipoprotein receptor 1
16319	chr15	37101279	37101679	401	*	5.5882	4.40486	6.2803	-1.53751	0.000132716	0.00116353	Promoter (<=1kb)	15	36891022	37101299	210278	2	4212	ENST00000340545.9	0	ENSG00000134138	MEIS2	Meis homeobox 2
25994	chr7	148382490	148382890	401	*	2.65426	1.29177	3.39601	-1.53587	0.00126729	0.00697241	Promoter (1-2kb)	7	148381393	148417844	36452	1	26047	ENST00000636399.1	1097	ENSG00000174469	CNTNAP2	contactin associated protein 2
21400	chr13	113364936	113365336	401	*	3.99009	2.69918	4.71294	-1.53572	0.00050946	0.00340508	Promoter (<=1kb)	13	113324845	113364148	39304	2	79774	ENST00000375430.8	-788	ENSG00000139835	GRTP1	growth hormone regulated TBC protein 1
27995	chr20	63559252	63559652	401	*	2.48589	0.961443	3.2663	-1.53555	0.00179327	0.00916163	Promoter (1-2kb)	20	63558662	63561605	2944	2	85441	ENST00000478861.1	1953	ENSG00000130589	HELZ2	helicase with zinc finger 2
27198	chr11	66604207	66604607	401	*	2.69719	1.29373	3.44924	-1.53326	0.00157353	0.00827444	Promoter (3-4kb)	11	66600435	66606017	5583	1	9973	ENST00000525435.1	3772	ENSG00000173992	CCS	copper chaperone for superoxide dismutase
27586	chr5	169781945	169782345	401	*	2.41962	1.12094	3.14458	-1.53312	0.00167925	0.00870624	Promoter (2-3kb)	5	169779571	169875720	96150	1	1794	ENST00000696258.1	2374	ENSG00000134516	DOCK2	dedicator of cytokinesis 2
24749	chr16	47129658	47130058	401	*	2.64986	1.38905	3.3644	-1.53309	0.00101706	0.00587757	Promoter (1-2kb)	16	47082990	47128458	45469	2	81831	ENST00000562559.5	-1200	ENSG00000171208	NETO2	neuropilin and tolloid like 2
22844	chr14	23154551	23154951	401	*	3.09423	1.62503	3.86205	-1.53149	0.000697635	0.00436781	Promoter (<=1kb)	14	23125297	23154450	29154	2	23428	ENST00000422941.6	-101	ENSG00000092068	SLC7A8	solute carrier family 7 member 8
25290	chr21	41149229	41149629	401	*	2.08742	0.82113	2.80349	-1.52945	0.00111764	0.00632047	Promoter (1-2kb)	21	41141493	41148198	6706	2	284835	ENST00000654244.1	-1031	ENSG00000226496	LINC00323	long intergenic non-protein coding RNA 323
18827	chr2	33291719	33292119	401	*	3.19785	2.08846	3.86702	-1.52866	0.000274856	0.00208842	Promoter (<=1kb)	2	33291484	33309482	17999	1	4052	ENST00000498013.1	235	ENSG00000049323	LTBP1	latent transforming growth factor beta binding protein 1
26779	chr12	48152050	48152450	401	*	2.9417	1.41387	3.72286	-1.52847	0.0014644	0.00782097	Promoter (<=1kb)	12	48149457	48151386	1930	2	140461	ENST00000536938.1	-664	ENSG00000177981	ASB8	ankyrin repeat and SOCS box containing 8
21143	chr8	22116450	22116850	401	*	4.63314	3.41726	5.33486	-1.5269	0.000479944	0.00324671	Promoter (1-2kb)	8	22115069	22118445	3377	2	55806	ENST00000522016.1	1595	ENSG00000168453	HR	HR lysine demethylase and nuclear receptor corepressor
19923	chr7	151397656	151398056	401	*	3.13294	1.83894	3.85663	-1.52652	0.000361922	0.00259843	Promoter (1-2kb)	7	151375909	151395917	20009	2	349136	ENST00000463000.1	-1739	ENSG00000187260	WDR86	WD repeat domain 86
24175	chr2	23757064	23757464	401	*	2.41192	1.33097	3.07185	-1.52648	0.000907863	0.00537102	Promoter (1-2kb)	2	23754184	23755092	909	2	54454	ENST00000486610.1	-1972	ENSG00000119778	ATAD2B	ATPase family AAA domain containing 2B
24545	chr8	17726302	17726702	401	*	2.10308	0.738244	2.84543	-1.52624	0.000978627	0.00570245	Promoter (2-3kb)	8	17684475	17724010	39536	2	57509	ENST00000517721.5	-2292	ENSG00000129422	MTUS1	microtubule associated scaffold protein 1
22156	chr20	50903357	50903757	401	*	3.7187	2.47987	4.42703	-1.52556	0.000602837	0.00389162	Promoter (1-2kb)	20	50888916	50905558	16643	2	23394	ENST00000371602.9	1801	ENSG00000101126	ADNP	activity dependent neuroprotector homeobox
20400	chrX	132490428	132490828	401	*	4.06474	2.91477	4.74669	-1.52465	0.00040493	0.00283931	Promoter (<=1kb)	23	132379204	132489968	110765	2	55796	ENST00000370844.5	-460	ENSG00000076770	MBNL3	muscleblind like splicing regulator 3
32664	chr2	44324997	44325397	401	*	3.02774	1.2702	3.85529	-1.52431	0.00365408	0.0159987	Promoter (1-2kb)	2	44320266	44323342	3077	2	9581	ENST00000444696.5	-1655	ENSG00000138078	PREPL	prolyl endopeptidase like
26755	chr2	195752263	195752663	401	*	2.19656	1.07978	2.86809	-1.52416	0.00145628	0.00778441	Promoter (3-4kb)	2	195737997	195756198	18202	2	56171	ENST00000438565.1	3535	ENSG00000118997	DNAH7	dynein axonemal heavy chain 7
21990	chr11	46273105	46273505	401	*	3.22438	1.881	3.9612	-1.52335	0.000582695	0.00379013	Promoter (<=1kb)	11	46256264	46274427	18164	2	101928919	ENST00000686099.2	922	ENSG00000255007	LINC02489	long intergenic non-protein coding RNA 2489
20721	chr7	16691211	16691611	401	*	3.49855	2.29248	4.1974	-1.5218	0.000434974	0.00300272	Promoter (2-3kb)	7	16688525	16706197	17673	1	28969	ENST00000407633.1	2686	ENSG00000136261	BZW2	basic leucine zipper and W2 domains 2
22735	chr7	66639830	66640230	401	*	3.34687	2.13739	4.04672	-1.52162	0.00068184	0.00428937	Promoter (<=1kb)	7	66638856	66642763	3908	1	154881	ENST00000640601.1	974	ENSG00000243335	KCTD7	potassium channel tetramerization domain containing 7
25261	chr11	57873476	57873876	401	*	3.06231	1.71611	3.79985	-1.52125	0.0011124	0.00629805	Promoter (2-3kb)	11	57870322	57870571	250	2	107984365	ENST00000530974.1	-2905	ENSG00000255266	LOC107984365	cytochrome c oxidase subunit NDUFA4-like
30796	chr4	163612395	163612795	401	*	2.07019	0.50464	2.8596	-1.5211	0.0028033	0.0130185	Promoter (<=1kb)	4	163583653	163612905	29253	2	55016	ENST00000512214.1	110	ENSG00000145416	MARCHF1	membrane associated ring-CH-type finger 1
23742	chr2	196809208	196809608	401	*	4.30801	3.079	5.01353	-1.51974	0.000838917	0.00505364	Promoter (<=1kb)	2	196804417	196809355	4939	2	401027	ENST00000342506.4	0	ENSG00000187944	C2orf66	chromosome 2 open reading frame 66
9936	chr3	111541933	111542333	401	*	5.86889	4.80758	6.52231	-1.51952	9.66597e-06	0.000139184	Promoter (<=1kb)	3	111542150	111607078	64929	1	10225	ENST00000438817.6	0	ENSG00000153283	CD96	CD96 molecule
17101	chr6	148954753	148955153	401	*	3.21347	2.09091	3.88684	-1.51809	0.000167563	0.00140164	Promoter (<=1kb)	6	148953907	149005588	51682	1	10090	ENST00000473631.1	846	ENSG00000111962	UST	uronyl 2-sulfotransferase
24963	chr16	20826240	20826640	401	*	2.773	1.55152	3.47634	-1.51805	0.00105673	0.00605417	Promoter (<=1kb)	16	20825562	20827186	1625	1	81691	ENST00000563045.1	678	ENSG00000005189	REXO5	RNA exonuclease 5
32687	chr1	149633869	149634269	401	*	1.63914	0	2.51769	-1.51798	0.00366376	0.0160298	Promoter (2-3kb)	1	149636489	149661606	25118	1	57234	ENST00000439719.5	-2220	ENSG00000291158	LINC00869	long intergenic non-protein coding RNA 869
31459	chr3	44926973	44927373	401	*	3.98215	2.40043	4.77502	-1.51776	0.00308602	0.0140292	Promoter (1-2kb)	3	44919978	44929352	9375	2	51304	ENST00000443879.2	1979	ENSG00000163812	ZDHHC3	zinc finger DHHC-type palmitoyltransferase 3
12707	chr8	19682527	19682927	401	*	3.92897	2.89937	4.57159	-1.51748	3.63356e-05	0.000409144	Promoter (<=1kb)	8	19404161	19682583	278423	2	55790	ENST00000332246.10	0	ENSG00000147408	CSGALNACT1	chondroitin sulfate N-acetylgalactosaminyltransferase 1
32702	chr11	75714226	75714626	401	*	3.69796	2.02578	4.5093	-1.51609	0.003673	0.0160629	Promoter (3-4kb)	11	75717838	75732953	15116	1	80168	ENST00000198801.10	-3212	ENSG00000166391	MOGAT2	monoacylglycerol O-acyltransferase 2
24633	chr10	112215317	112215717	401	*	2.9326	1.70862	3.63667	-1.51579	0.00099293	0.00576513	Promoter (<=1kb)	10	112180521	112215377	34857	2	57678	ENST00000480130.5	0	ENSG00000119927	GPAM	glycerol-3-phosphate acyltransferase, mitochondrial
27453	chr17	50972586	50972986	401	*	2.84128	1.47027	3.58519	-1.51492	0.00164627	0.00857657	Promoter (2-3kb)	17	50966300	50975360	9061	2	9043	ENST00000506500.1	2374	ENSG00000008294	SPAG9	sperm associated antigen 9
24792	chr1	64223279	64223679	401	*	3.0175	1.92748	3.68041	-1.51476	0.00102612	0.00591967	Promoter (2-3kb)	1	64220864	64267249	46386	1	148581	ENST00000608956.1	2415	ENSG00000177414	UBE2U	ubiquitin conjugating enzyme E2 U
18924	chr5	97838200	97838600	401	*	4.31413	3.13289	5.0056	-1.51308	0.000282148	0.00213284	Promoter (2-3kb)	5	97840912	97923497	82586	1	109729164	ENST00000669006.1	-2312	ENSG00000248202	LINC02234	long intergenic non-protein coding RNA 2234
32013	chr2	100471545	100471945	401	*	1.96003	0.756449	2.65814	-1.51289	0.00333789	0.0149118	Promoter (1-2kb)	2	100470482	100483280	12799	1	129521	ENST00000376865.1	1063	ENSG00000204640	NMS	neuromedin S
24808	chr1	164774319	164774719	401	*	3.55729	2.24954	4.2847	-1.51227	0.00102822	0.00592775	Promoter (<=1kb)	1	164769116	164774641	5526	2	100505795	ENST00000421530.1	0	ENSG00000233693	PBX1-AS1	PBX1 antisense RNA 1
25646	chr10	73433514	73433914	401	*	2.63514	1.35782	3.35427	-1.51216	0.00118979	0.00663501	Promoter (<=1kb)	10	73423579	73433560	9982	2	118490	ENST00000487126.5	0	ENSG00000166343	MSS51	MSS51 mitochondrial translational activator
17687	chr5	119359719	119360119	401	*	3.36612	2.28086	4.02747	-1.51173	0.000199367	0.00161243	Promoter (3-4kb)	5	119356035	119394599	38565	1	25816	ENST00000415806.2	3684	ENSG00000145779	TNFAIP8	TNF alpha induced protein 8
29266	chr5	150115487	150115887	401	*	5.68482	4.24861	6.44484	-1.51146	0.00219072	0.0107056	Promoter (2-3kb)	5	150080052	150113372	33321	2	1436	ENST00000511344.1	-2115	ENSG00000182578	CSF1R	colony stimulating factor 1 receptor
34507	chr7	5650016	5650416	401	*	3.7989	1.98331	4.63685	-1.50968	0.004679	0.0193909	Promoter (<=1kb)	7	5622927	5650015	27089	2	54476	ENST00000469375.1	-1	ENSG00000011275	RNF216	ring finger protein 216
9841	chr1	154863576	154863976	401	*	4.09053	2.93955	4.77279	-1.50954	9.06836e-06	0.000131843	Promoter (3-4kb)	1	154707426	154859843	152418	2	3782	ENST00000361147.8	-3733	ENSG00000143603	KCNN3	potassium calcium-activated channel subfamily N member 3
33475	chr4	69649565	69649965	401	*	3.9718	2.26909	4.78907	-1.50909	0.00409719	0.0175037	Promoter (1-2kb)	4	69588422	69647761	59340	2	10941	ENST00000512704.5	-1804	ENSG00000173610	UGT2A1	UDP glucuronosyltransferase family 2 member A1 complex locus
22337	chr2	86603845	86604245	401	*	2.84032	1.55634	3.56128	-1.50882	0.000624897	0.00400152	Promoter (<=1kb)	2	86604007	86618766	14760	1	105374845	ENST00000426549.1	0	ENSG00000228363	CHMP3-AS1	CHMP3 and RNF103 antisense RNA 1
30776	chr7	129835653	129836053	401	*	2.79571	1.45646	3.53145	-1.5082	0.00279394	0.0129832	Promoter (3-4kb)	7	129834978	129839741	4764	2	7328	ENST00000483368.1	3688	ENSG00000186591	UBE2H	ubiquitin conjugating enzyme E2 H
33026	chr1	248746255	248746655	401	*	1.68769	0.253282	2.44727	-1.50805	0.00384705	0.0166586	Promoter (<=1kb)	1	248718649	248745279	26631	2	646627	ENST00000566597.5	-976	ENSG00000259823	LYPD8	LY6/PLAUR domain containing 8
14098	chr11	124207337	124207737	401	*	5.34459	4.25307	6.00799	-1.5075	6.32541e-05	0.000641984	Promoter (3-4kb)	11	124211707	124215828	4122	1	387815	ENST00000641572.1	-3970	ENSG00000255425	OR8G3P	olfactory receptor family 8 subfamily G member 3 pseudogene
17715	chr8	58074217	58074617	401	*	4.1074	2.98715	4.78004	-1.50672	0.000201154	0.00162431	Promoter (3-4kb)	8	58070318	58146037	75720	1	90362	ENST00000521413.1	3899	ENSG00000169122	FAM110B	family with sequence similarity 110 member B
18472	chr20	17958613	17959013	401	*	4.52117	3.41476	5.18939	-1.50666	0.000250834	0.00194251	Promoter (1-2kb)	20	17950322	17956946	6625	2	27131	ENST00000494401.5	-1667	ENSG00000089006	SNX5	sorting nexin 5
26244	chr11	134309995	134310395	401	*	2.28775	0.929587	3.02838	-1.50635	0.00133042	0.00725013	Promoter (<=1kb)	11	134309704	134319563	9860	1	112937	ENST00000467068.1	291	ENSG00000166105	GLB1L3	galactosidase beta 1 like 3
20066	chr12	94616036	94616436	401	*	2.76159	1.68127	3.42132	-1.50598	0.000375548	0.0026771	Promoter (<=1kb)	12	94568569	94616061	47493	2	57458	ENST00000551457.1	0	ENSG00000057704	TMCC3	transmembrane and coiled-coil domain family 3
28924	chr8	81826310	81826710	401	*	3.02547	1.73094	3.74931	-1.50585	0.00207661	0.0102679	Promoter (2-3kb)	8	81814645	81823850	9206	2	64089	ENST00000519212.1	-2460	ENSG00000104497	SNX16	sorting nexin 16
31296	chr20	3910015	3910415	401	*	4.16136	2.64207	4.94063	-1.50488	0.0030211	0.0138056	Promoter (1-2kb)	20	3908690	3917050	8361	1	80025	ENST00000464452.1	1325	ENSG00000125779	PANK2	pantothenate kinase 2
27366	chr10	123480236	123480636	401	*	1.95481	0.655595	2.67991	-1.50442	0.00162096	0.00847152	Promoter (2-3kb)	10	123482997	123524441	41445	1	105378531	ENST00000665978.1	-2361	ENSG00000286344	LINC02641	long intergenic non-protein coding RNA 2641
19272	chr3	69866015	69866415	401	*	3.20233	2.10957	3.86613	-1.50387	0.000307447	0.00228179	Promoter (<=1kb)	3	69866224	69968332	102109	1	4286	ENST00000314589.11	0	ENSG00000187098	MITF	melanocyte inducing transcription factor
17035	chr7	1090993	1091393	401	*	3.8104	2.54745	4.52554	-1.50373	0.000164888	0.00138468	Promoter (2-3kb)	7	1088113	1093810	5698	1	2852	ENST00000397088.4	2880	ENSG00000164850	GPER1	G protein-coupled estrogen receptor 1
22058	chr14	88023927	88024327	401	*	3.80111	2.63685	4.48745	-1.50357	0.00059141	0.00383496	Promoter (<=1kb)	14	88024519	88045481	20963	1	283587	ENST00000556684.6	-192	ENSG00000258867	HISLA	HIF1A stabilizing long noncoding RNA
25492	chr6	135321273	135321673	401	*	4.22411	2.9847	4.9326	-1.50319	0.00115625	0.00648701	Promoter (1-2kb)	6	135302373	135323379	21007	2	54806	ENST00000533029.1	1706	ENSG00000135541	AHI1	Abelson helper integration site 1
25622	chr11	1303988	1304388	401	*	2.64853	1.3776	3.36589	-1.503	0.00118251	0.00660073	Promoter (1-2kb)	11	1274372	1302790	28419	2	54472	ENST00000527886.5	-1198	ENSG00000078902	TOLLIP	toll interacting protein
21100	chr12	6124391	6124791	401	*	4.0285	2.93071	4.69394	-1.50236	0.00047531	0.00322196	Promoter (<=1kb)	12	5948877	6124670	175794	2	7450	ENST00000261405.10	0	ENSG00000110799	VWF	von Willebrand factor
25461	chr10	32985791	32986191	401	*	3.69824	2.3019	4.44852	-1.50162	0.00114892	0.00645376	Promoter (3-4kb)	10	32982558	33082098	99541	1	101929475	ENST00000700951.1	3233	ENSG00000229656	ITGB1-DT	ITGB1 divergent transcript
24961	chr6	21523612	21524012	401	*	3.71108	2.57678	4.38814	-1.50009	0.00105659	0.00605397	Promoter (2-3kb)	6	21485896	21521414	35519	2	100874531	ENST00000652307.1	-2198	ENSG00000280989	LINC00581	long intergenic non-protein coding RNA 581
30674	chr17	61160662	61161062	401	*	2.13059	0.76563	2.87296	-1.49919	0.00275325	0.0128369	Promoter (1-2kb)	17	61159362	61392182	232821	1	54828	ENST00000587294.5	1300	ENSG00000141376	BCAS3	BCAS3 microtubule associated cell migration factor
21894	chr7	135237251	135237651	401	*	2.82317	1.58339	3.53177	-1.49865	0.000571846	0.00373586	Promoter (3-4kb)	7	135233838	135258663	24826	1	346673	ENST00000662584.2	3413	ENSG00000146857	STRA8	stimulated by retinoic acid 8
33341	chr14	47763140	47763540	401	*	1.94106	0.241373	2.75776	-1.49821	0.00402052	0.0172453	Promoter (2-3kb)	14	47760995	47761104	110	2	100500919	ENST00000582739.1	-2036	ENSG00000263945	MIR548Y	microRNA 548y
21508	chr17	42459161	42459561	401	*	4.45283	3.27965	5.14188	-1.49817	0.000522365	0.00347382	Promoter (<=1kb)	17	42459469	42522543	63075	1	535	ENST00000703901.1	0	ENSG00000033627	ATP6V0A1	ATPase H+ transporting V0 subunit a1
27522	chr17	48571255	48571655	401	*	2.69036	1.2917	3.44121	-1.49783	0.00166637	0.00865954	Promoter (2-3kb)	17	48550257	48574023	23767	2	3213	ENST00000490677.1	2368	ENSG00000120093	HOXB3	homeobox B3
22904	chr16	71479380	71479780	401	*	4.1177	2.90726	4.81783	-1.49777	0.000706139	0.00440948	Promoter (<=1kb)	16	71477886	71478999	1114	2	7567	ENST00000561469.1	-381	ENSG00000157429	ZNF19	zinc finger protein 19
28884	chr17	75951302	75951702	401	*	2.01846	0.710451	2.74594	-1.49748	0.00206446	0.010222	Promoter (1-2kb)	17	75942596	75949532	6937	2	51	ENST00000588968.5	-1770	ENSG00000161533	ACOX1	acyl-CoA oxidase 1
24300	chr8	61692457	61692857	401	*	3.22971	2.11199	3.90155	-1.49707	0.000931007	0.00547963	Promoter (2-3kb)	8	61637969	61689849	51881	2	444	ENST00000518306.5	-2608	ENSG00000198363	ASPH	aspartate beta-hydroxylase
27110	chr16	81651089	81651489	401	*	3.29801	1.9969	4.02363	-1.49703	0.00154754	0.00816398	Promoter (<=1kb)	16	81651191	81667276	16086	1	80790	ENST00000566462.2	0	ENSG00000153815	CMIP	c-Maf inducing protein
22187	chr1	43345196	43345596	401	*	3.67042	2.32768	4.40707	-1.4969	0.000605954	0.00390644	Promoter (3-4kb)	1	43349263	43352736	3474	1	4352	ENST00000643351.1	-3667	ENSG00000117400	MPL	MPL proto-oncogene, thrombopoietin receptor
31830	chr8	127960189	127960589	401	*	3.84277	2.3764	4.60993	-1.49501	0.00324565	0.014583	Promoter (<=1kb)	8	127960633	127960695	63	1	100302161	ENST00000408844.1	-44	ENSG00000221771	MIR1205	microRNA 1205
24707	chr1	109390635	109391035	401	*	3.68301	2.48117	4.38061	-1.49429	0.00100772	0.00583339	Promoter (<=1kb)	1	109350947	109389899	38953	2	6272	ENST00000493736.5	-736	ENSG00000134243	SORT1	sortilin 1
24269	chr7	155269529	155269929	401	*	2.8612	1.75888	3.5281	-1.49329	0.000926809	0.00546177	Promoter (2-3kb)	7	155267171	155270912	3742	1	105375589	ENST00000660943.1	2358	ENSG00000225612	LOC105375589	uncharacterized LOC105375589
22120	chr17	19672217	19672617	401	*	3.0571	1.99053	3.71227	-1.48971	0.000598678	0.00387111	Promoter (<=1kb)	17	19672352	19675880	3529	1	224	ENST00000574597.1	0	ENSG00000072210	ALDH3A2	aldehyde dehydrogenase 3 family member A2
18917	chr2	148687500	148687900	401	*	3.24877	2.18527	3.90292	-1.48969	0.000281907	0.00213169	Promoter (2-3kb)	2	148690214	148692248	2035	1	26122	ENST00000449013.1	-2314	ENSG00000135999	EPC2	enhancer of polycomb homolog 2
25026	chr15	37095827	37096227	401	*	3.94951	2.74142	4.64895	-1.48963	0.00106756	0.00610091	Promoter (<=1kb)	15	37093722	37096191	2470	2	4212	ENST00000559129.2	0	ENSG00000134138	MEIS2	Meis homeobox 2
29862	chr6	75115020	75115420	401	*	2.11058	0.921192	2.80449	-1.48812	0.00240731	0.0115294	Promoter (3-4kb)	6	75113022	75119058	6037	2	1303	ENST00000493109.2	3638	ENSG00000111799	COL12A1	collagen type XII alpha 1 chain
18847	chr10	71817904	71818304	401	*	3.42368	2.2717	4.10625	-1.48751	0.000276905	0.00210176	Promoter (<=1kb)	10	71818622	71819271	650	2	5660	ENST00000495196.1	967	ENSG00000197746	PSAP	prosaposin
34593	chr16	1495083	1495483	401	*	4.33481	2.58826	5.16033	-1.48731	0.00474174	0.0196021	Promoter (1-2kb)	16	1493360	1510454	17095	1	9894	ENST00000262319.11	1723	ENSG00000100726	TELO2	telomere maintenance 2
24118	chr8	85379152	85379552	401	*	4.88985	3.6827	5.58901	-1.48719	0.000896383	0.00531563	Promoter (<=1kb)	8	85327608	85379014	51407	2	759	ENST00000626824.1	-138	ENSG00000133742	CA1	carbonic anhydrase 1
21862	chr10	29630566	29630966	401	*	5.43655	4.22521	6.13695	-1.48597	0.000567586	0.00371345	Promoter (3-4kb)	10	29555079	29634959	79881	2	6840	ENST00000674350.1	3993	ENSG00000197321	SVIL	supervillin
25355	chr4	76106458	76106858	401	*	2.80194	1.57535	3.50676	-1.48579	0.00112928	0.00636995	Promoter (<=1kb)	4	76107216	76112580	5365	1	419	ENST00000510863.1	-358	ENSG00000156219	ART3	ADP-ribosyltransferase 3 (inactive)
17267	chr2	200466824	200467224	401	*	3.55399	2.50092	4.20463	-1.48573	0.000175309	0.00145234	Promoter (2-3kb)	2	200469740	200477882	8143	1	26010	ENST00000462190.1	-2516	ENSG00000196141	SPATS2L	spermatogenesis associated serine rich 2 like
25469	chrX	101417409	101417809	401	*	3.57305	2.3702	4.27095	-1.48557	0.00115053	0.00646071	Promoter (<=1kb)	23	101418287	101533459	115173	1	100131755	ENST00000433011.6	-478	ENSG00000196440	ARMCX4	armadillo repeat containing X-linked 4
20435	chr19	47262393	47262793	401	*	4.37796	3.16562	5.07865	-1.48535	0.000407778	0.00285439	Promoter (3-4kb)	19	47266295	47270587	4293	1	26093	ENST00000600117.1	-3502	ENSG00000105321	CCDC9	coiled-coil domain containing 9
33081	chr10	125816474	125816874	401	*	3.6662	2.06342	4.46349	-1.48511	0.00387144	0.0167363	Promoter (<=1kb)	10	125788583	125816632	28050	2	7390	ENST00000368786.5	0	ENSG00000188690	UROS	uroporphyrinogen III synthase
21060	chr7	148847721	148848121	401	*	4.25247	3.15651	4.91731	-1.48397	0.000471244	0.00320048	Promoter (1-2kb)	7	148818863	148846551	27689	2	2146	ENST00000682401.1	-1170	ENSG00000106462	EZH2	enhancer of zeste 2 polycomb repressive complex 2 subunit
19843	chr5	6606893	6607293	401	*	4.01406	2.83588	4.70462	-1.48271	0.00035557	0.00256316	Promoter (<=1kb)	5	6600030	6607257	7228	2	54888	ENST00000514127.1	0	ENSG00000037474	NSUN2	NOP2/Sun RNA methyltransferase 2
23770	chr2	188527242	188527642	401	*	2.77307	1.60882	3.45939	-1.48209	0.000843368	0.00507464	Promoter (1-2kb)	2	188529172	188588701	59530	1	51454	ENST00000495745.5	-1530	ENSG00000144366	GULP1	GULP PTB domain containing engulfment adaptor 1
21002	chr15	52006314	52006714	401	*	3.94834	2.71581	4.65486	-1.48203	0.000466522	0.00317711	Promoter (2-3kb)	15	52004208	52046208	42001	1	5597	ENST00000560254.1	2106	ENSG00000069956	MAPK6	mitogen-activated protein kinase 6
29340	chr3	130343039	130343439	401	*	3.47822	2.08609	4.22745	-1.48064	0.00221857	0.0108144	Promoter (2-3kb)	3	130345516	130484844	139329	1	256076	ENST00000312481.11	-2077	ENSG00000172752	COL6A5	collagen type VI alpha 5 chain
22614	chr2	239322787	239323187	401	*	4.45166	3.19096	5.16616	-1.47749	0.000664301	0.00420139	Promoter (1-2kb)	2	239190021	239324605	134585	2	9759	ENST00000685474.1	1418	ENSG00000068024	HDAC4	histone deacetylase 4
22352	chr2	68391812	68392212	401	*	3.35812	2.10372	4.07086	-1.47705	0.000627165	0.00401334	Promoter (3-4kb)	2	68387942	68395717	7776	1	5341	ENST00000474788.1	3870	ENSG00000115956	PLEK	pleckstrin
28797	chr7	33725660	33726060	401	*	2.36931	1.11832	3.08109	-1.47697	0.00203864	0.0101245	Promoter (<=1kb)	7	33725981	33728456	2476	1	55025	ENST00000311067.3	0	ENSG00000173862	FLJ20712	uncharacterized FLJ20712
25043	chrX	17072381	17072781	401	*	2.90208	1.54464	3.64253	-1.4764	0.00107038	0.0061129	Promoter (1-2kb)	23	17074513	17147629	73117	1	9185	ENST00000469714.1	-1732	ENSG00000169891	REPS2	RALBP1 associated Eps domain containing 2
18778	chr8	144401905	144402305	401	*	3.64039	2.47747	4.32632	-1.4764	0.000271805	0.00207063	Promoter (<=1kb)	8	144399809	144401675	1867	2	29894	ENST00000622776.1	-230	ENSG00000071894	CPSF1	cleavage and polyadenylation specific factor 1
28996	chr2	226934342	226934742	401	*	2.15295	0.732078	2.90926	-1.4762	0.0020997	0.0103563	Promoter (<=1kb)	2	226935199	226995675	60477	1	84236	ENST00000483268.1	-457	ENSG00000144468	RHBDD1	rhomboid domain containing 1
20167	chr4	74304239	74304639	401	*	2.87421	1.79438	3.53377	-1.47619	0.000384709	0.00272868	Promoter (3-4kb)	4	74308470	74316789	8320	1	255324	ENST00000413830.6	-3831	ENSG00000182585	EPGN	epithelial mitogen
22747	chr1	222521860	222522260	401	*	3.28044	2.07714	3.97848	-1.47431	0.000683221	0.0042958	Promoter (2-3kb)	1	222522258	222525239	2982	2	79802	ENST00000473144.5	2979	ENSG00000143512	HHIPL2	HHIP like 2
30627	chr1	100178037	100178437	401	*	2.34018	1.08366	3.05352	-1.474	0.00273187	0.0127568	Promoter (<=1kb)	1	100148448	100178256	29809	2	127495	ENST00000370137.6	0	ENSG00000122477	LRRC39	leucine rich repeat containing 39
30070	chr3	134536386	134536786	401	*	2.39669	1.05449	3.1332	-1.47378	0.00249904	0.0118856	Promoter (1-2kb)	3	134535058	134575017	39960	1	80254	ENST00000510625.2	1328	ENSG00000182923	CEP63	centrosomal protein 63
33175	chr3	167728654	167729054	401	*	4.47174	2.9888	5.24275	-1.4727	0.00392639	0.0169258	Promoter (1-2kb)	3	167720205	167730976	10772	2	11235	ENST00000487678.1	1922	ENSG00000114209	PDCD10	programmed cell death 10
16833	chr20	769010	769410	401	*	3.31928	2.25413	3.97397	-1.47211	0.000154973	0.00131703	Promoter (<=1kb)	20	760080	768633	8554	2	113278	ENST00000381944.5	-377	ENSG00000101276	SLC52A3	solute carrier family 52 member 3
18842	chr3	167369558	167369958	401	*	2.92786	1.98151	3.54059	-1.47206	0.000276253	0.00209736	Promoter (3-4kb)	3	167240329	167372988	132660	2	79740	ENST00000307529.9	3030	ENSG00000169064	ZBBX	zinc finger B-box domain containing
28072	chr1	91997964	91998364	401	*	2.35772	1.37859	2.9825	-1.47161	0.00182008	0.0092731	Promoter (3-4kb)	1	91994099	92014420	20322	1	676	ENST00000680194.1	3865	ENSG00000137948	BRDT	bromodomain testis associated
25722	chr13	37486078	37486478	401	*	2.74209	1.70021	3.38893	-1.47157	0.0012071	0.00671183	Promoter (1-2kb)	13	37481467	37484769	3303	2	103695431	ENST00000414480.1	-1309	ENSG00000230390	LINC01048	long intergenic non-protein coding RNA 1048
24840	chr8	123182434	123182834	401	*	6.13284	4.92568	6.832	-1.47017	0.00103447	0.00595629	Promoter (<=1kb)	8	123182665	123210078	27414	1	84985	ENST00000690554.1	0	ENSG00000147689	FAM83A	family with sequence similarity 83 member A
23918	chr11	46421380	46421780	401	*	2.74429	1.43269	3.47273	-1.46889	0.000866022	0.00517872	Promoter (3-4kb)	11	46397384	46417995	20612	2	55626	ENST00000526545.5	-3385	ENSG00000110497	AMBRA1	autophagy and beclin 1 regulator 1
31600	chr2	143558695	143559095	401	*	2.65946	1.30104	3.40016	-1.46874	0.00314903	0.0142518	Promoter (2-3kb)	2	143556408	143624267	67860	1	55843	ENST00000419455.1	2287	ENSG00000075884	ARHGAP15	Rho GTPase activating protein 15
34810	chr11	2867677	2868077	401	*	3.88843	2.30661	4.68132	-1.46602	0.00487867	0.0200425	Promoter (1-2kb)	11	2870033	2872105	2073	1	55539	ENST00000441418.2	-1956	ENSG00000237941	KCNQ1DN	KCNQ1 downstream neighbor
29654	chr1	21886820	21887220	401	*	3.26937	1.9108	4.01011	-1.46588	0.00233224	0.0112482	Promoter (3-4kb)	1	21887235	21890694	3460	2	3339	ENST00000374673.4	3474	ENSG00000142798	HSPG2	heparan sulfate proteoglycan 2
29058	chr21	32428182	32428582	401	*	3.19147	1.80539	3.93919	-1.46443	0.00212023	0.0104353	Promoter (<=1kb)	21	32428334	32495137	66804	1	59271	ENST00000412833.1	0	ENSG00000166979	EVA1C	eva-1 homolog C
30276	chr11	69425924	69426324	401	*	2.60722	1.26138	3.34467	-1.46411	0.00258493	0.0122105	Promoter (<=1kb)	11	69425678	69429621	3944	1	102724265	ENST00000545202.3	246	ENSG00000255980	LINC02953	long intergenic non-protein coding RNA 2953
23145	chr20	45944188	45944588	401	*	4.67805	3.46008	5.38037	-1.46333	0.000740928	0.00457857	Promoter (<=1kb)	20	45945007	45948023	3017	1	63935	ENST00000479348.2	-419	ENSG00000100982	PCIF1	phosphorylated CTD interacting factor 1
24877	chr11	43393949	43394349	401	*	2.65291	1.64355	3.28849	-1.46235	0.00104211	0.0059911	Promoter (1-2kb)	11	43396136	43446544	50409	1	55761	ENST00000526774.5	-1787	ENSG00000052841	TTC17	tetratricopeptide repeat domain 17
27677	chr2	75522832	75523232	401	*	1.98544	0.975205	2.62133	-1.46222	0.00170343	0.00880258	Promoter (<=1kb)	2	75524068	75542706	18639	1	101927884	ENST00000451622.2	-836	ENSG00000231172	EVA1A-AS	EVA1A antisense RNA
34266	chr5	140679042	140679442	401	*	3.70529	2.13134	4.49649	-1.46149	0.00454225	0.018956	Promoter (<=1kb)	5	140673035	140680355	7321	2	3035	ENST00000675898.1	913	ENSG00000170445	HARS1	histidyl-tRNA synthetase 1
28475	chr7	87160270	87160670	401	*	2.50186	1.35591	3.18256	-1.46129	0.00193452	0.00971608	Promoter (2-3kb)	7	87162798	87165045	2248	1	9988	ENST00000582925.5	-2128	ENSG00000135164	DMTF1	cyclin D binding myb like transcription factor 1
22619	chr1	35506199	35506599	401	*	2.95634	1.79414	3.64205	-1.46053	0.000664992	0.00420483	Promoter (<=1kb)	1	35460308	35506867	46560	2	79932	ENST00000431916.5	268	ENSG00000142687	KIAA0319L	KIAA0319 like
21112	chr8	54563007	54563407	401	*	3.02988	1.96013	3.6861	-1.46004	0.000476703	0.00322959	Promoter (3-4kb)	8	54559169	54769977	210809	1	6101	ENST00000636932.1	3838	ENSG00000104237	RP1	RP1 axonemal microtubule associated
31650	chrX	151912718	151913118	401	*	2.47819	1.15158	3.21061	-1.46001	0.00316818	0.0143158	Promoter (<=1kb)	23	151912889	151925170	12282	1	4103	ENST00000276344.6	0	ENSG00000147381	MAGEA4	MAGE family member A4
27554	chr19	50190579	50190979	401	*	3.77982	2.41993	4.52089	-1.45961	0.00167284	0.00868305	Promoter (2-3kb)	19	50188186	50309790	121605	1	79784	ENST00000598205.5	2393	ENSG00000105357	MYH14	myosin heavy chain 14
27923	chr14	55954836	55955236	401	*	2.80374	1.47773	3.536	-1.4594	0.00177206	0.00907661	Promoter (<=1kb)	14	55955289	55962967	7679	1	102723670	ENST00000662992.1	-53	ENSG00000259868	LOC102723670	uncharacterized LOC102723670
28447	chr13	79803398	79803798	401	*	2.37114	1.39297	2.99558	-1.45902	0.00192347	0.00967006	Promoter (<=1kb)	13	79804418	79805685	1268	1	102724076	ENST00000457858.1	-620	ENSG00000229011	LINC01038	long intergenic non-protein coding RNA 1038
25264	chr7	112459583	112459983	401	*	3.13004	2.05866	3.78681	-1.45799	0.00111326	0.00630204	Promoter (1-2kb)	7	112461332	112472244	10913	1	3475	ENST00000421296.1	-1349	ENSG00000006652	IFRD1	interferon related developmental regulator 1
31784	chr14	91466089	91466489	401	*	1.88641	0.484408	2.6381	-1.45797	0.00322365	0.0145048	Promoter (<=1kb)	14	91458859	91466355	7497	2	55671	ENST00000555718.5	0	ENSG00000100796	PPP4R3A	protein phosphatase 4 regulatory subunit 3A
27555	chr6	104958302	104958702	401	*	3.70896	2.50409	4.40745	-1.45796	0.00167299	0.00868331	Promoter (1-2kb)	6	104957107	105083332	126226	1	389421	ENST00000345080.5	1195	ENSG00000187772	LIN28B	lin-28 homolog B
27479	chr2	174973056	174973456	401	*	2.88846	1.67501	3.58947	-1.45794	0.00165488	0.00861329	Promoter (2-3kb)	2	174824516	174975931	151416	2	1123	ENST00000651063.1	2475	ENSG00000128656	CHN1	chimerin 1
23882	chr8	89937489	89937889	401	*	2.73339	1.67324	3.38641	-1.4578	0.000859867	0.00514967	Promoter (2-3kb)	8	89933606	89940679	7074	2	4683	ENST00000474821.2	2790	ENSG00000104320	NBN	nibrin
23648	chr19	5894394	5894794	401	*	4.91791	3.76046	5.60215	-1.45779	0.000823254	0.00497915	Promoter (1-2kb)	19	5894681	5896681	2001	2	126328	ENST00000591341.1	1887	ENSG00000174886	NDUFA11	NADH:ubiquinone oxidoreductase subunit A11
16321	chr1	3769083	3769483	401	*	3.89608	2.77163	4.57004	-1.45758	0.000132816	0.00116427	Promoter (3-4kb)	1	3772749	3775956	3208	1	388588	ENST00000642557.4	-3266	ENSG00000235169	SMIM1	small integral membrane protein 1 (Vel blood group)
19860	chr22	42623421	42623821	401	*	5.18532	4.09734	5.84757	-1.45739	0.000356575	0.00256813	Promoter (<=1kb)	22	42618816	42624113	5298	2	1727	ENST00000685184.1	292	ENSG00000100243	CYB5R3	cytochrome b5 reductase 3
23802	chr11	10588931	10589331	401	*	3.34503	2.33981	3.97915	-1.45663	0.0008484	0.00509806	Promoter (3-4kb)	11	10593197	10599906	6710	1	100129827	ENST00000525578.1	-3866	ENSG00000177112	IRAG1-AS1	IRAG1 antisense RNA 1
19708	chr11	75406234	75406634	401	*	3.693	2.73233	4.31105	-1.45644	0.000342806	0.00248807	Promoter (1-2kb)	11	75404421	75404566	146	1	114599	ENST00000384714.1	1813	ENSG00000207445	SNORD15B	small nucleolar RNA, C/D box 15B
27013	chr1	174877524	174877924	401	*	3.01131	1.86115	3.69331	-1.45551	0.00152226	0.00805929	Promoter (<=1kb)	1	174877440	174995301	117862	1	9910	ENST00000392064.6	84	ENSG00000152061	RABGAP1L	RAB GTPase activating protein 1 like
15468	chr3	126558227	126558627	401	*	2.68232	1.74804	3.29053	-1.45519	0.000101762	0.000941286	Promoter (<=1kb)	3	126549692	126558932	9241	2	152065	ENST00000318225.3	305	ENSG00000180697	C3orf22	chromosome 3 open reading frame 22
25757	chr14	58537050	58537450	401	*	3.85862	2.70075	4.543	-1.455	0.00121295	0.00673455	Promoter (2-3kb)	14	58539867	58548054	8188	1	9786	ENST00000556235.1	-2417	ENSG00000100578	KIAA0586	KIAA0586
19127	chr11	32081061	32081461	401	*	4.38942	3.32589	5.04357	-1.45478	0.000297117	0.00222205	Promoter (<=1kb)	11	32081764	32081973	210	1	124902847	ENST00000391249.2	-303	ENSG00000212551	LOC124902847	small nucleolar RNA U3
23601	chr8	82158545	82158945	401	*	2.99753	2.01103	3.62497	-1.452	0.000814873	0.00493827	Promoter (1-2kb)	8	82108565	82160542	51978	2	105375929	ENST00000520988.1	1597	ENSG00000254123	LINC02839	long intergenic non-protein coding RNA 2839
25412	chr8	67109755	67110155	401	*	3.38489	2.24439	4.0639	-1.45043	0.00113776	0.00640341	Promoter (<=1kb)	8	67110651	67196258	85608	1	79848	ENST00000677052.1	-496	ENSG00000104218	CSPP1	centrosome and spindle pole associated protein 1
26569	chr4	88693860	88694260	401	*	4.12389	2.96971	4.80713	-1.44926	0.00141109	0.00759579	Promoter (3-4kb)	4	88695913	88697829	1917	2	266812	ENST00000323061.7	3569	ENSG00000177432	NAP1L5	nucleosome assembly protein 1 like 5
23921	chr8	111416131	111416531	401	*	2.99849	1.73093	3.71491	-1.44904	0.000866917	0.00518343	Promoter (<=1kb)	8	111416515	111756826	340312	1	105375707	ENST00000524236.2	0	ENSG00000253434	LOC105375707	uncharacterized LOC105375707
30222	chr1	204263458	204263858	401	*	2.89381	1.49521	3.64466	-1.44904	0.00256501	0.012138	Promoter (1-2kb)	1	204261338	204262100	763	2	22874	ENST00000485632.1	-1358	ENSG00000143850	PLEKHA6	pleckstrin homology domain containing A6
24174	chr19	47539792	47540192	401	*	2.95026	1.81053	3.62903	-1.44762	0.000907854	0.00537102	Promoter (<=1kb)	19	47532167	47540969	8803	2	84215	ENST00000487275.1	777	ENSG00000118156	ZNF541	zinc finger protein 541
34232	chr1	7853412	7853812	401	*	2.00943	0.371806	2.81387	-1.44637	0.00452199	0.0188907	Promoter (<=1kb)	1	7843083	7853512	10430	2	10911	ENST00000377516.6	0	ENSG00000049247	UTS2	urotensin 2
21278	chr9	6567202	6567602	401	*	3.87782	2.74481	4.55449	-1.44575	0.000495964	0.00333388	Promoter (<=1kb)	9	6532469	6567462	34994	2	2731	ENST00000638233.1	0	ENSG00000178445	GLDC	glycine decarboxylase
22283	chr4	94485537	94485937	401	*	3.38028	2.30725	4.03759	-1.44495	0.00061646	0.00395705	Promoter (3-4kb)	4	94489035	94575938	86904	1	10611	ENST00000510099.5	-3098	ENSG00000163110	PDLIM5	PDZ and LIM domain 5
16892	chr6	36127500	36127900	401	*	4.53401	3.43939	5.19841	-1.44466	0.000157895	0.00133717	Promoter (<=1kb)	6	36127809	36135832	8024	1	5603	ENST00000476951.5	0	ENSG00000156711	MAPK13	mitogen-activated protein kinase 13
20739	chr19	35666356	35666756	401	*	2.46299	1.30631	3.147	-1.44437	0.000436829	0.00301294	Promoter (<=1kb)	19	35666517	35678481	11965	1	11045	ENST00000222275.3	0	ENSG00000105668	UPK1A	uroplakin 1A
27897	chr2	169925938	169926338	401	*	4.09733	2.89824	4.79411	-1.44396	0.00176533	0.00905052	Promoter (2-3kb)	2	169928861	170084131	155271	1	130507	ENST00000430321.5	-2523	ENSG00000144357	UBR3	ubiquitin protein ligase E3 component n-recognin 3
26663	chr9	108960742	108961142	401	*	2.42046	1.49121	3.02676	-1.44368	0.00143727	0.00770943	Promoter (2-3kb)	9	108942579	108963555	20977	2	8727	ENST00000374594.1	2413	ENSG00000119326	CTNNAL1	catenin alpha like 1
22602	chr20	44394703	44395103	401	*	4.51923	3.4011	5.19119	-1.44348	0.000663216	0.00419675	Promoter (<=1kb)	20	44377743	44395706	17964	2	101927219	ENST00000452481.1	603	ENSG00000229005	HNF4A-AS1	HNF4A antisense RNA 1
36458	chr5	34220931	34221331	401	*	1.44808	0.350718	2.11337	-1.44326	0.00598737	0.0234841	Promoter (2-3kb)	5	34175822	34218343	42522	2	114899	ENST00000507274.1	-2588	ENSG00000082196	C1QTNF3	C1q and TNF related 3
25975	chr1	205249183	205249583	401	*	4.66919	3.49669	5.35803	-1.44309	0.00126438	0.00696155	Promoter (2-3kb)	1	205246620	205273343	26724	1	9911	ENST00000481950.2	2563	ENSG00000133069	TMCC2	transmembrane and coiled-coil domain family 2
30014	chr17	79305857	79306257	401	*	3.47816	2.15341	4.21009	-1.44307	0.00247783	0.0118067	Promoter (1-2kb)	17	79298204	79307827	9624	2	146713	ENST00000582344.1	1570	ENSG00000167281	RBFOX3	RNA binding fox-1 homolog 3
20923	chr14	88078151	88078551	401	*	2.50783	1.40476	3.17497	-1.44232	0.000456756	0.00312254	Promoter (<=1kb)	14	88079101	88097053	17953	1	283587	ENST00000656986.1	-550	ENSG00000258867	HISLA	HIF1A stabilizing long noncoding RNA
18039	chr11	20367575	20367975	401	*	4.72268	3.67314	5.37212	-1.44192	0.000221931	0.00175991	Promoter (3-4kb)	11	20364180	20383616	19437	1	10553	ENST00000531058.1	3395	ENSG00000109854	HTATIP2	HIV-1 Tat interactive protein 2
19395	chr8	81682972	81683372	401	*	4.44662	3.38785	5.09919	-1.44141	0.000316359	0.00233316	Promoter (2-3kb)	8	81660514	81685832	25319	2	3612	ENST00000523942.5	2460	ENSG00000133731	IMPA1	inositol monophosphatase 1
31905	chr8	30846755	30847155	401	*	2.63565	1.22252	3.39007	-1.44113	0.0032816	0.0147099	Promoter (1-2kb)	8	30831546	30849017	17472	2	56154	ENST00000256246.5	1862	ENSG00000133863	TEX15	testis expressed 15, meiosis and synapsis associated
12679	chr8	123072400	123072800	401	*	7.59448	6.58021	8.23178	-1.44036	3.58647e-05	0.000404733	Promoter (<=1kb)	8	123072682	123109620	36939	1	93594	ENST00000519418.5	0	ENSG00000156787	TBC1D31	TBC1 domain family member 31
26877	chr14	77557024	77557424	401	*	4.37482	3.22168	5.05775	-1.43982	0.00148756	0.0079157	Promoter (<=1kb)	14	77552120	77557321	5202	2	9517	ENST00000554365.1	0	ENSG00000100596	SPTLC2	serine palmitoyltransferase long chain base subunit 2
35793	chr18	3219681	3220081	401	*	3.14707	1.67474	3.91562	-1.43783	0.00550538	0.0219947	Promoter (<=1kb)	18	3066807	3219968	153162	2	8736	ENST00000356443.9	0	ENSG00000101605	MYOM1	myomesin 1
26579	chr14	24817965	24818365	401	*	4.72109	3.56346	5.4054	-1.4376	0.00141499	0.00761365	Promoter (1-2kb)	14	24812492	24819477	6986	2	29091	ENST00000548369.1	1112	ENSG00000168952	STXBP6	syntaxin binding protein 6
22138	chr1	87208885	87209285	401	*	3.74826	2.63511	4.41863	-1.4366	0.000600848	0.00388209	Promoter (3-4kb)	1	87212669	87251331	38663	1	101927844	ENST00000640491.1	-3384	ENSG00000284240	LINC02801	long intergenic non-protein coding RNA 2801
29065	chr6	90204342	90204742	401	*	2.73228	1.44505	3.45412	-1.4366	0.00212333	0.0104476	Promoter (1-2kb)	6	89932408	90206689	274282	2	60468	ENST00000695952.1	1947	ENSG00000112182	BACH2	BTB domain and CNC homolog 2
26813	chr6	7899760	7900160	401	*	3.77522	2.57048	4.47367	-1.43536	0.0014715	0.00784863	Promoter (<=1kb)	6	7895155	7900242	5088	2	81567	ENST00000469459.1	82	ENSG00000239264	TXNDC5	thioredoxin domain containing 5
29397	chr8	90605740	90606140	401	*	2.85664	1.57977	3.57565	-1.43519	0.00223805	0.0108882	Promoter (<=1kb)	8	90592804	90606065	13262	2	101937451	ENST00000517505.1	0	ENSG00000253799	LINC01030	long intergenic non-protein coding RNA 1030
37424	chrX	103360119	103360519	401	*	3.61885	1.9262	4.43419	-1.43466	0.00674212	0.0257611	Promoter (3-4kb)	23	103356506	103358462	1957	1	51186	ENST00000372661.6	3613	ENSG00000185222	TCEAL9	transcription elongation factor A like 9
26662	chr5	81334243	81334643	401	*	3.51455	2.23824	4.2334	-1.43442	0.0014368	0.00770722	Promoter (1-2kb)	5	81330453	81335902	5450	2	134526	ENST00000506440.1	1259	ENSG00000172497	ACOT12	acyl-CoA thioesterase 12
30104	chr10	13706652	13707052	401	*	2.77458	1.66006	3.44539	-1.43432	0.00251607	0.0119529	Promoter (<=1kb)	10	13684036	13707126	23091	2	55691	ENST00000632314.1	74	ENSG00000151474	FRMD4A	FERM domain containing 4A
22584	chr13	37104235	37104635	401	*	2.28069	1.24978	2.92377	-1.43418	0.000660481	0.00418265	Promoter (1-2kb)	13	37103259	37105664	2406	2	122011	ENST00000379800.4	1029	ENSG00000180138	CSNK1A1L	casein kinase 1 alpha 1 like
17031	chr7	106774749	106775149	401	*	5.22907	4.1528	5.88746	-1.43365	0.000164567	0.00138231	Promoter (<=1kb)	7	106774955	106782576	7622	1	111216280	ENST00000650196.1	0	ENSG00000228742	LINC02577	long intergenic non-protein coding RNA 2577
21119	chr17	74245495	74245895	401	*	2.83683	1.69114	3.51746	-1.43347	0.000477105	0.00323117	Promoter (2-3kb)	17	74247958	74262016	14059	1	94015	ENST00000441391.6	-2063	ENSG00000141540	TTYH2	tweety family member 2
20670	chr1	177256227	177256627	401	*	4.15879	3.03455	4.83269	-1.43316	0.000430375	0.00297832	Promoter (<=1kb)	1	177256781	177257295	515	1	57795	ENST00000460161.1	-154	ENSG00000198797	BRINP2	BMP/retinoic acid inducible neural specific 2
30309	chr7	148170067	148170467	401	*	2.72328	1.6133	3.39264	-1.43299	0.00259858	0.0122613	Promoter (1-2kb)	7	148172384	148190854	18471	1	26047	ENST00000636988.1	-1917	ENSG00000174469	CNTNAP2	contactin associated protein 2
34115	chr12	111838396	111838796	401	*	3.93419	2.44919	4.70567	-1.43274	0.00445085	0.0186572	Promoter (2-3kb)	12	111839783	111840808	1026	2	51275	ENST00000671444.1	2012	ENSG00000234608	MAPKAPK5-AS1	MAPKAPK5 antisense RNA 1
28992	chr6	132548909	132549309	401	*	1.93113	0.852277	2.59038	-1.43256	0.00209817	0.0103502	Promoter (3-4kb)	6	132552672	132553756	1085	1	83551	ENST00000275200.2	-3363	ENSG00000146385	TAAR8	trace amine associated receptor 8
26331	chr10	6781420	6781820	401	*	2.71731	1.48709	3.42317	-1.43122	0.00135461	0.0073576	Promoter (1-2kb)	10	6779608	6877888	98281	1	100507127	ENST00000650205.1	1812	ENSG00000238266	LINC00707	long intergenic non-protein coding RNA 707
21737	chr6	31728515	31728915	401	*	4.09314	3.00721	4.75471	-1.43112	0.00054999	0.00361901	Promoter (<=1kb)	6	31727038	31728877	1840	2	23564	ENST00000437288.5	0	ENSG00000213722	DDAH2	dimethylarginine dimethylaminohydrolase 2
17161	chr18	70384275	70384675	401	*	4.1281	3.06781	4.78117	-1.4288	0.000170358	0.00142012	Promoter (<=1kb)	18	70380140	70384591	4452	2	101060542	ENST00000582251.1	0	ENSG00000266278	LINC01910	long intergenic non-protein coding RNA 1910
26305	chr6	143164482	143164882	401	*	4.48592	3.37949	5.15415	-1.42777	0.00134636	0.00732005	Promoter (<=1kb)	6	143164944	143187814	22871	1	51390	ENST00000470265.1	-62	ENSG00000146416	AIG1	androgen induced 1
31328	chr11	64828287	64828687	401	*	2.96838	1.7789	3.66232	-1.42757	0.00303344	0.0138478	Promoter (3-4kb)	11	64830392	64832482	2091	2	55561	ENST00000491280.1	3795	ENSG00000171219	CDC42BPG	CDC42 binding protein kinase gamma
27084	chr17	68446665	68447065	401	*	3.32148	2.05088	4.03875	-1.42663	0.00153915	0.00812766	Promoter (1-2kb)	17	68428877	68448440	19564	2	55062	ENST00000591494.5	1375	ENSG00000070540	WIPI1	WD repeat domain, phosphoinositide interacting 1
31047	chr3	64150880	64151280	401	*	3.31307	1.89563	4.06854	-1.42655	0.00290903	0.0134004	Promoter (3-4kb)	3	64145407	64155036	9630	2	166336	ENST00000640095.1	3756	ENSG00000163637	PRICKLE2	prickle planar cell polarity protein 2
26245	chr19	886440	886840	401	*	4.95747	3.75543	5.65513	-1.42652	0.00133046	0.00725013	Promoter (<=1kb)	19	867963	885909	17947	2	10025	ENST00000607471.5	-531	ENSG00000175221	MED16	mediator complex subunit 16
23647	chr19	48891928	48892328	401	*	3.60343	2.40784	4.29918	-1.4265	0.000822816	0.00497671	Promoter (3-4kb)	19	48880969	48888192	7224	2	7288	ENST00000706741.1	-3736	ENSG00000104804	TULP2	TUB like protein 2
29296	chr6	32167813	32168213	401	*	3.38959	2.0515	4.12503	-1.42613	0.0022046	0.0107624	Promoter (<=1kb)	6	32167543	32168281	739	1	80864	ENST00000489721.1	270	ENSG00000241404	EGFL8	EGF like domain multiple 8
28965	chr2	179934316	179934716	401	*	2.6705	1.61083	3.32337	-1.42533	0.00208827	0.0103109	Promoter (<=1kb)	2	179934401	179934538	138	2	124900526	ENST00000629559.1	0	ENSG00000280636	LOC124900526	small nucleolar RNA SNORA43
28705	chr5	90777511	90777911	401	*	2.34787	1.07022	3.06709	-1.42438	0.00200565	0.00999263	Promoter (3-4kb)	5	90781081	91164215	383135	1	84059	ENST00000638510.1	-3170	ENSG00000164199	ADGRV1	adhesion G protein-coupled receptor V1
24090	chr1	86993092	86993492	401	*	2.92223	1.88552	3.56731	-1.42411	0.000890382	0.00528597	Promoter (<=1kb)	1	86993009	87169204	176196	1	339524	ENST00000370548.3	83	ENSG00000267272	LINC01140	long intergenic non-protein coding RNA 1140
38264	chr8	1800235	1800635	401	*	2.90998	1.21802	3.72518	-1.4229	0.0074508	0.027843	Promoter (<=1kb)	8	1801125	1801192	68	1	100500912	ENST00000636576.1	-490	ENSG00000283858	MIR3674	microRNA 3674
30381	chr11	27218630	27219030	401	*	2.61081	1.47714	3.28768	-1.42149	0.00262489	0.012356	Promoter (<=1kb)	11	27047186	27218735	171550	2	103695435	ENST00000526061.5	0	ENSG00000254560	BBOX1-AS1	BBOX1 antisense RNA 1
29488	chr4	77028743	77029143	401	*	2.16561	0.949218	2.86748	-1.42147	0.00227046	0.0110118	Promoter (<=1kb)	4	77028717	77039115	10399	1	55752	ENST00000502401.1	26	ENSG00000138758	SEPTIN11	septin 11
35893	chr17	215613	216013	401	*	3.63601	2.04681	4.43045	-1.42129	0.00557982	0.0222306	Promoter (<=1kb)	17	213324	215933	2610	2	9501	ENST00000572965.1	0	ENSG00000181031	RPH3AL	rabphilin 3A like (without C2 domains)
25942	chr21	37210179	37210579	401	*	3.83848	2.63504	4.53655	-1.42104	0.00125652	0.00692669	Promoter (1-2kb)	21	37208503	37221736	13234	1	257203	ENST00000454482.2	1676	ENSG00000230366	DSCR9	Down syndrome critical region 9
27511	chr5	65961428	65961828	401	*	2.79188	1.49306	3.51687	-1.4208	0.0016637	0.00864908	Promoter (<=1kb)	5	65961183	65961319	137	2	124900212	ENST00000517095.1	-109	ENSG00000252904	LOC124900212	small nucleolar RNA SNORA76
21200	chr1	6429803	6430203	401	*	4.08566	2.96255	4.75921	-1.41861	0.000487521	0.00328917	Promoter (<=1kb)	1	6429834	6429896	63	2	100422975	ENST00000585139.1	0	ENSG00000265392	MIR4252	microRNA 4252
23153	chr17	80997426	80997826	401	*	5.82246	4.68682	6.49995	-1.41858	0.00074264	0.00458756	Promoter (2-3kb)	17	80994644	81009517	14874	1	79643	ENST00000571457.1	2782	ENSG00000176108	CHMP6	charged multivesicular body protein 6
21113	chr9	137218573	137218973	401	*	4.30311	3.22555	4.96192	-1.41794	0.000476793	0.00322992	Promoter (1-2kb)	9	137217494	137219361	1868	1	122513141	ENST00000645271.2	1079	ENSG00000284976	LOC122513141	ring finger protein-like
25035	chr3	150421945	150422345	401	*	3.22675	2.18631	3.87311	-1.41725	0.00106948	0.00610967	Promoter (<=1kb)	3	150423039	150423451	413	1	9819	ENST00000492828.1	-694	ENSG00000196428	TSC22D2	TSC22 domain family member 2
24433	chrX	139924315	139924715	401	*	3.43495	2.30201	4.1116	-1.4161	0.00095776	0.00560642	Promoter (<=1kb)	23	139924148	139924231	84	2	574508	ENST00000384901.3	-84	ENSG00000207633	MIR505	microRNA 505
38801	chr2	239086249	239086649	401	*	3.15128	1.17303	4.01587	-1.4153	0.00790942	0.0291481	Promoter (<=1kb)	2	239085827	239085926	100	2	100616493	ENST00000582623.1	-323	ENSG00000264810	MIR4441	microRNA 4441
37242	chr4	68954107	68954507	401	*	3.27231	1.67538	4.06837	-1.41207	0.00660125	0.0253474	Promoter (2-3kb)	4	68928463	68951804	23342	2	79799	ENST00000251566.9	-2303	ENSG00000135220	UGT2A3	UDP glucuronosyltransferase family 2 member A3
28816	chr12	41763557	41763957	401	*	3.21699	2.08063	3.89471	-1.41185	0.0020438	0.0101435	Promoter (<=1kb)	12	41764144	41765567	1424	1	101927038	ENST00000667995.1	-187	ENSG00000257784	LINC02400	long intergenic non-protein coding RNA 2400
36349	chr16	58850430	58850830	401	*	3.24293	1.86765	3.98793	-1.41131	0.00591292	0.0232617	Promoter (1-2kb)	16	58847806	58848558	753	2	105371296	ENST00000562304.2	-1872	ENSG00000261638	LOC105371296	uncharacterized LOC105371296
26139	chr11	48047632	48048032	401	*	4.18115	3.00981	4.86964	-1.41102	0.00130458	0.00713774	Promoter (2-3kb)	11	48044804	48121147	76344	1	5795	ENST00000526550.1	2828	ENSG00000149177	PTPRJ	protein tyrosine phosphatase receptor type J
25156	chr6	169221390	169221790	401	*	3.48375	2.43627	4.1325	-1.41063	0.00109051	0.00619987	Promoter (1-2kb)	6	169217454	169223440	5987	2	7058	ENST00000488355.1	1650	ENSG00000186340	THBS2	thrombospondin 2
26470	chr19	7894931	7895331	401	*	3.99621	2.78984	4.69514	-1.41052	0.00138921	0.00750597	Promoter (<=1kb)	19	7895134	7898933	3800	1	80131	ENST00000599367.1	0	ENSG00000171017	LRRC8E	leucine rich repeat containing 8 VRAC subunit E
22665	chr12	9685440	9685840	401	*	3.5579	2.47638	4.21803	-1.40923	0.00067162	0.00423813	Promoter (2-3kb)	12	9687901	9695106	7206	1	29121	ENST00000460309.1	-2061	ENSG00000069493	CLEC2D	C-type lectin domain family 2 member D
30284	chr2	33582475	33582875	401	*	3.34404	2.20424	4.02282	-1.40876	0.00258935	0.0122281	Promoter (3-4kb)	2	33584889	33586869	1981	2	25940	ENST00000475122.1	3994	ENSG00000119812	FAM98A	family with sequence similarity 98 member A
29027	chr1	94025146	94025546	401	*	2.93112	1.70039	3.63713	-1.40838	0.00210951	0.0103936	Promoter (<=1kb)	1	94019582	94025595	6014	2	24	ENST00000460514.1	49	ENSG00000198691	ABCA4	ATP binding cassette subfamily A member 4
19653	chr19	33515003	33515403	401	*	3.76124	2.67435	4.42313	-1.40793	0.000338575	0.00246417	Promoter (2-3kb)	19	33460103	33512776	52674	2	5184	ENST00000698437.1	-2227	ENSG00000124299	PEPD	peptidase D
34989	chr2	207765737	207766137	401	*	4.86661	3.47443	5.61585	-1.40784	0.00498669	0.020381	Promoter (3-4kb)	2	207762598	207769906	7309	2	7855	ENST00000295417.4	3769	ENSG00000163251	FZD5	frizzled class receptor 5
31380	chr11	113339578	113339978	401	*	1.94869	0.66285	2.67015	-1.40741	0.00305803	0.0139369	Promoter (1-2kb)	11	113341655	113359997	18343	1	54970	ENST00000478125.1	-1677	ENSG00000149292	TTC12	tetratricopeptide repeat domain 12
34018	chr17	17576958	17577358	401	*	2.69702	1.16931	3.47816	-1.40663	0.00439689	0.0184835	Promoter (<=1kb)	17	17505563	17577465	71903	2	10400	ENST00000395782.5	107	ENSG00000133027	PEMT	phosphatidylethanolamine N-methyltransferase
32601	chr10	67668652	67669052	401	*	3.13218	2.05297	3.79154	-1.40606	0.00361968	0.0158787	Promoter (2-3kb)	10	65912457	67665660	1753204	2	29119	ENST00000682758.1	-2992	ENSG00000183230	CTNNA3	catenin alpha 3
24859	chr1	94012635	94013035	401	*	3.7117	2.55597	4.39542	-1.40565	0.0010379	0.00597149	Promoter (1-2kb)	1	94001508	94010929	9422	2	24	ENST00000465352.1	-1706	ENSG00000198691	ABCA4	ATP binding cassette subfamily A member 4
22296	chr19	16554829	16555229	401	*	4.96227	3.86728	5.62679	-1.40526	0.000618888	0.00397032	Promoter (<=1kb)	19	16553849	16555601	1753	2	79939	ENST00000469055.1	372	ENSG00000127526	SLC35E1	solute carrier family 35 member E1
36075	chr2	158667563	158667963	401	*	3.87834	2.42397	4.64268	-1.4045	0.00570522	0.022615	Promoter (1-2kb)	2	158669170	158677355	8186	1	8502	ENST00000486254.3	-1207	ENSG00000144283	PKP4	plakophilin 4
17106	chr8	21909337	21909737	401	*	5.57427	4.54146	6.218	-1.40395	0.000167665	0.00140216	Promoter (1-2kb)	8	21909834	21911075	1242	2	9046	ENST00000522011.1	1338	ENSG00000147443	DOK2	docking protein 2
19025	chr1	44412202	44412602	401	*	4.14598	3.01583	4.82174	-1.40346	0.0002888	0.00217154	Promoter (<=1kb)	1	44412698	44419872	7175	1	55182	ENST00000470498.1	-96	ENSG00000187147	RNF220	ring finger protein 220
39281	chr7	147376128	147376528	401	*	2.79822	0.828195	3.66155	-1.40212	0.00837468	0.030485	Promoter (1-2kb)	7	147378017	147378121	105	2	100313895	ENST00000408515.1	1593	ENSG00000221442	MIR548F4	microRNA 548f-4
31033	chr6	76774918	76775318	401	*	2.52762	1.26293	3.24324	-1.40162	0.00290206	0.013374	Promoter (<=1kb)	6	76774966	76815910	40945	1	105377862	ENST00000702388.1	0	ENSG00000271945	LOC105377862	uncharacterized LOC105377862
26024	chr13	85799278	85799678	401	*	3.81475	2.72896	4.47628	-1.40113	0.00127407	0.00700177	Promoter (<=1kb)	13	85792790	85799419	6630	2	84189	ENST00000647374.2	0	ENSG00000184564	SLITRK6	SLIT and NTRK like family member 6
39207	chr7	65073295	65073695	401	*	0.554938	0	1.39953	-1.39962	0.00829421	0.0302491	Promoter (2-3kb)	7	65070538	65070672	135	1	109616962	ENST00000384334.1	2757	ENSG00000207062	SNORA15B-1	small nucleolar RNA, H/ACA box 15B-1
29501	chr9	136512012	136512412	401	*	3.67864	2.45032	4.38396	-1.39935	0.00227393	0.0110238	Promoter (<=1kb)	9	136494433	136512848	18416	2	4851	ENST00000680778.1	436	ENSG00000148400	NOTCH1	notch receptor 1
16732	chr6	98833974	98834374	401	*	5.77106	4.78748	6.39745	-1.39934	0.000150044	0.00128283	Promoter (<=1kb)	6	98834574	98839458	4885	1	5454	ENST00000328345.8	-200	ENSG00000184486	POU3F2	POU class 3 homeobox 2
33599	chr3	65549303	65549703	401	*	4.55019	3.24117	5.27793	-1.39934	0.00415864	0.0177009	Promoter (<=1kb)	3	65470283	65549500	79218	2	9223	ENST00000476403.5	0	ENSG00000151276	MAGI1	membrane associated guanylate kinase, WW and PDZ domain containing 1
19346	chr1	150010581	150010981	401	*	5.41462	4.35759	6.06659	-1.39909	0.000313008	0.00231429	Promoter (<=1kb)	1	149937812	150010726	72915	2	56957	ENST00000581312.6	0	ENSG00000264522	OTUD7B	OTU deubiquitinase 7B
20538	chr11	329289	329689	401	*	4.61197	3.56868	5.25929	-1.39904	0.000416775	0.00290274	Promoter (1-2kb)	11	319773	327537	7765	2	10410	ENST00000602735.2	-1752	ENSG00000142089	IFITM3	interferon induced transmembrane protein 3
25319	chr4	85778657	85779057	401	*	3.37971	2.25207	4.05468	-1.39849	0.00112244	0.00634037	Promoter (<=1kb)	4	85778706	86001223	222518	1	83478	ENST00000395183.6	0	ENSG00000138639	ARHGAP24	Rho GTPase activating protein 24
21849	chr2	98564499	98564899	401	*	4.58047	3.53685	5.2279	-1.39837	0.000566235	0.00370682	Promoter (1-2kb)	2	98566028	98569830	3803	1	3631	ENST00000467042.1	-1129	ENSG00000040933	INPP4A	inositol polyphosphate-4-phosphatase type I A
28147	chr13	103066312	103066712	401	*	2.2426	1.06033	2.93439	-1.39767	0.00184022	0.00935031	Promoter (<=1kb)	13	103043998	103066417	22420	2	6555	ENST00000245312.5	0	ENSG00000125255	SLC10A2	solute carrier family 10 member 2
28681	chr7	28607426	28607826	401	*	2.46921	1.42731	3.11606	-1.39731	0.00199932	0.00996941	Promoter (1-2kb)	7	28609061	28809317	200257	1	9586	ENST00000426500.5	-1235	ENSG00000146592	CREB5	cAMP responsive element binding protein 5
22765	chr5	149519525	149519925	401	*	3.22237	2.08507	3.90037	-1.39689	0.000686207	0.00431116	Promoter (<=1kb)	5	149505323	149520293	14971	2	1452	ENST00000606299.2	368	ENSG00000113712	CSNK1A1	casein kinase 1 alpha 1
25384	chr2	170823026	170823426	401	*	6.83326	5.7255	7.50191	-1.39678	0.00113327	0.00638513	Promoter (<=1kb)	2	170822087	170829872	7786	1	2571	ENST00000486850.1	939	ENSG00000128683	GAD1	glutamate decarboxylase 1
28861	chr1	192713857	192714257	401	*	3.87357	2.73223	4.55284	-1.39664	0.002057	0.0101931	Promoter (1-2kb)	1	192716183	192716653	471	1	100616345	ENST00000647225.2	-1926	ENSG00000283795	MIR4426	microRNA 4426
15121	chr6	2857652	2858052	401	*	5.63953	4.66503	6.26264	-1.39625	9.00128e-05	0.000851695	Promoter (3-4kb)	6	2854031	2854107	77	2	100616285	ENST00000583158.1	-3545	ENSG00000266750	MIR4645	microRNA 4645
30181	chr8	120765253	120765653	401	*	2.4108	1.34768	3.06482	-1.39531	0.00255144	0.0120901	Promoter (3-4kb)	8	120761253	120776832	15580	1	101927543	ENST00000509350.1	4000	ENSG00000248318	LOC101927543	uncharacterized LOC101927543
18789	chr15	28922647	28923047	401	*	3.00433	2.04579	3.6216	-1.39509	0.000272642	0.00207578	Promoter (1-2kb)	15	28921637	29118311	196675	1	321	ENST00000558259.5	1010	ENSG00000034053	APBA2	amyloid beta precursor protein binding family A member 2
18911	chr6	125748987	125749387	401	*	6.62398	5.60083	7.26438	-1.39506	0.00028127	0.00212766	Promoter (<=1kb)	6	125577545	125749180	171636	2	105377986	ENST00000656901.1	0	ENSG00000237742	HEY2-AS1	HEY2 antisense RNA 1
25357	chr3	56804855	56805255	401	*	3.93752	2.8511	4.59925	-1.39333	0.00112941	0.00637018	Promoter (2-3kb)	3	56731593	56801949	70357	2	50650	ENST00000495373.5	-2906	ENSG00000163947	ARHGEF3	Rho guanine nucleotide exchange factor 3
38952	chr4	69092137	69092537	401	*	2.75397	1.18518	3.54407	-1.39316	0.00807035	0.0296252	Promoter (3-4kb)	4	69096474	69112987	16514	1	7364	ENST00000305231.12	-3937	ENSG00000171234	UGT2B7	UDP glucuronosyltransferase family 2 member B7
31339	chr16	84156002	84156402	401	*	2.60589	1.44479	3.29125	-1.39276	0.00303897	0.0138681	Promoter (2-3kb)	16	84158842	84177917	19076	1	123872	ENST00000563818.5	-2440	ENSG00000154099	DNAAF1	dynein axonemal assembly factor 1
28994	chr12	99055314	99055714	401	*	3.24331	2.10451	3.92179	-1.39257	0.00209868	0.010352	Promoter (2-3kb)	12	99048714	99053304	4591	2	56899	ENST00000552210.1	-2010	ENSG00000185046	ANKS1B	ankyrin repeat and sterile alpha motif domain containing 1B
20936	chr5	132077526	132077926	401	*	3.04999	2.19663	3.62642	-1.39205	0.000458456	0.00313221	Promoter (3-4kb)	5	132073789	132076170	2382	1	1437	ENST00000296871.4	3737	ENSG00000164400	CSF2	colony stimulating factor 2
32648	chr10	70063680	70064080	401	*	3.22873	1.99269	3.93627	-1.39183	0.00364628	0.0159724	Promoter (2-3kb)	10	70066756	70093845	27090	1	55506	ENST00000676692.1	-2676	ENSG00000099284	MACROH2A2	macroH2A.2 histone
27257	chr11	95153389	95153789	401	*	6.61124	5.48573	7.28554	-1.39168	0.00159204	0.00835362	Promoter (1-2kb)	11	95151779	95209708	57930	1	101929295	ENST00000670623.1	1610	ENSG00000245552	LNCRNA-IUR	lncRNA imatinib upregulated
22637	chr15	59169429	59169829	401	*	4.60724	3.50144	5.27525	-1.39153	0.000667184	0.00421534	Promoter (1-2kb)	15	59171183	59171262	80	2	100313886	ENST00000517221.1	1433	ENSG00000253030	MIR2116	microRNA 2116
36286	chr2	190184457	190184857	401	*	5.32335	3.94178	6.06994	-1.39023	0.00586674	0.0231199	Promoter (3-4kb)	2	190180955	190200214	19260	1	84281	ENST00000443551.2	3502	ENSG00000187699	C2orf88	chromosome 2 open reading frame 88
30419	chr8	71815984	71816384	401	*	3.04965	2.00239	3.69832	-1.39012	0.00264281	0.0124252	Promoter (<=1kb)	8	71815494	71815625	132	2	124900257	ENST00000363321.1	-359	ENSG00000200191	LOC124900257	U8 small nucleolar RNA
22223	chr10	86946409	86946809	401	*	2.84504	1.87829	3.46533	-1.38979	0.000610141	0.00392686	Promoter (1-2kb)	10	86943871	86944571	701	2	79812	ENST00000488950.1	-1838	ENSG00000173269	MMRN2	multimerin 2
22461	chr4	168512072	168512472	401	*	3.28082	2.34629	3.88912	-1.3883	0.000642972	0.00409454	Promoter (<=1kb)	4	168511568	168700900	189333	1	23022	ENST00000508898.5	504	ENSG00000129116	PALLD	palladin, cytoskeletal associated protein
21685	chr12	54294851	54295251	401	*	4.30212	3.28526	4.94032	-1.38726	0.000543059	0.00358197	Promoter (<=1kb)	12	54292173	54295758	3586	2	4778	ENST00000540264.2	507	ENSG00000123405	NFE2	nuclear factor, erythroid 2
31087	chr3	11625896	11626296	401	*	2.33602	1.1461	3.03008	-1.38712	0.00292414	0.0134527	Promoter (1-2kb)	3	11559351	11627406	68056	2	9686	ENST00000458499.5	1110	ENSG00000144560	VGLL4	vestigial like family member 4
28851	chr6	131976072	131976472	401	*	2.43904	1.37957	3.09183	-1.38646	0.00205349	0.0101793	Promoter (2-3kb)	6	131978713	132169374	190662	1	100507254	ENST00000706295.1	-2241	ENSG00000228495	LINC01013	long intergenic non-protein coding RNA 1013
29338	chr8	60862238	60862638	401	*	3.44046	2.3653	4.09848	-1.38634	0.00221748	0.0108098	Promoter (<=1kb)	8	60862531	60865459	2929	1	55636	ENST00000528280.1	0	ENSG00000171316	CHD7	chromodomain helicase DNA binding protein 7
20328	chr6	659965	660365	401	*	4.06493	3.09927	4.68481	-1.38585	0.000399312	0.00280983	Promoter (2-3kb)	6	655939	657100	1162	2	135458	ENST00000380907.3	-2865	ENSG00000188996	HUS1B	HUS1 checkpoint clamp component B
23487	chr8	22059778	22060178	401	*	6.44447	5.38256	7.09808	-1.38532	0.000795995	0.00484724	Promoter (<=1kb)	8	22059348	22082518	23171	1	2039	ENST00000415253.5	430	ENSG00000158856	DMTN	dematin actin binding protein
26698	chr7	12351897	12352297	401	*	4.98712	3.87064	5.65856	-1.3847	0.00144317	0.00773095	Promoter (<=1kb)	7	12344374	12351713	7340	2	221806	ENST00000649524.1	-184	ENSG00000146530	VWDE	von Willebrand factor D and EGF domains
20634	chr2	165305520	165305920	401	*	2.71923	1.76164	3.33615	-1.38086	0.000426711	0.00295812	Promoter (2-3kb)	2	165307921	165310745	2825	1	6326	ENST00000486878.2	-2001	ENSG00000136531	SCN2A	sodium voltage-gated channel alpha subunit 2
13372	chr6	30238433	30238833	401	*	3.48838	2.57706	4.08783	-1.3802	4.78815e-05	0.000512284	Promoter (3-4kb)	6	30234039	30234477	439	2	414778	ENST00000455957.5	-3956	ENSG00000270604	HCG17	HLA complex group 17
20873	chr15	40295810	40296210	401	*	3.71914	2.6991	4.35845	-1.37935	0.000449949	0.00308337	Promoter (1-2kb)	15	40296565	40297719	1155	2	5330	ENST00000558409.2	1509	ENSG00000137841	PLCB2	phospholipase C beta 2
30841	chr12	110545888	110546288	401	*	2.57887	1.45258	3.25343	-1.37933	0.00282424	0.0130966	Promoter (<=1kb)	12	110536769	110546769	10001	2	160760	ENST00000548721.1	481	ENSG00000196850	PPTC7	protein phosphatase targeting COQ7
28483	chr19	42229799	42230199	401	*	3.93745	2.79651	4.61659	-1.37928	0.00193671	0.00972434	Promoter (1-2kb)	19	42215133	42232149	17017	2	162989	ENST00000678490.1	1950	ENSG00000160570	DEDD2	death effector domain containing 2
37937	chr2	188976417	188976817	401	*	3.30093	1.83417	4.06819	-1.37911	0.00718597	0.0270853	Promoter (1-2kb)	2	188978092	188978161	70	1	100302219	ENST00000408575.1	-1275	ENSG00000221502	MIR1245A	microRNA 1245a
15124	chr1	179968946	179969346	401	*	3.98153	3.04633	4.59009	-1.37869	9.00768e-05	0.000852094	Promoter (<=1kb)	1	179968869	180114860	145992	1	9857	ENST00000706235.1	77	ENSG00000135837	CEP350	centrosomal protein 350
28034	chr5	39371234	39371634	401	*	2.91414	2.00706	3.51194	-1.37702	0.0018066	0.0092169	Promoter (<=1kb)	5	39284140	39371324	87185	2	735	ENST00000509186.6	0	ENSG00000113600	C9	complement C9
26860	chr10	109992240	109992640	401	*	2.2471	1.14118	2.91516	-1.37682	0.00148325	0.00789776	Promoter (3-4kb)	10	109996368	110118608	122241	1	120	ENST00000468251.5	-3728	ENSG00000148700	ADD3	adducin 3
34598	chr19	38168598	38168998	401	*	2.66297	1.46083	3.36066	-1.37676	0.00474356	0.0196068	Promoter (3-4kb)	19	38164771	38182966	18196	1	23094	ENST00000595495.1	3827	ENSG00000105738	SIPA1L3	signal induced proliferation associated 1 like 3
36479	chr14	24416162	24416562	401	*	4.11717	2.79811	4.84759	-1.37639	0.00600056	0.0235224	Promoter (3-4kb)	14	24412594	24414718	2125	1	57523	ENST00000554505.1	3568	ENSG00000205978	NYNRIN	NYN domain and retroviral integrase containing
40145	chr6	75629761	75630161	401	*	3.10826	1.29648	3.94553	-1.37514	0.00922032	0.0328402	Promoter (3-4kb)	6	75633650	75635056	1407	1	26054	ENST00000487548.2	-3489	ENSG00000112701	SENP6	SUMO specific peptidase 6
32900	chr17	45031676	45032076	401	*	2.44036	1.24077	3.1373	-1.3747	0.00377875	0.0164255	Promoter (1-2kb)	17	45023346	45030558	7213	2	79877	ENST00000691405.1	-1118	ENSG00000172992	DCAKD	dephospho-CoA kinase domain containing
30551	chr16	57003477	57003877	401	*	3.61231	2.37853	4.3192	-1.37429	0.00269992	0.012639	Promoter (<=1kb)	16	57003853	57020936	17084	1	84166	ENST00000544641.5	0	ENSG00000140853	NLRC5	NLR family CARD domain containing 5
23819	chrX	66170512	66170912	401	*	2.85886	1.80214	3.51073	-1.37422	0.000850771	0.00510864	Promoter (<=1kb)	23	66169907	66267385	97479	1	9843	ENST00000684071.1	605	ENSG00000089472	HEPH	hephaestin
29381	chr19	18743259	18743659	401	*	3.87271	2.63261	4.5814	-1.3741	0.00223062	0.0108579	Promoter (<=1kb)	19	18742910	18777938	35029	1	23373	ENST00000601916.1	349	ENSG00000105662	CRTC1	CREB regulated transcription coactivator 1
21600	chr6	13273043	13273443	401	*	4.98727	3.94991	5.63256	-1.37357	0.000533717	0.0035342	Promoter (<=1kb)	6	13272757	13283907	11151	1	221692	ENST00000379329.1	286	ENSG00000112137	PHACTR1	phosphatase and actin regulator 1
29588	chr5	143207756	143208156	401	*	4.50071	3.39607	5.16836	-1.37306	0.00230483	0.0111407	Promoter (<=1kb)	5	143207200	143216770	9571	1	23092	ENST00000425417.2	556	ENSG00000145819	ARHGAP26	Rho GTPase activating protein 26
23246	chr3	98809701	98810101	401	*	4.46876	3.4863	5.09476	-1.37279	0.000757039	0.00465781	Promoter (2-3kb)	3	98801383	98812484	11102	2	131566	ENST00000494614.5	2383	ENSG00000057019	DCBLD2	discoidin, CUB and LCCL domain containing 2
23054	chr8	95801842	95802242	401	*	3.68975	2.72964	4.30759	-1.37258	0.000727499	0.00451332	Promoter (1-2kb)	8	95800578	95811079	10502	1	100616530	ENST00000663556.1	1264	ENSG00000253773	CFAP418-AS1	CFAP418 antisense RNA 1
28023	chr13	113041150	113041550	401	*	2.82733	1.61149	3.52904	-1.37167	0.00180299	0.00920205	Promoter (2-3kb)	13	113044462	113045322	861	1	23263	ENST00000469558.1	-2912	ENSG00000126217	MCF2L	MCF.2 cell line derived transforming sequence like
25770	chr6	106694347	106694747	401	*	3.25607	2.24931	3.89073	-1.37098	0.00121421	0.00673861	Promoter (<=1kb)	6	106695535	106699994	4460	1	105377926	ENST00000424162.1	-788	ENSG00000229654	LINC02526	long intergenic non-protein coding RNA 2526
27715	chr10	42475671	42476071	401	*	3.83012	2.765	4.4848	-1.37091	0.00171722	0.00886168	Promoter (<=1kb)	10	42476068	42478642	2575	1	84856	ENST00000667964.1	0	ENSG00000185904	LINC00839	long intergenic non-protein coding RNA 839
32607	chr16	622490	622890	401	*	3.57893	2.29734	4.29924	-1.37004	0.00362216	0.0158866	Promoter (2-3kb)	16	625614	629272	3659	1	57799	ENST00000561781.1	-2724	ENSG00000197562	RAB40C	RAB40C, member RAS oncogene family
33018	chr22	41656612	41657012	401	*	3.54861	2.37986	4.23631	-1.36757	0.00384259	0.0166433	Promoter (<=1kb)	22	41656953	41661699	4747	1	2547	ENST00000478914.1	0	ENSG00000196419	XRCC6	X-ray repair cross complementing 6
32966	chr11	132330400	132330800	401	*	2.48483	1.2288	3.19803	-1.3662	0.00381163	0.0165357	Promoter (1-2kb)	11	132332244	132335653	3410	1	50863	ENST00000483174.1	-1444	ENSG00000182667	NTM	neurotrimin
24544	chr8	27637446	27637846	401	*	3.99387	2.95568	4.63945	-1.36597	0.000978119	0.00569972	Promoter (3-4kb)	8	27633902	27673018	39117	1	51435	ENST00000301904.4	3544	ENSG00000168077	SCARA3	scavenger receptor class A member 3
34379	chr17	15308637	15309037	401	*	1.96062	0.82076	2.63942	-1.3658	0.00459734	0.0191234	Promoter (<=1kb)	17	15303811	15308863	5053	2	64518	ENST00000578011.1	0	ENSG00000125409	TEKT3	tektin 3
31458	chr12	94333478	94333878	401	*	3.5563	2.47986	4.21474	-1.36546	0.00308508	0.0140254	Promoter (1-2kb)	12	94306449	94331798	25350	2	51134	ENST00000552632.5	-1680	ENSG00000173588	CEP83	centrosomal protein 83
20754	chr11	15912932	15913332	401	*	3.01494	1.95424	3.66815	-1.36528	0.000438491	0.00302207	Promoter (1-2kb)	11	15910963	15923786	12824	1	105376570	ENST00000664884.1	1969	ENSG00000254661	LINC02682	long intergenic non-protein coding RNA 2682
29386	chr3	196512015	196512415	401	*	3.91916	2.77244	4.6001	-1.36516	0.00223232	0.0108638	Promoter (2-3kb)	3	196506879	196515346	8468	2	255798	ENST00000397537.3	2931	ENSG00000214097	SMCO1	single-pass membrane protein with coiled-coil domains 1
24386	chr19	42930198	42930598	401	*	2.59994	1.57094	3.24236	-1.36463	0.000949304	0.00556763	Promoter (2-3kb)	19	42924132	42927577	3446	2	5676	ENST00000599226.2	-2621	ENSG00000221878	PSG7	pregnancy specific beta-1-glycoprotein 7
33007	chr16	75678149	75678549	401	*	2.59662	1.59304	3.23016	-1.36445	0.00383433	0.0166136	Promoter (1-2kb)	16	75660227	75677009	16783	2	112268164	ENST00000640173.1	-1140	ENSG00000284484	CPHXL2	cytoplasmic polyadenylated homeobox like 2
28058	chr1	171972760	171973160	401	*	2.70387	1.69311	3.33994	-1.36378	0.00181679	0.00926093	Promoter (2-3kb)	1	171970122	172253578	283457	1	26052	ENST00000523513.1	2638	ENSG00000197959	DNM3	dynamin 3
35239	chr9	84862914	84863314	401	*	2.44791	0.980055	3.21542	-1.36355	0.00515593	0.0209233	Promoter (2-3kb)	9	84860778	85027050	166273	1	4915	ENST00000688978.1	2136	ENSG00000148053	NTRK2	neurotrophic receptor tyrosine kinase 2
17087	chr13	95535006	95535406	401	*	3.34231	2.51747	3.90694	-1.36314	0.000166788	0.00139637	Promoter (1-2kb)	13	95479444	95533910	54467	2	100874194	ENST00000416909.1	-1096	ENSG00000223392	CLDN10-AS1	CLDN10 antisense RNA 1
21531	chr22	42317014	42317414	401	*	3.97315	2.90507	4.62882	-1.36052	0.000524873	0.00348677	Promoter (<=1kb)	22	42211513	42318239	106727	2	6942	ENST00000675876.1	825	ENSG00000100207	TCF20	transcription factor 20
24185	chr1	89834966	89835366	401	*	2.91734	1.98661	3.5242	-1.36015	0.000911206	0.00538857	Promoter (1-2kb)	1	89833693	89933433	99741	1	55144	ENST00000532201.5	1273	ENSG00000171492	LRRC8D	leucine rich repeat containing 8 VRAC subunit D
30151	chr10	19052721	19053121	401	*	2.83911	1.77811	3.49241	-1.36007	0.00253664	0.012032	Promoter (3-4kb)	10	19048801	19734478	685678	1	340895	ENST00000454679.7	3920	ENSG00000204740	MALRD1	MAM and LDL receptor class A domain containing 1
31949	chr8	140923629	140924029	401	*	3.2868	2.09974	3.98002	-1.35976	0.00330883	0.0148116	Promoter (2-3kb)	8	140658402	140921219	262818	2	5747	ENST00000517887.5	-2410	ENSG00000169398	PTK2	protein tyrosine kinase 2
27075	chr6	159811051	159811451	401	*	3.12362	2.04092	3.78413	-1.35949	0.00153763	0.00812235	Promoter (2-3kb)	6	159808928	159816595	7668	1	154197	ENST00000609658.1	2123	ENSG00000146453	PNLDC1	PARN like ribonuclease domain containing exonuclease 1
29533	chr4	87112110	87112510	401	*	3.73829	2.67654	4.39186	-1.35943	0.00228335	0.0110575	Promoter (2-3kb)	4	87114943	87125277	10335	1	4299	ENST00000503369.1	-2433	ENSG00000172493	AFF1	ALF transcription elongation factor 1
25840	chr11	88421065	88421465	401	*	3.82149	2.73069	4.48465	-1.35922	0.00123428	0.00683137	Promoter (<=1kb)	11	88422400	88428176	5777	1	101929174	ENST00000654676.1	-935	ENSG00000288018	LOC101929174	uncharacterized LOC101929174
27549	chr9	112059298	112059698	401	*	3.69747	2.55361	4.37752	-1.35892	0.00167191	0.00867982	Promoter (<=1kb)	9	112041083	112058471	17389	2	64420	ENST00000475283.2	-827	ENSG00000106868	SUSD1	sushi domain containing 1
18013	chr15	65300427	65300827	401	*	5.12231	4.12488	5.75367	-1.35882	0.000220466	0.00175072	Promoter (<=1kb)	15	65266577	65300618	34042	2	54956	ENST00000558873.1	0	ENSG00000138617	PARP16	poly(ADP-ribose) polymerase family member 16
27515	chr11	11780537	11780937	401	*	2.52827	1.60258	3.13322	-1.35872	0.00166455	0.00865227	Promoter (2-3kb)	11	11783135	11783222	88	2	102465870	ENST00000616510.1	2285	ENSG00000278529	MIR8070	microRNA 8070
36559	chr2	226904661	226905061	401	*	1.66895	0.576014	2.33281	-1.35846	0.00606851	0.0237361	Promoter (1-2kb)	2	226906712	226988498	81787	1	84236	ENST00000409053.1	-1651	ENSG00000144468	RHBDD1	rhomboid domain containing 1
12371	chr10	76356	76756	401	*	4.55645	3.6241	5.16393	-1.358	3.12539e-05	0.000361479	Promoter (2-3kb)	10	46892	74163	27272	2	347688	ENST00000564130.2	-2193	ENSG00000261456	TUBB8	tubulin beta 8 class VIII
31005	chr1	68176054	68176454	401	*	3.00915	1.86656	3.68881	-1.35799	0.00288786	0.0133208	Promoter (<=1kb)	1	68148567	68176377	27811	2	79971	ENST00000497187.5	0	ENSG00000116729	WLS	Wnt ligand secretion mediator
23521	chr8	144478293	144478693	401	*	5.46786	4.41464	6.11855	-1.35663	0.000800173	0.00486567	Promoter (<=1kb)	8	144478351	144496686	18336	1	84988	ENST00000533088.1	0	ENSG00000160972	PPP1R16A	protein phosphatase 1 regulatory subunit 16A
18963	chr11	65169096	65169496	401	*	5.54781	4.54865	6.17978	-1.35614	0.000284713	0.00214773	Promoter (<=1kb)	11	65170233	65173374	3142	1	387778	ENST00000377185.3	-737	ENSG00000204710	SPDYC	speedy/RINGO cell cycle regulator family member C
23575	chr19	49897367	49897767	401	*	5.88235	4.83566	6.53083	-1.35545	0.000811715	0.00492456	Promoter (<=1kb)	19	49889654	49896887	7234	2	259307	ENST00000391826.7	-480	ENSG00000104951	IL4I1	interleukin 4 induced 1
23781	chr4	184688385	184688785	401	*	4.45189	3.44255	5.08746	-1.35505	0.000845767	0.00508672	Promoter (2-3kb)	4	184691368	184694758	3391	1	201973	ENST00000512658.1	-2583	ENSG00000164306	PRIMPOL	primase and DNA directed polymerase
21541	chr5	41738814	41739214	401	*	4.62806	3.64868	5.25294	-1.35469	0.000527175	0.00350043	Promoter (<=1kb)	5	41731739	41739721	7983	2	5019	ENST00000503374.1	507	ENSG00000083720	OXCT1	3-oxoacid CoA-transferase 1
32975	chr11	5225177	5225577	401	*	3.02532	1.9299	3.68998	-1.35299	0.00381619	0.0165507	Promoter (1-2kb)	11	5225655	5226823	1169	2	3043	ENST00000475226.1	1246	ENSG00000244734	HBB	hemoglobin subunit beta
29613	chr15	20284930	20285330	401	*	3.30673	2.12947	3.997	-1.35282	0.00231483	0.0111796	Promoter (1-2kb)	15	20283496	20291558	8063	1	646096	ENST00000554701.2	1434	ENSG00000290857	CHEK2P2	CHEK2 pseudogene 2
27553	chr6	73528916	73529316	401	*	4.03263	2.98878	4.68014	-1.35276	0.00167284	0.00868305	Promoter (3-4kb)	6	73517519	73525587	8069	2	1915	ENST00000678702.1	-3329	ENSG00000156508	EEF1A1	eukaryotic translation elongation factor 1 alpha 1
32618	chr3	69250048	69250448	401	*	3.38232	2.30534	4.04094	-1.35252	0.00363097	0.0159199	Promoter (<=1kb)	3	69198697	69250212	51516	2	23150	ENST00000483668.5	0	ENSG00000114541	FRMD4B	FERM domain containing 4B
37239	chr11	8701216	8701616	401	*	4.24458	2.94533	4.96969	-1.35228	0.00659832	0.0253382	Promoter (1-2kb)	11	8696465	8702657	6193	2	6764	ENST00000526062.5	1041	ENSG00000166444	DENND2B	DENN domain containing 2B
41525	chr16	74421076	74421476	401	*	2.25509	0.170845	3.13527	-1.35154	0.0106051	0.0365171	Promoter (<=1kb)	16	74408631	74421392	12762	2	497190	ENST00000339953.9	0	ENSG00000140839	CLEC18B	C-type lectin domain family 18 member B
31025	chr6	27826348	27826748	401	*	3.74286	2.5887	4.4261	-1.35083	0.00289802	0.0133588	Promoter (2-3kb)	6	27824092	27824480	389	1	8363	ENST00000355057.3	2256	ENSG00000197238	H4C11	H4 clustered histone 11
31717	chr1	46278056	46278456	401	*	3.26182	2.12158	3.94075	-1.35073	0.00319362	0.0144	Promoter (2-3kb)	1	46261196	46281161	19966	2	10489	ENST00000496156.5	2705	ENSG00000132128	LRRC41	leucine rich repeat containing 41
41292	chrX	131792322	131792722	401	*	5.13552	2.93012	6.03198	-1.35065	0.0103725	0.0359173	Promoter (1-2kb)	23	131694861	131794142	99282	2	286467	ENST00000648028.2	1420	ENSG00000213468	FIRRE	firre intergenic repeating RNA element
32506	chr1	50603617	50604017	401	*	2.85616	1.94485	3.4556	-1.35062	0.00357847	0.0157435	Promoter (2-3kb)	1	50539592	50606944	67353	2	11124	ENST00000472808.1	2927	ENSG00000185104	FAF1	Fas associated factor 1
27615	chr5	60932144	60932544	401	*	2.78252	1.84411	3.39228	-1.34986	0.00168717	0.00873802	Promoter (<=1kb)	5	60903577	60932304	28728	2	1161	ENST00000675920.1	0	ENSG00000049167	ERCC8	ERCC excision repair 8, CSA ubiquitin ligase complex subunit
29245	chr3	123694662	123695062	401	*	2.52974	1.65208	3.11597	-1.34957	0.00218168	0.0106691	Promoter (2-3kb)	3	123614045	123692401	78357	2	4638	ENST00000508240.2	-2261	ENSG00000065534	MYLK	myosin light chain kinase
32942	chr10	60043257	60043657	401	*	2.36537	1.49868	2.94721	-1.34924	0.00380017	0.0164978	Promoter (1-2kb)	10	60029691	60044803	15113	2	288	ENST00000489505.2	1146	ENSG00000151150	ANK3	ankyrin 3
36544	chr15	48121932	48122332	401	*	1.95684	0.858429	2.62248	-1.34878	0.00605763	0.023704	Promoter (<=1kb)	15	48121976	48137202	15227	1	283652	ENST00000463289.1	0	ENSG00000188467	SLC24A5	solute carrier family 24 member 5
30407	chr8	85352149	85352549	401	*	2.34885	1.19928	3.03067	-1.34826	0.00263427	0.01239	Promoter (2-3kb)	8	85328229	85349901	21673	2	759	ENST00000431316.3	-2248	ENSG00000133742	CA1	carbonic anhydrase 1
22123	chr16	29943314	29943714	401	*	4.00083	2.97492	4.64218	-1.34798	0.00059898	0.00387264	Promoter (2-3kb)	16	29940885	29973050	32166	1	124446	ENST00000414689.6	2429	ENSG00000149932	TMEM219	transmembrane protein 219
19422	chr8	22176183	22176583	401	*	4.49637	3.55475	5.10733	-1.34757	0.000318602	0.00234643	Promoter (3-4kb)	8	22179697	22192334	12638	1	649	ENST00000523457.5	-3114	ENSG00000168487	BMP1	bone morphogenetic protein 1
35163	chr11	118602258	118602658	401	*	2.92621	1.67598	3.63777	-1.34716	0.00510197	0.0207486	Promoter (3-4kb)	11	118606440	118658031	51592	1	23187	ENST00000361417.6	-3782	ENSG00000019144	PHLDB1	pleckstrin homology like domain family B member 1
27635	chr2	106107600	106108000	401	*	3.12654	2.13423	3.75607	-1.34689	0.00169173	0.00875515	Promoter (2-3kb)	2	106100773	106104824	4052	2	80146	ENST00000470053.1	-2776	ENSG00000115652	UXS1	UDP-glucuronate decarboxylase 1
40463	chr1	39318312	39318712	401	*	3.21736	1.65553	4.00597	-1.34652	0.00952775	0.0336666	Promoter (2-3kb)	1	39320941	39326483	5543	1	23499	ENST00000687271.1	-2229	ENSG00000127603	MACF1	microtubule actin crosslinking factor 1
33131	chr8	29852104	29852504	401	*	2.84132	1.7144	3.51607	-1.34449	0.00389929	0.0168313	Promoter (2-3kb)	8	29815004	29854543	39540	2	101929470	ENST00000517356.1	2039	ENSG00000248964	LOC101929470	uncharacterized LOC101929470
16648	chr12	57195666	57196066	401	*	5.61836	4.64596	6.24071	-1.34445	0.000145608	0.00125118	Promoter (1-2kb)	12	57194504	57194576	73	1	100302201	ENST00000408438.1	1162	ENSG00000221365	MIR1228	microRNA 1228
21065	chr2	88585282	88585682	401	*	3.1988	2.22777	3.82064	-1.34432	0.00047186	0.00320391	Promoter (3-4kb)	2	88556746	88581581	24836	2	9451	ENST00000684740.1	-3701	ENSG00000172071	EIF2AK3	eukaryotic translation initiation factor 2 alpha kinase 3
32834	chr7	24669628	24670028	401	*	2.5973	1.63324	3.21659	-1.34427	0.00374813	0.0163255	Promoter (3-4kb)	7	24665683	24687876	22194	1	51678	ENST00000464384.2	3945	ENSG00000105926	PALS2	protein associated with LIN7 2, MAGUK p55 family member
37388	chr16	4263727	4264127	401	*	4.76065	3.42103	5.49648	-1.34296	0.00671751	0.0256918	Promoter (<=1kb)	16	4261779	4263737	1959	2	7023	ENST00000572393.1	0	ENSG00000090447	TFAP4	transcription factor AP-4
34029	chr4	100876658	100877058	401	*	3.24163	2.06896	3.93053	-1.34225	0.00440294	0.018503	Promoter (3-4kb)	4	100479972	100880126	400155	2	51705	ENST00000510657.1	3068	ENSG00000164035	EMCN	endomucin
27153	chr8	26617547	26617947	401	*	3.93745	2.93667	4.56999	-1.3415	0.0015627	0.00823086	Promoter (1-2kb)	8	26619508	26624173	4666	1	1808	ENST00000523690.1	-1561	ENSG00000092964	DPYSL2	dihydropyrimidinase like 2
23130	chr16	50303685	50304085	401	*	3.94752	2.90322	4.59519	-1.34149	0.000738892	0.00456895	Promoter (<=1kb)	16	50304394	50309198	4805	1	113	ENST00000570187.1	-309	ENSG00000121281	ADCY7	adenylate cyclase 7
19822	chr1	19325713	19326113	401	*	4.7354	3.76916	5.35549	-1.3414	0.000352849	0.00254624	Promoter (<=1kb)	1	19324754	19328081	3328	1	54896	ENST00000432465.1	959	ENSG00000040487	SLC66A1	solute carrier family 66 member 1
16669	chr7	5598796	5599196	401	*	5.27396	4.31265	5.89225	-1.34088	0.000146607	0.00125818	Promoter (3-4kb)	7	5602872	5606654	3783	1	6624	ENST00000473330.1	-3676	ENSG00000075618	FSCN1	fascin actin-bundling protein 1
41998	chr15	30749206	30749606	401	*	2.15914	0	3.05081	-1.34077	0.011171	0.0380327	Promoter (<=1kb)	15	30750406	30759859	9454	1	100288637	ENST00000646742.2	-800	ENSG00000187951	LOC100288637	OTU deubiquitinase 7A pseudogene
32723	chr2	219908521	219908921	401	*	2.10152	1.21196	2.69247	-1.34065	0.00368414	0.0161012	Promoter (1-2kb)	2	219906502	219906565	64	2	100422959	ENST00000581624.1	-1956	ENSG00000266518	MIR4268	microRNA 4268
32782	chr3	64015393	64015793	401	*	4.07057	2.93068	4.74939	-1.34019	0.00372207	0.0162374	Promoter (1-2kb)	3	64010554	64017732	7179	2	9861	ENST00000467853.5	1939	ENSG00000163636	PSMD6	proteasome 26S subunit, non-ATPase 6
38664	chr18	55119359	55119759	401	*	4.25326	2.93451	4.98361	-1.33975	0.00777356	0.0287488	Promoter (<=1kb)	18	55107785	55119682	11898	2	101927229	ENST00000592405.2	0	ENSG00000267013	LINC01929	long intergenic non-protein coding RNA 1929
31642	chr18	12361788	12362188	401	*	3.52571	2.43834	4.18776	-1.33954	0.00316409	0.014301	Promoter (1-2kb)	18	12358805	12360233	1429	2	10939	ENST00000591848.1	-1555	ENSG00000141385	AFG3L2	AFG3 like matrix AAA peptidase subunit 2
35820	chr2	2997726	2998126	401	*	2.77965	1.64941	3.45545	-1.33934	0.00552385	0.0220524	Promoter (3-4kb)	2	2896500	3001450	104951	2	101927554	ENST00000667683.1	3324	ENSG00000234423	LINC01250	long intergenic non-protein coding RNA 1250
40210	chr16	80993216	80993616	401	*	4.00824	2.58329	4.76554	-1.33904	0.00926996	0.0329633	Promoter (1-2kb)	16	80975802	80991955	16154	2	56942	ENST00000566231.5	-1261	ENSG00000103121	CMC2	C-X9-C motif containing 2
30414	chr6	139973942	139974342	401	*	3.45726	2.37532	4.11752	-1.33859	0.00263833	0.0124062	Promoter (2-3kb)	6	139976352	140093721	117370	1	100507477	ENST00000456896.6	-2010	ENSG00000236013	LINC02941	long intergenic non-protein coding RNA 2941
26738	chr6	132144476	132144876	401	*	3.08697	1.95634	3.76289	-1.33836	0.00145307	0.00777237	Promoter (2-3kb)	6	132147745	132164542	16798	1	100507254	ENST00000665843.1	-2869	ENSG00000228495	LINC01013	long intergenic non-protein coding RNA 1013
30127	chr10	95425855	95426255	401	*	3.28848	2.36842	3.89128	-1.33831	0.00252813	0.0120012	Promoter (3-4kb)	10	95399017	95422073	23057	2	10580	ENST00000486141.3	-3782	ENSG00000095637	SORBS1	sorbin and SH3 domain containing 1
28724	chr8	133190981	133191381	401	*	3.18049	2.13154	3.82974	-1.3381	0.00201354	0.0100253	Promoter (<=1kb)	8	133191039	133228360	37322	1	8840	ENST00000377862.6	0	ENSG00000104415	CCN4	cellular communication network factor 4
30439	chr6	117536243	117536643	401	*	2.61219	1.56246	3.26171	-1.33723	0.00265553	0.0124768	Promoter (2-3kb)	6	117538775	117547928	9154	1	285761	ENST00000424717.6	-2132	ENSG00000164465	DCBLD1	discoidin, CUB and LCCL domain containing 1
29904	chr9	87551849	87552249	401	*	3.22659	2.11009	3.89803	-1.33701	0.00242232	0.011585	Promoter (1-2kb)	9	87553454	87554459	1006	1	100506897	ENST00000431813.1	-1205	ENSG00000236709	DAPK1-IT1	DAPK1 intronic transcript 1
26788	chr7	108246262	108246662	401	*	3.10422	2.25282	3.67985	-1.33622	0.00146675	0.0078309	Promoter (3-4kb)	7	108197995	108243240	45246	2	4897	ENST00000417701.5	-3022	ENSG00000091129	NRCAM	neuronal cell adhesion molecule
31522	chr1	212077028	212077428	401	*	2.96255	1.8786	3.62347	-1.33517	0.00312252	0.0141664	Promoter (<=1kb)	1	212077613	212077685	73	1	100422947	ENST00000577243.1	-185	ENSG00000264358	MIR3122	microRNA 3122
23411	chr13	46343610	46344010	401	*	3.59696	2.56609	4.24003	-1.33468	0.000782839	0.00478263	Promoter (1-2kb)	13	46343081	46345401	2321	2	80183	ENST00000675678.1	1391	ENSG00000102445	RUBCNL	rubicon like autophagy enhancer
35140	chr15	39472678	39473078	401	*	3.22871	2.08565	3.90852	-1.33437	0.0050867	0.0207005	Promoter (<=1kb)	15	39472718	39492882	20165	1	105370783	ENST00000656318.1	0	ENSG00000259269	LOC105370783	uncharacterized LOC105370783
42303	chr5	147867022	147867422	401	*	2.74399	1.01424	3.56639	-1.33391	0.0115324	0.0389784	Promoter (3-4kb)	5	147870682	147882190	11509	1	117156	ENST00000504320.5	-3260	ENSG00000164265	SCGB3A2	secretoglobin family 3A member 2
36981	chr1	209720581	209720981	401	*	2.50957	1.32825	3.20107	-1.33372	0.0063882	0.0247023	Promoter (3-4kb)	1	209661366	209724125	62760	2	101930114	ENST00000441672.1	3144	ENSG00000227591	HSD11B1-AS1	HSD11B1 antisense RNA 1
30932	chr10	88979061	88979461	401	*	4.4315	3.39428	5.07674	-1.33323	0.00286673	0.0132546	Promoter (2-3kb)	10	88981977	89015542	33566	1	355	ENST00000696992.1	-2516	ENSG00000026103	FAS	Fas cell surface death receptor
26313	chr6	13473721	13474121	401	*	4.27517	3.23574	4.92117	-1.33295	0.00134862	0.00732989	Promoter (1-2kb)	6	13469268	13472044	2777	2	54438	ENST00000605067.1	-1677	ENSG00000145990	GFOD1	glucose-fructose oxidoreductase domain containing 1
27847	chr1	2593457	2593857	401	*	3.39817	2.35297	4.04614	-1.33285	0.00174975	0.0089866	Promoter (<=1kb)	1	2592655	2594073	1419	2	79258	ENST00000469962.1	216	ENSG00000142606	MMEL1	membrane metalloendopeptidase like 1
41461	chr4	4269879	4270279	401	*	2.98919	1.36308	3.7913	-1.33224	0.0105438	0.0363618	Promoter (<=1kb)	4	4267701	4268932	1232	2	55646	ENST00000502917.1	-947	ENSG00000145220	LYAR	Ly1 antibody reactive
15486	chr19	33199686	33200086	401	*	4.28762	3.31487	4.91009	-1.33214	0.000102258	0.000944771	Promoter (2-3kb)	19	33196736	33205534	8799	1	4037	ENST00000590275.1	2950	ENSG00000130881	LRP3	LDL receptor related protein 3
24002	chr4	78942422	78942822	401	*	5.2348	4.21099	5.87543	-1.33152	0.000876902	0.00522545	Promoter (2-3kb)	4	78911878	78939438	27561	2	152559	ENST00000512733.5	-2984	ENSG00000163291	PAQR3	progestin and adipoQ receptor family member 3
41428	chr9	6805779	6806179	401	*	3.19015	1.59258	3.98635	-1.33082	0.0105073	0.0362648	Promoter (<=1kb)	9	6805617	6819079	13463	1	23081	ENST00000480996.1	162	ENSG00000107077	KDM4C	lysine demethylase 4C
25474	chr16	67460238	67460638	401	*	3.88308	2.87602	4.51785	-1.32908	0.00115121	0.00646331	Promoter (1-2kb)	16	67438413	67459225	20813	2	9114	ENST00000426604.7	-1013	ENSG00000159720	ATP6V0D1	ATPase H+ transporting V0 subunit d1
40327	chr15	32671809	32672209	401	*	3.44852	2.02207	4.20619	-1.3288	0.00937877	0.0332528	Promoter (<=1kb)	15	32673055	32691763	18709	1	6447	ENST00000470349.5	-846	ENSG00000166922	SCG5	secretogranin V
30746	chr17	21167332	21167732	401	*	3.15247	2.0753	3.81116	-1.32857	0.00278127	0.0129372	Promoter (1-2kb)	17	21166154	21172443	6290	1	25979	ENST00000577350.1	1178	ENSG00000109016	DHRS7B	dehydrogenase/reductase 7B
35702	chr20	56362767	56363167	401	*	5.10441	3.90294	5.80191	-1.32821	0.00544204	0.0217969	Promoter (3-4kb)	20	56359109	56360712	1604	1	116151	ENST00000437418.1	3658	ENSG00000124098	FAM210B	family with sequence similarity 210 member B
32871	chr2	85661255	85661655	401	*	3.99365	2.86438	4.66914	-1.32789	0.00376651	0.0163858	Promoter (1-2kb)	2	85661218	85663478	2261	2	6439	ENST00000494165.1	1823	ENSG00000168878	SFTPB	surfactant protein B
28669	chr10	101066941	101067341	401	*	3.37376	2.23782	4.05134	-1.32786	0.00199353	0.00994469	Promoter (<=1kb)	10	101066299	101068131	1833	1	81621	ENST00000465807.1	642	ENSG00000107821	KAZALD1	Kazal type serine peptidase inhibitor domain 1
28747	chr4	69858604	69859004	401	*	2.9406	2.04984	3.53202	-1.32731	0.00201921	0.0100452	Promoter (1-2kb)	4	69841212	69860145	18934	2	6783	ENST00000226444.4	1141	ENSG00000109193	SULT1E1	sulfotransferase family 1E member 1
34083	chr7	113143282	113143682	401	*	2.23625	1.39508	2.80767	-1.32707	0.00443136	0.0185929	Promoter (1-2kb)	7	113145016	113146330	1315	1	107986837	ENST00000430610.1	-1334	ENSG00000225457	LOC107986837	uncharacterized LOC107986837
30702	chr13	20431092	20431492	401	*	3.00282	1.94037	3.65662	-1.3262	0.00276354	0.0128732	Promoter (2-3kb)	13	20433778	20433846	69	2	100616304	ENST00000584834.1	2354	ENSG00000263978	MIR4499	microRNA 4499
34946	chr1	161511105	161511505	401	*	3.10921	1.89576	3.81021	-1.32568	0.00496517	0.020318	Promoter (1-2kb)	1	161513176	161605099	91924	1	2212	ENST00000537821.2	-1671	ENSG00000143226	FCGR2A	Fc gamma receptor IIa
12402	chr6	28225137	28225537	401	*	6.04242	5.1462	6.636	-1.32552	3.16817e-05	0.000365511	Promoter (<=1kb)	6	28225264	28227958	2695	1	7746	ENST00000531981.5	0	ENSG00000137185	ZSCAN9	zinc finger and SCAN domain containing 9
22218	chr14	64704970	64705370	401	*	5.71237	4.74819	6.33171	-1.32378	0.000609597	0.00392431	Promoter (<=1kb)	14	64704436	64744339	39904	1	26030	ENST00000394691.7	534	ENSG00000126822	PLEKHG3	pleckstrin homology and RhoGEF domain containing G3
40462	chr1	44645789	44646189	401	*	4.15389	2.70571	4.91676	-1.32375	0.00952727	0.0336666	Promoter (2-3kb)	1	44648308	44651723	3416	1	55182	ENST00000474956.1	-2119	ENSG00000187147	RNF220	ring finger protein 220
31540	chr12	108895368	108895768	401	*	2.09679	1.13826	2.71405	-1.32318	0.00313039	0.0141939	Promoter (2-3kb)	12	108898472	108900493	2022	1	1610	ENST00000546552.1	-2704	ENSG00000110887	DAO	D-amino acid oxidase
35246	chr18	3873294	3873694	401	*	2.73027	1.76748	3.3491	-1.32293	0.00515956	0.0209339	Promoter (<=1kb)	18	3499004	3874253	375250	2	9229	ENST00000581699.5	559	ENSG00000170579	DLGAP1	DLG associated protein 1
28178	chr6	156901455	156901855	401	*	2.79274	1.72407	3.44861	-1.32281	0.00184985	0.00938933	Promoter (<=1kb)	6	156901376	157186620	285245	1	57492	ENST00000319584.11	79	ENSG00000049618	ARID1B	AT-rich interaction domain 1B
29551	chr4	183853171	183853571	401	*	3.47661	2.37902	4.14198	-1.32141	0.00228935	0.0110798	Promoter (<=1kb)	4	183853431	184001407	147977	1	56977	ENST00000511250.1	0	ENSG00000173320	STOX2	storkhead box 2
33631	chr19	44695390	44695790	401	*	3.56921	2.43321	4.24681	-1.3214	0.00418068	0.0177778	Promoter (3-4kb)	19	44699151	44710718	11568	1	388551	ENST00000587331.7	-3361	ENSG00000213892	CEACAM16	CEA cell adhesion molecule 16, tectorial membrane component
36469	chr18	23626914	23627314	401	*	2.63458	1.46931	3.32122	-1.32138	0.00599572	0.0235099	Promoter (2-3kb)	18	23601046	23629920	28875	2	147463	ENST00000587763.1	2606	ENSG00000154065	ANKRD29	ankyrin repeat domain 29
28917	chr5	177466597	177466997	401	*	4.46372	3.3894	5.12146	-1.32108	0.00207552	0.0102647	Promoter (<=1kb)	5	177466831	177467598	768	2	1627	ENST00000471767.1	601	ENSG00000113758	DBN1	drebrin 1
35361	chr1	152084870	152085270	401	*	2.47904	1.31909	3.16406	-1.32009	0.00523089	0.0211543	Promoter (3-4kb)	1	152084141	152089064	4924	2	126637	ENST00000368806.2	3794	ENSG00000182898	TCHHL1	trichohyalin like 1
41388	chr5	145385330	145385730	401	*	2.88638	1.51763	3.62973	-1.31982	0.0104787	0.0362009	Promoter (3-4kb)	5	145337932	145381670	43739	2	153768	ENST00000504620.1	-3660	ENSG00000186314	PRELID2	PRELI domain containing 2
37598	chr5	51379842	51380242	401	*	2.30162	1.29695	2.93555	-1.31905	0.006877	0.0261549	Promoter (<=1kb)	5	51378575	51379675	1101	2	642366	ENST00000558403.1	-167	ENSG00000259663	ISL1-DT	ISL1 divergent transcript
37641	chr10	28849932	28850332	401	*	2.12964	0.79803	2.86338	-1.31858	0.00691539	0.0262698	Promoter (2-3kb)	10	28847241	28881895	34655	1	283080	ENST00000614533.3	2691	ENSG00000232624	C10orf126	chromosome 10 open reading frame 126
30724	chr17	42698990	42699390	401	*	2.77912	1.83132	3.3924	-1.31826	0.0027722	0.0129043	Promoter (3-4kb)	17	42702292	42703169	878	2	2145	ENST00000586714.1	3779	ENSG00000108799	EZH1	enhancer of zeste 1 polycomb repressive complex 2 subunit
36151	chr15	45069806	45070206	401	*	2.00483	0.673857	2.73841	-1.31821	0.00576173	0.0227907	Promoter (<=1kb)	15	45070301	45073373	3073	1	6652	ENST00000560488.5	-95	ENSG00000140263	SORD	sorbitol dehydrogenase
41034	chr5	76657906	76658306	401	*	3.15854	1.79154	3.90143	-1.31797	0.0101128	0.0352381	Promoter (2-3kb)	5	76654969	76660325	5357	1	10788	ENST00000514579.1	2937	ENSG00000145703	IQGAP2	IQ motif containing GTPase activating protein 2
26899	chr3	171771604	171772004	401	*	3.44097	2.51475	4.04613	-1.31719	0.00149542	0.00795106	Promoter (<=1kb)	3	171765129	171771385	6257	2	5337	ENST00000489995.1	-219	ENSG00000075651	PLD1	phospholipase D1
28871	chr14	20302050	20302450	401	*	4.2618	3.26145	4.89419	-1.31711	0.00206095	0.0102092	Promoter (3-4kb)	14	20289131	20305941	16811	2	91875	ENST00000383029.7	3491	ENSG00000136319	TTC5	tetratricopeptide repeat domain 5
30213	chr3	149186211	149186611	401	*	2.64951	1.55322	3.31446	-1.31691	0.00256309	0.0121319	Promoter (1-2kb)	3	149185163	149188096	2934	2	1356	ENST00000497902.5	1485	ENSG00000047457	CP	ceruloplasmin
35868	chr12	96045125	96045525	401	*	2.22556	1.27741	2.83897	-1.31672	0.00555688	0.0221546	Promoter (1-2kb)	12	96000907	96043520	42614	2	4048	ENST00000413268.6	-1605	ENSG00000111144	LTA4H	leukotriene A4 hydrolase
32368	chr6	160262229	160262629	401	*	3.13776	1.97358	3.82407	-1.31641	0.00351849	0.0155458	Promoter (3-4kb)	6	160216755	160258821	42067	2	6582	ENST00000366953.8	-3408	ENSG00000112499	SLC22A2	solute carrier family 22 member 2
31008	chr8	141152520	141152920	401	*	4.48622	3.43044	5.13777	-1.31518	0.00288821	0.0133208	Promoter (2-3kb)	8	141155894	141166233	10340	1	22898	ENST00000521477.5	-2974	ENSG00000105339	DENND3	DENN domain containing 3
41822	chr9	15843394	15843794	401	*	2.98594	1.60855	3.73148	-1.31481	0.010961	0.037474	Promoter (1-2kb)	9	15845639	15971897	126259	1	203238	ENST00000470191.5	-1845	ENSG00000164989	CCDC171	coiled-coil domain containing 171
20214	chr7	155947889	155948289	401	*	3.31775	2.37045	3.93084	-1.31406	0.000388936	0.00275225	Promoter (3-4kb)	7	155952030	155966343	14314	1	389602	ENST00000684576.1	-3741	ENSG00000204876	LOC389602	uncharacterized LOC389602
33383	chr12	10701713	10702113	401	*	3.88511	2.82149	4.5393	-1.31399	0.0040422	0.0173161	Promoter (<=1kb)	12	10701254	10702371	1118	2	8531	ENST00000366290.2	258	ENSG00000060138	YBX3	Y-box binding protein 3
36226	chr4	105679188	105679588	401	*	2.59304	1.38578	3.29224	-1.3134	0.00581724	0.0229629	Promoter (1-2kb)	4	105678140	105695678	17539	1	54848	ENST00000503289.1	1048	ENSG00000236699	ARHGEF38	Rho guanine nucleotide exchange factor 38
26981	chr2	119629701	119630101	401	*	4.42136	3.38527	5.06622	-1.31229	0.00151381	0.00802435	Promoter (<=1kb)	2	119629942	119639872	9931	1	200373	ENST00000600951.1	0	ENSG00000163075	CFAP221	cilia and flagella associated protein 221
26568	chr15	90870467	90870867	401	*	3.61643	2.68573	4.22329	-1.31224	0.00141082	0.00759459	Promoter (<=1kb)	15	90871539	90883458	11920	1	5045	ENST00000610579.4	-672	ENSG00000140564	FURIN	furin, paired basic amino acid cleaving enzyme
29865	chrX	68509103	68509503	401	*	3.13933	2.0338	3.80726	-1.31191	0.00240866	0.0115347	Promoter (2-3kb)	23	68511807	68513641	1835	1	286451	ENST00000496576.1	-2304	ENSG00000181704	YIPF6	Yip1 domain family member 6
31225	chr8	421330	421730	401	*	2.29999	1.34876	2.91455	-1.31166	0.00299704	0.0137265	Promoter (<=1kb)	8	420397	451320	30924	1	26260	ENST00000524125.5	933	ENSG00000147364	FBXO25	F-box protein 25
25515	chr4	154569648	154570048	401	*	3.1731	2.24162	3.78024	-1.3114	0.0011605	0.00650501	Promoter (3-4kb)	4	154565781	154567854	2074	1	2244	ENST00000473984.1	3867	ENSG00000171564	FGB	fibrinogen beta chain
32867	chr4	141332824	141333224	401	*	6.20123	5.11195	6.8639	-1.31122	0.00376578	0.0163856	Promoter (<=1kb)	4	141322534	141332703	10170	2	100507639	ENST00000652978.1	-121	ENSG00000248810	LINC02432	long intergenic non-protein coding RNA 2432
23519	chr6	118709591	118709991	401	*	5.3727	4.44694	5.97768	-1.31113	0.000799934	0.00486464	Promoter (<=1kb)	6	118491431	118710068	218638	2	387119	ENST00000392500.7	77	ENSG00000111860	CEP85L	centrosomal protein 85 like
34006	chr1	212352795	212353195	401	*	3.17903	2.03757	3.85834	-1.31097	0.0043894	0.0184586	Promoter (<=1kb)	1	212352816	212352950	135	1	692157	ENST00000364674.1	0	ENSG00000201544	SNORA16B	small nucleolar RNA, H/ACA box 16B
33481	chr1	36472299	36472699	401	*	3.6591	2.58717	4.31605	-1.31059	0.00410002	0.0175129	Promoter (<=1kb)	1	36466118	36472387	6270	2	1441	ENST00000487540.6	0	ENSG00000119535	CSF3R	colony stimulating factor 3 receptor
18142	chr9	21974794	21975194	401	*	6.19085	5.27813	6.79084	-1.31008	0.000228245	0.00179971	Promoter (<=1kb)	9	21967752	21974857	7106	2	1029	ENST00000304494.10	0	ENSG00000147889	CDKN2A	cyclin dependent kinase inhibitor 2A
31655	chr2	148065045	148065445	401	*	2.84287	1.72179	3.51577	-1.30997	0.00317015	0.0143225	Promoter (3-4kb)	2	148068562	148393375	324814	1	55777	ENST00000636620.1	-3117	ENSG00000204406	MBD5	methyl-CpG binding domain protein 5
31887	chr8	140446944	140447344	401	*	3.15407	2.11142	3.80117	-1.30905	0.00327606	0.014693	Promoter (3-4kb)	8	139730345	140450930	720586	2	83696	ENST00000520857.5	3586	ENSG00000167632	TRAPPC9	trafficking protein particle complex subunit 9
23272	chr11	32434551	32434951	401	*	7.08005	6.11705	7.69895	-1.30905	0.00076123	0.00467837	Promoter (<=1kb)	11	32388130	32434168	46039	2	7490	ENST00000640146.2	-383	ENSG00000184937	WT1	WT1 transcription factor
24613	chrX	154484571	154484971	401	*	3.89368	2.83384	4.5466	-1.30893	0.000989246	0.00574841	Promoter (1-2kb)	23	154485353	154486102	750	2	8266	ENST00000477777.1	1131	ENSG00000102178	UBL4A	ubiquitin like 4A
31196	chr14	102940953	102941353	401	*	3.88627	2.85633	4.52902	-1.3089	0.00298137	0.0136678	Promoter (<=1kb)	14	102939908	102940747	840	2	9578	ENST00000560492.1	-206	ENSG00000198752	CDC42BPB	CDC42 binding protein kinase beta
34887	chr4	75679930	75680330	401	*	3.43456	2.46937	4.05427	-1.3088	0.00492506	0.0201875	Promoter (<=1kb)	4	75661931	75679241	17311	2	9908	ENST00000677145.1	-689	ENSG00000138757	G3BP2	G3BP stress granule assembly factor 2
30423	chr17	2990417	2990817	401	*	4.05562	2.94758	4.72435	-1.30703	0.00264499	0.0124339	Promoter (<=1kb)	17	2991345	3008090	16746	1	23108	ENST00000574515.1	-528	ENSG00000132359	RAP1GAP2	RAP1 GTPase activating protein 2
30967	chr11	11979747	11980147	401	*	3.47184	2.47608	4.1026	-1.30626	0.00287747	0.0132892	Promoter (<=1kb)	11	11965873	11979916	14044	2	27122	ENST00000525927.5	0	ENSG00000050165	DKK3	dickkopf WNT signaling pathway inhibitor 3
38334	chr16	960048	960448	401	*	1.53283	0.187727	2.2701	-1.30594	0.00751167	0.028019	Promoter (3-4kb)	16	910980	964122	53143	2	64788	ENST00000562380.5	3674	ENSG00000103227	LMF1	lipase maturation factor 1
23138	chr12	10009856	10010256	401	*	3.80595	3.00796	4.35915	-1.30442	0.000740089	0.00457477	Promoter (<=1kb)	12	10010627	10018563	7937	1	387837	ENST00000544853.5	-371	ENSG00000256660	CLEC12B	C-type lectin domain family 12 member B
30458	chr5	110752277	110752677	401	*	3.70357	2.73986	4.32274	-1.30381	0.00266504	0.0125135	Promoter (<=1kb)	5	110753302	110765161	11860	1	91137	ENST00000513706.2	-625	ENSG00000164209	SLC25A46	solute carrier family 25 member 46
42032	chr9	117786731	117787131	401	*	3.37664	1.93769	4.13732	-1.30337	0.0111903	0.0380677	Promoter (<=1kb)	9	117786662	117821471	34810	1	105376244	ENST00000697627.1	69	ENSG00000284977	LOC105376244	uncharacterized LOC105376244
40509	chr12	128119515	128119915	401	*	1.50858	0.15932	2.24693	-1.30311	0.00957425	0.0337935	Promoter (<=1kb)	12	128120534	128121546	1013	1	101927694	ENST00000668356.1	-619	ENSG00000256659	LINC02368	long intergenic non-protein coding RNA 2368
32120	chr6	127290538	127290938	401	*	2.67182	1.73458	3.28114	-1.30245	0.00339596	0.0151205	Promoter (3-4kb)	6	127290046	127294744	4699	2	55862	ENST00000488087.1	3806	ENSG00000093144	ECHDC1	ethylmalonyl-CoA decarboxylase 1
33534	chr6	122616735	122617135	401	*	2.39993	1.26972	3.07572	-1.30153	0.00411947	0.0175681	Promoter (3-4kb)	6	122562172	122621014	58843	2	124901391	ENST00000658962.1	3879	ENSG00000287258	LOC124901391	uncharacterized LOC124901391
29220	chr14	39276031	39276431	401	*	3.07939	2.17394	3.67656	-1.30147	0.00217337	0.0106375	Promoter (<=1kb)	14	39276226	39350645	74420	1	4253	ENST00000553352.1	0	ENSG00000150527	MIA2	MIA SH3 domain ER export factor 2
38260	chr11	36162949	36163349	401	*	2.17695	0.927623	2.88826	-1.30144	0.00744818	0.0278361	Promoter (<=1kb)	11	36163299	36227429	64131	1	143458	ENST00000529759.1	0	ENSG00000179241	LDLRAD3	low density lipoprotein receptor class A domain containing 3
19546	chr19	48752235	48752635	401	*	3.93724	2.98673	4.55154	-1.30015	0.000329376	0.0024104	Promoter (<=1kb)	19	48748011	48752641	4631	2	2523	ENST00000645652.2	6	ENSG00000174951	FUT1	fucosyltransferase 1 (H blood group)
38988	chr8	101849500	101849900	401	*	2.87	1.73864	3.54615	-1.29904	0.00810132	0.0297114	Promoter (2-3kb)	8	101847256	101847360	105	2	124902079	ENST00000459507.1	-2140	ENSG00000238372	LOC124902079	small nucleolar RNA U13
35129	chr10	126796736	126797136	401	*	1.622	0.52431	2.2874	-1.29876	0.00508361	0.0206944	Promoter (1-2kb)	10	126513848	126798708	284861	2	118611	ENST00000657225.1	1572	ENSG00000154493	C10orf90	chromosome 10 open reading frame 90
30484	chr2	219458846	219459246	401	*	3.07169	2.18379	3.66199	-1.29868	0.00267429	0.0125464	Promoter (1-2kb)	2	219460766	219466841	6076	1	10290	ENST00000396688.5	-1520	ENSG00000072195	SPEG	striated muscle enriched protein kinase
24400	chr7	23474188	23474588	401	*	7.22641	6.26851	7.84344	-1.29829	0.000952423	0.00558257	Promoter (3-4kb)	7	23310209	23470491	160283	2	10643	ENST00000258729.8	-3697	ENSG00000136231	IGF2BP3	insulin like growth factor 2 mRNA binding protein 3
37036	chr2	46434795	46435195	401	*	2.43171	1.26699	3.11818	-1.2977	0.00642502	0.0248078	Promoter (1-2kb)	2	46436473	46441832	5360	1	101805491	ENST00000415396.3	-1278	ENSG00000187600	LINC02583	long intergenic non-protein coding RNA 2583
26240	chr3	119145612	119146012	401	*	4.98303	4.05061	5.59053	-1.29754	0.00133001	0.00724905	Promoter (<=1kb)	3	118948320	119145993	197674	2	152404	ENST00000494802.1	0	ENSG00000144847	IGSF11	immunoglobulin superfamily member 11
43228	chr3	65596799	65597199	401	*	2.82273	1.42061	3.57445	-1.2973	0.012696	0.0419938	Promoter (<=1kb)	3	65360352	65597735	237384	2	9223	ENST00000463103.6	536	ENSG00000151276	MAGI1	membrane associated guanylate kinase, WW and PDZ domain containing 1
37502	chrX	41666275	41666675	401	*	2.6901	1.45572	3.39716	-1.29695	0.00680061	0.0259306	Promoter (<=1kb)	23	41519265	41665847	146583	2	8573	ENST00000646087.2	-428	ENSG00000147044	CASK	calcium/calmodulin dependent serine protein kinase
35877	chr4	185778539	185778939	401	*	2.09549	1.00626	2.75814	-1.29691	0.00556546	0.0221832	Promoter (2-3kb)	4	185587305	185775912	188608	2	8470	ENST00000437304.6	-2627	ENSG00000154556	SORBS2	sorbin and SH3 domain containing 2
25282	chr1	1758775	1759175	401	*	4.09177	3.13137	4.70973	-1.29676	0.0011162	0.00631434	Promoter (<=1kb)	1	1752471	1758575	6105	2	65220	ENST00000342348.9	-200	ENSG00000008130	NADK	NAD kinase
31673	chr18	49096660	49097060	401	*	2.43693	1.44089	3.0678	-1.29611	0.00317895	0.0143541	Promoter (<=1kb)	18	49043804	49097493	53690	2	54808	ENST00000577734.1	433	ENSG00000141627	DYM	dymeclin
39800	chr6	152697580	152697980	401	*	3.76545	2.51098	4.47821	-1.2954	0.00889079	0.0319413	Promoter (<=1kb)	6	152697897	152723284	25388	1	80177	ENST00000529453.1	0	ENSG00000120279	MYCT1	MYC target 1
31648	chr13	23570168	23570568	401	*	2.95775	2.04741	3.55682	-1.29534	0.00316731	0.0143128	Promoter (<=1kb)	13	23570370	23676104	105735	1	55504	ENST00000403372.6	0	ENSG00000127863	TNFRSF19	TNF receptor superfamily member 19
43761	chrX	48786043	48786443	401	*	3.35265	1.81239	4.13656	-1.29475	0.0134272	0.0438694	Promoter (<=1kb)	23	48786540	48794311	7772	1	2623	ENST00000696450.1	-97	ENSG00000102145	GATA1	GATA binding protein 1
27947	chr1	115668700	115669100	401	*	3.65539	2.72461	4.26228	-1.29464	0.00177829	0.00910067	Promoter (1-2kb)	1	115671045	115684076	13032	1	81839	ENST00000478369.5	-1945	ENSG00000173218	VANGL1	VANGL planar cell polarity protein 1
28416	chr4	140256305	140256705	401	*	3.45152	2.40464	4.10006	-1.2932	0.00191765	0.00965122	Promoter (<=1kb)	4	140257286	140382556	125271	1	60592	ENST00000394205.7	-581	ENSG00000153130	SCOC	short coiled-coil protein
26202	chr8	13117314	13117714	401	*	4.41146	3.46672	5.0236	-1.29246	0.00132169	0.00721416	Promoter (1-2kb)	8	13085593	13116244	30652	2	10395	ENST00000520226.5	-1070	ENSG00000164741	DLC1	DLC1 Rho GTPase activating protein
28895	chr14	50756327	50756727	401	*	3.78614	2.8413	4.39832	-1.29189	0.00206746	0.0102329	Promoter (<=1kb)	14	50734881	50755757	20877	2	51199	ENST00000706709.1	-570	ENSG00000100503	NIN	ninein
26589	chr15	78797590	78797990	401	*	2.71982	1.80535	3.32048	-1.29082	0.00141731	0.00762354	Promoter (2-3kb)	15	78770626	78800544	29919	2	11173	ENST00000565793.5	2554	ENSG00000136378	ADAMTS7	ADAM metallopeptidase with thrombospondin type 1 motif 7
16139	chr13	106561797	106562197	401	*	5.03864	4.1769	5.61848	-1.29062	0.000126098	0.00111784	Promoter (<=1kb)	13	106543828	106561951	18124	2	55082	ENST00000375926.5	0	ENSG00000134884	ARGLU1	arginine and glutamate rich 1
30230	chr8	53846359	53846759	401	*	5.42037	4.41976	6.05286	-1.2896	0.0025679	0.0121485	Promoter (2-3kb)	8	53715557	53843558	128002	2	51606	ENST00000355221.7	-2801	ENSG00000047249	ATP6V1H	ATPase H+ transporting V1 subunit H
41053	chr7	117185541	117185941	401	*	2.40924	1.24179	3.09655	-1.28947	0.0101319	0.0352885	Promoter (2-3kb)	7	117182681	117219090	36410	1	93655	ENST00000543837.5	2860	ENSG00000004866	ST7-OT3	ST7 overlapping transcript 3
22730	chr7	142964414	142964814	401	*	3.84592	2.93047	4.44695	-1.28922	0.000681056	0.00428538	Promoter (2-3kb)	7	142941114	142962363	21250	2	3792	ENST00000355265.7	-2051	ENSG00000197993	KEL	Kell metallo-endopeptidase (Kell blood group)
23435	chr1	223700881	223701281	401	*	5.75127	4.80076	6.36556	-1.28883	0.000785303	0.00479271	Promoter (<=1kb)	1	223701593	223776016	74424	1	824	ENST00000433674.6	-312	ENSG00000162909	CAPN2	calpain 2
31200	chr2	148479400	148479800	401	*	4.47016	3.50477	5.08994	-1.28883	0.00298255	0.0136713	Promoter (1-2kb)	2	148481737	148483153	1417	1	55777	ENST00000637067.1	-1937	ENSG00000204406	MBD5	methyl-CpG binding domain protein 5
18829	chr16	47468077	47468477	401	*	5.17691	4.27388	5.77314	-1.28841	0.000275179	0.00209065	Promoter (3-4kb)	16	47451396	47464149	12754	2	81533	ENST00000563730.1	-3928	ENSG00000129636	ITFG1	integrin alpha FG-GAP repeat containing 1
23143	chr10	109895196	109895596	401	*	3.72422	2.86338	4.3037	-1.28833	0.000740592	0.00457689	Promoter (1-2kb)	10	109888098	109893493	5396	2	7511	ENST00000502595.5	-1703	ENSG00000108039	XPNPEP1	X-prolyl aminopeptidase 1
35400	chr12	21456442	21456842	401	*	3.75339	2.58969	4.43955	-1.28753	0.00525898	0.0212445	Promoter (1-2kb)	12	21455242	21461061	5820	1	79912	ENST00000544187.1	1200	ENSG00000121350	PYROXD1	pyridine nucleotide-disulphide oxidoreductase domain 1
29742	chr15	88536744	88537144	401	*	3.35027	2.381	3.97148	-1.28727	0.00236632	0.0113788	Promoter (<=1kb)	15	88512483	88536334	23852	2	55070	ENST00000444300.1	-410	ENSG00000140543	DET1	DET1 partner of COP1 E3 ubiquitin ligase
35262	chr2	196177178	196177578	401	*	3.57152	2.50857	4.22548	-1.2872	0.00516962	0.0209652	Promoter (<=1kb)	2	196137447	196176503	39057	2	9262	ENST00000409228.5	-675	ENSG00000081320	STK17B	serine/threonine kinase 17b
20776	chr2	119426721	119427121	401	*	4.21696	3.30451	4.81685	-1.2872	0.000440781	0.00303464	Promoter (2-3kb)	2	119429901	119437599	7699	1	140738	ENST00000409826.1	-2780	ENSG00000171227	TMEM37	transmembrane protein 37
39130	chr12	82441828	82442228	401	*	2.93769	1.84738	3.60069	-1.28705	0.00822996	0.0300738	Promoter (3-4kb)	12	82438515	82479166	40652	1	84190	ENST00000548432.5	3313	ENSG00000127720	METTL25	methyltransferase like 25
15386	chr22	29308760	29309160	401	*	5.48129	4.62562	6.05866	-1.28685	9.88131e-05	0.000918853	Promoter (1-2kb)	22	29310279	29311107	829	1	10634	ENST00000491016.1	-1119	ENSG00000185340	GAS2L1	growth arrest specific 2 like 1
31042	chr11	60855082	60855482	401	*	2.84856	1.91393	3.4569	-1.28634	0.00290579	0.0133876	Promoter (<=1kb)	11	60850933	60855950	5018	2	11251	ENST00000332539.5	468	ENSG00000183134	PTGDR2	prostaglandin D2 receptor 2
24040	chr5	36177623	36178023	401	*	2.94725	1.90646	3.59372	-1.28629	0.000883196	0.00525442	Promoter (2-3kb)	5	36174779	36183552	8774	1	6502	ENST00000678129.1	2844	ENSG00000145604	SKP2	S-phase kinase associated protein 2
34922	chr1	43541962	43542362	401	*	3.12213	2.16918	3.73733	-1.28548	0.00495089	0.0202735	Promoter (2-3kb)	1	43545076	43579284	34209	1	5792	ENST00000437607.1	-2714	ENSG00000142949	PTPRF	protein tyrosine phosphatase receptor type F
36090	chr21	42287789	42288189	401	*	3.77475	2.66399	4.44436	-1.28547	0.00571692	0.0226519	Promoter (1-2kb)	21	42285934	42295352	9419	1	9619	ENST00000496783.1	1855	ENSG00000160179	ABCG1	ATP binding cassette subfamily G member 1
34857	chr17	8411578	8411978	401	*	2.63503	1.51366	3.30803	-1.28544	0.00490998	0.0201434	Promoter (1-2kb)	17	8413131	8448597	35467	1	81565	ENST00000582812.5	-1153	ENSG00000166579	NDEL1	nudE neurodevelopment protein 1 like 1
28966	chr17	2359558	2359958	401	*	3.66747	2.58409	4.3282	-1.28528	0.00208911	0.0103147	Promoter (1-2kb)	17	2361777	2363045	1269	1	9905	ENST00000574650.1	-1819	ENSG00000141258	SGSM2	small G protein signaling modulator 2
31045	chr5	126875308	126875708	401	*	4.00123	3.00774	4.63117	-1.28421	0.00290771	0.0133952	Promoter (2-3kb)	5	126870191	126878397	8207	2	115123	ENST00000506088.1	2689	ENSG00000173926	MARCHF3	membrane associated ring-CH-type finger 3
33641	chr2	169028132	169028532	401	*	2.48407	1.52739	3.10065	-1.28404	0.00418493	0.0177906	Promoter (2-3kb)	2	168920781	169031324	110544	2	8647	ENST00000650372.1	2792	ENSG00000073734	ABCB11	ATP binding cassette subfamily B member 11
32924	chr18	8045911	8046311	401	*	2.54809	1.50897	3.19399	-1.28386	0.00379113	0.0164678	Promoter (3-4kb)	18	8049364	8076564	27201	1	5797	ENST00000578698.1	-3053	ENSG00000173482	PTPRM	protein tyrosine phosphatase receptor type M
36556	chr4	118732896	118733296	401	*	3.16445	2.11424	3.81412	-1.28329	0.00606697	0.0237326	Promoter (<=1kb)	4	118729122	118733315	4194	2	9871	ENST00000511715.1	19	ENSG00000150961	SEC24D	SEC24 homolog D, COPII coat complex component
32195	chr5	35424673	35425073	401	*	2.21081	1.33486	2.79636	-1.28305	0.00343747	0.0152699	Promoter (3-4kb)	5	35429064	35429277	214	1	124901220	ENST00000364498.2	-3991	ENSG00000201368	LOC124901220	small nucleolar RNA U3
37223	chr6	53583399	53583799	401	*	3.38733	2.33851	4.03653	-1.28263	0.0065861	0.0253021	Promoter (<=1kb)	6	53564297	53583333	19037	2	101927136	ENST00000504928.1	-66	ENSG00000231683	KILH	KRT19 interacting long noncoding RNA in hepatocellular carcinoma
30498	chr5	141186954	141187354	401	*	3.18929	2.19823	3.81838	-1.28238	0.00267831	0.0125595	Promoter (<=1kb)	5	141187161	141191541	4381	1	56127	ENST00000316105.7	0	ENSG00000177839	PCDHB9	protocadherin beta 9
32114	chr1	210687522	210687922	401	*	3.64569	2.52396	4.31879	-1.28216	0.00339413	0.0151154	Promoter (3-4kb)	1	210678418	210683929	5512	2	3756	ENST00000640625.1	-3593	ENSG00000143473	KCNH1	potassium voltage-gated channel subfamily H member 1
37340	chr7	77944093	77944493	401	*	2.51126	1.52819	3.13747	-1.28186	0.00667821	0.0255738	Promoter (3-4kb)	7	77940199	77954894	14696	1	57157	ENST00000470215.1	3894	ENSG00000006576	PHTF2	putative homeodomain transcription factor 2
20912	chr7	74293129	74293529	401	*	5.1074	4.20665	5.70275	-1.2818	0.000455637	0.00311653	Promoter (3-4kb)	7	74289475	74405930	116456	1	7461	ENST00000361545.9	3654	ENSG00000106665	CLIP2	CAP-Gly domain containing linker protein 2
31272	chr7	20786807	20787207	401	*	5.52648	4.50573	6.16604	-1.28126	0.00301227	0.0137755	Promoter (<=1kb)	7	20782279	20786886	4608	2	221833	ENST00000418710.3	0	ENSG00000164651	SP8	Sp8 transcription factor
36271	chr3	30308075	30308475	401	*	2.82717	1.84043	3.4547	-1.28089	0.00585308	0.0230758	Promoter (3-4kb)	3	30304321	30304536	216	2	124906377	ENST00000628922.1	-3539	ENSG00000281710	LOC124906377	small nucleolar RNA U3
32463	chr6	25865769	25866169	401	*	3.10089	2.21513	3.69034	-1.28015	0.00356332	0.0156979	Promoter (2-3kb)	6	25850773	25868455	17683	2	10786	ENST00000449356.2	2286	ENSG00000124564	SLC17A3	solute carrier family 17 member 3
32394	chr2	241302953	241303353	401	*	3.54895	2.47856	4.2054	-1.27982	0.00353063	0.0155869	Promoter (<=1kb)	2	241262736	241302724	39989	2	3069	ENST00000430918.5	-229	ENSG00000115677	HDLBP	high density lipoprotein binding protein
25023	chr8	93857467	93857867	401	*	4.12268	3.21704	4.71992	-1.2798	0.00106632	0.00609457	Promoter (<=1kb)	8	93857807	93921348	63542	1	54704	ENST00000523021.1	0	ENSG00000164951	PDP1	pyruvate dehydrogenase phosphatase catalytic subunit 1
35092	chr6	25884021	25884421	401	*	3.08426	1.90937	3.77382	-1.27807	0.00505688	0.0206073	Promoter (1-2kb)	6	25845100	25882286	37187	2	10786	ENST00000360657.7	-1735	ENSG00000124564	SLC17A3	solute carrier family 17 member 3
27823	chr12	48955721	48956121	401	*	3.39106	2.4584	3.99865	-1.27801	0.00174241	0.00895675	Promoter (<=1kb)	12	48940975	48956440	15466	2	377	ENST00000545855.1	319	ENSG00000134287	ARF3	ADP ribosylation factor 3
23416	chr8	51859049	51859449	401	*	3.05564	2.12877	3.66104	-1.27795	0.000783235	0.00478402	Promoter (1-2kb)	8	51844809	51860884	16076	2	115294	ENST00000519975.1	1435	ENSG00000168300	PCMTD1	protein-L-isoaspartate (D-aspartate) O-methyltransferase domain containing 1
28612	chr12	101793405	101793805	401	*	3.54907	2.63688	4.14886	-1.27771	0.00197406	0.00986714	Promoter (3-4kb)	12	101785590	101790054	4465	2	79158	ENST00000550352.1	-3351	ENSG00000111670	GNPTAB	N-acetylglucosamine-1-phosphate transferase subunits alpha and beta
44977	chr11	114449763	114450163	401	*	2.98455	1.22519	3.81243	-1.27596	0.0151057	0.0480195	Promoter (<=1kb)	11	114448937	114450184	1248	1	25996	ENST00000544507.1	826	ENSG00000076043	REXO2	RNA exonuclease 2
25701	chr2	9408811	9409211	401	*	4.67337	3.77028	5.26963	-1.27574	0.00120243	0.00669124	Promoter (<=1kb)	2	9406814	9408404	1591	2	9270	ENST00000470507.1	-407	ENSG00000119185	ITGB1BP1	integrin subunit beta 1 binding protein 1
35524	chr17	76640909	76641309	401	*	3.28358	2.08905	3.97902	-1.27541	0.00533201	0.0214638	Promoter (2-3kb)	17	76629395	76643660	14266	2	55808	ENST00000589813.5	2351	ENSG00000070526	ST6GALNAC1	ST6 N-acetylgalactosaminide alpha-2,6-sialyltransferase 1
40413	chr4	79514567	79514967	401	*	3.99384	2.81354	4.68503	-1.2749	0.00946782	0.0334972	Promoter (<=1kb)	4	79513784	79576466	62683	1	100506035	ENST00000671684.1	783	ENSG00000250334	LINC00989	long intergenic non-protein coding RNA 989
27326	chr5	40963208	40963608	401	*	2.63471	1.68466	3.24883	-1.27447	0.00160994	0.00842623	Promoter (<=1kb)	5	40964200	40972571	8372	1	730	ENST00000486779.2	-592	ENSG00000112936	C7	complement C7
30630	chr4	118846807	118847207	401	*	2.95612	1.83832	3.62798	-1.27405	0.00273329	0.0127621	Promoter (3-4kb)	4	118850688	119057934	207247	1	171024	ENST00000610556.4	-3481	ENSG00000172403	SYNPO2	synaptopodin 2
44278	chr13	35349613	35350013	401	*	3.0249	1.45797	3.81461	-1.27333	0.0141169	0.0455842	Promoter (<=1kb)	13	35349123	35453799	104677	1	26960	ENST00000691637.1	490	ENSG00000172915	NBEA	neurobeachin
29954	chr6	157034189	157034589	401	*	2.79274	1.98502	3.35011	-1.27322	0.00244859	0.0116911	Promoter (1-2kb)	6	157036315	157208683	172369	1	57492	ENST00000637904.1	-1726	ENSG00000049618	ARID1B	AT-rich interaction domain 1B
29145	chr2	61266553	61266953	401	*	2.81803	1.89367	3.42247	-1.27283	0.00214753	0.0105381	Promoter (<=1kb)	2	61265266	61266039	774	2	9736	ENST00000492882.1	-514	ENSG00000115464	USP34	ubiquitin specific peptidase 34
36883	chr12	5616905	5617305	401	*	1.93592	0.827796	2.60468	-1.27271	0.00632194	0.024511	Promoter (1-2kb)	12	5608729	5615295	6567	2	57101	ENST00000541874.1	-1610	ENSG00000047617	ANO2	anoctamin 2
35687	chr19	55014823	55015223	401	*	3.60923	2.47947	4.28487	-1.271	0.00543276	0.0217695	Promoter (3-4kb)	19	55014526	55018819	4294	2	51206	ENST00000465648.1	3596	ENSG00000088053	GP6	glycoprotein VI platelet
31588	chr13	48446465	48446865	401	*	3.44134	2.39591	4.08939	-1.27063	0.00314459	0.0142371	Promoter (1-2kb)	13	48444828	48456307	11480	1	5925	ENST00000480491.1	1637	ENSG00000139687	RB1	RB transcriptional corepressor 1
24501	chr12	109467947	109468347	401	*	4.14735	3.14057	4.78201	-1.26969	0.000970499	0.00566523	Promoter (1-2kb)	12	109451595	109469724	18130	2	83892	ENST00000540411.5	1377	ENSG00000110906	KCTD10	potassium channel tetramerization domain containing 10
31823	chr12	90951335	90951735	401	*	2.9648	1.99958	3.58452	-1.26948	0.00324146	0.014567	Promoter (1-2kb)	12	90952495	90953696	1202	2	196477	ENST00000549707.1	1961	ENSG00000197651	CCER1	coiled-coil glutamate rich protein 1
19285	chr9	66900494	66900894	401	*	5.79239	4.91226	6.37962	-1.26948	0.000308269	0.00228646	Promoter (<=1kb)	9	66900725	66921426	20702	1	26149	ENST00000621410.5	0	ENSG00000274349	ZNF658	zinc finger protein 658
36169	chr2	151843848	151844248	401	*	2.60623	1.57927	3.24794	-1.26942	0.00577244	0.022822	Promoter (1-2kb)	2	151802651	151842014	39364	2	26225	ENST00000636024.1	-1834	ENSG00000162980	ARL5A	ADP ribosylation factor like GTPase 5A
33900	chr11	111814526	111814926	401	*	2.27704	1.27926	2.90852	-1.26918	0.00433458	0.018285	Promoter (<=1kb)	11	111786152	111814721	28570	2	79796	ENST00000527212.5	0	ENSG00000086848	ALG9	ALG9 alpha-1,2-mannosyltransferase
33785	chr13	37602206	37602606	401	*	2.67526	1.59002	3.3366	-1.26889	0.00427415	0.0180914	Promoter (3-4kb)	13	37562588	37598844	36257	2	10631	ENST00000541481.5	-3362	ENSG00000133110	POSTN	periostin
27559	chr8	141001566	141001966	401	*	5.69565	4.72907	6.31588	-1.26777	0.00167405	0.00868776	Promoter (<=1kb)	8	140879480	141002110	122631	2	5747	ENST00000517453.5	144	ENSG00000169398	PTK2	protein tyrosine kinase 2
43226	chrX	10158790	10159190	401	*	3.30398	1.95051	4.04341	-1.26722	0.0126941	0.0419893	Promoter (<=1kb)	23	10158532	10206719	48188	1	1183	ENST00000454850.1	258	ENSG00000073464	CLCN4	chloride voltage-gated channel 4
27748	chr1	109197376	109197776	401	*	3.48859	2.52671	4.10709	-1.26689	0.00172426	0.00888724	Promoter (2-3kb)	1	109200191	109203123	2933	1	57535	ENST00000527501.1	-2415	ENSG00000116299	ELAPOR1	endosome-lysosome associated apoptosis and autophagy regulator 1
32163	chr13	33679232	33679632	401	*	6.1577	5.14447	6.79464	-1.26625	0.00341618	0.0151904	Promoter (<=1kb)	13	33679474	33687175	7702	1	107984551	ENST00000686128.2	0	ENSG00000288767	LOC107984551	uncharacterized LOC107984551
26684	chr9	122376302	122376702	401	*	5.08929	4.11392	5.71272	-1.26596	0.00144076	0.00772211	Promoter (<=1kb)	9	122375322	122392788	17467	1	5742	ENST00000373698.7	980	ENSG00000095303	PTGS1	prostaglandin-endoperoxide synthase 1
33704	chr1	219616252	219616652	401	*	2.1207	1.07063	2.77032	-1.26541	0.0042222	0.017915	Promoter (3-4kb)	1	219608012	219613105	5094	2	643136	ENST00000651890.2	-3147	ENSG00000215817	ZC3H11B	zinc finger CCCH-type containing 11B
26564	chr7	26180750	26181150	401	*	4.80228	3.86248	5.41257	-1.2645	0.00140977	0.0075901	Promoter (2-3kb)	7	26178003	26183874	5872	1	9603	ENST00000607375.1	2747	ENSG00000050344	NFE2L3	NFE2 like bZIP transcription factor 3
33960	chr15	60596467	60596867	401	*	2.37213	1.47353	2.96663	-1.26379	0.00436614	0.0183856	Promoter (3-4kb)	15	60511592	60593126	81535	2	6095	ENST00000559343.1	-3341	ENSG00000069667	RORA	RAR related orphan receptor A
28197	chr3	4771934	4772334	401	*	5.09916	4.18386	5.70014	-1.26377	0.00185497	0.00940862	Promoter (2-3kb)	3	4774632	4777810	3179	1	3708	ENST00000647900.1	-2298	ENSG00000150995	ITPR1	inositol 1,4,5-trisphosphate receptor type 1
23023	chr4	39369238	39369638	401	*	4.48779	3.5979	5.07887	-1.26342	0.000723653	0.00449526	Promoter (2-3kb)	4	39287456	39366375	78920	2	5981	ENST00000381897.5	-2863	ENSG00000035928	RFC1	replication factor C subunit 1
29809	chr7	130380107	130380507	401	*	3.04139	1.96811	3.69879	-1.26301	0.00238639	0.0114495	Promoter (<=1kb)	7	130380339	130383482	3144	1	1357	ENST00000481342.5	0	ENSG00000091704	CPA1	carboxypeptidase A1
41612	chr3	56942785	56943185	401	*	2.0465	1.16559	2.63404	-1.26253	0.0107405	0.036906	Promoter (2-3kb)	3	56940076	56941048	973	1	100874200	ENST00000495939.1	2709	ENSG00000240198	ARHGEF3-AS1	ARHGEF3 antisense RNA 1
37445	chr6	32829148	32829548	401	*	1.95421	0.586386	2.69731	-1.26193	0.00675631	0.0258009	Promoter (1-2kb)	6	32828944	32830727	1784	2	6891	ENST00000464100.1	1179	ENSG00000204267	TAP2	transporter 2, ATP binding cassette subfamily B member
40812	chr17	21691938	21692338	401	*	1.80826	0.532466	2.52697	-1.26096	0.00988113	0.0346179	Promoter (<=1kb)	17	21692523	21704612	12090	1	100134444	ENST00000567955.3	-185	ENSG00000260458	KCNJ18	potassium inwardly rectifying channel subfamily J member 18
21315	chr12	71865564	71865964	401	*	3.70261	2.79838	4.29931	-1.26048	0.000500033	0.0033554	Promoter (2-3kb)	12	71868802	71884981	16180	1	64786	ENST00000460818.1	-2838	ENSG00000121749	TBC1D15	TBC1 domain family member 15
33423	chr15	51600143	51600543	401	*	3.11775	1.97222	3.79832	-1.26027	0.00406419	0.0173899	Promoter (3-4kb)	15	51547332	51603701	56370	2	23312	ENST00000560421.5	3158	ENSG00000104093	DMXL2	Dmx like 2
22291	chr7	76303028	76303428	401	*	5.01065	4.0847	5.6157	-1.25932	0.000618483	0.00396861	Promoter (<=1kb)	7	76303577	76303865	289	1	3315	ENST00000676195.1	-149	ENSG00000106211	HSPB1	heat shock protein family B (small) member 1
34564	chr8	129561126	129561526	401	*	3.47687	2.50431	4.09927	-1.25841	0.0047175	0.0195183	Promoter (3-4kb)	8	129351693	129557239	205547	2	137196	ENST00000675183.1	-3887	ENSG00000229140	CCDC26	CCDC26 long non-coding RNA
29771	chr2	162309159	162309559	401	*	2.65938	1.82625	3.22747	-1.25791	0.0023751	0.0114099	Promoter (1-2kb)	2	162267093	162311299	44207	2	64135	ENST00000649554.1	1740	ENSG00000115267	IFIH1	interferon induced with helicase C domain 1
21233	chr10	103745498	103745898	401	*	4.57758	3.69906	5.16416	-1.25791	0.000490746	0.00330579	Promoter (<=1kb)	10	103745966	103755423	9458	1	100505839	ENST00000627886.2	-68	ENSG00000280693	SH3PXD2A-AS1	SH3PXD2A antisense RNA 1
43728	chr4	183318634	183319034	401	*	3.24653	1.9668	3.96632	-1.25753	0.0133832	0.0437581	Promoter (1-2kb)	4	183318100	183320276	2177	2	53842	ENST00000323319.7	1242	ENSG00000177300	CLDN22	claudin 22
30146	chr1	67208695	67209095	401	*	2.67821	1.80724	3.26178	-1.25748	0.00253499	0.012026	Promoter (1-2kb)	1	67207638	67259675	52038	1	149233	ENST00000473881.2	1057	ENSG00000162594	IL23R	interleukin 23 receptor
42213	chr2	60890897	60891297	401	*	2.35113	1.26259	3.01355	-1.25701	0.0114161	0.0386683	Promoter (<=1kb)	2	60891722	60921175	29454	1	5966	ENST00000699194.1	-425	ENSG00000162924	REL	REL proto-oncogene, NF-kB subunit
33134	chr2	74131846	74132246	401	*	4.07141	3.08569	4.69858	-1.25701	0.003902	0.0168415	Promoter (1-2kb)	2	74130583	74135394	4812	1	200424	ENST00000616370.1	1263	ENSG00000187605	TET3	tet methylcytosine dioxygenase 3
32706	chr3	151445274	151445674	401	*	5.01324	3.97015	5.6605	-1.25582	0.00367411	0.0160657	Promoter (2-3kb)	3	151425384	151443150	17767	2	285313	ENST00000489791.1	-2124	ENSG00000152580	IGSF10	immunoglobulin superfamily member 10
28137	chr7	137953624	137954024	401	*	4.14434	3.21485	4.75074	-1.25534	0.00183785	0.00934199	Promoter (<=1kb)	7	137953348	137957966	4619	1	100130880	ENST00000418554.1	276	ENSG00000237243	CREB3L2-AS1	CREB3L2 antisense RNA 1
32278	chr5	139678349	139678749	401	*	3.4872	2.43522	4.13747	-1.25505	0.00347124	0.0153798	Promoter (<=1kb)	5	139679683	139680547	865	1	51523	ENST00000511591.1	-934	ENSG00000171604	CXXC5	CXXC finger protein 5
29911	chr13	20099310	20099710	401	*	3.57898	2.62887	4.19312	-1.25445	0.00242577	0.0115988	Promoter (2-3kb)	13	20102701	20103230	530	1	104355137	ENST00000455848.1	-2991	ENSG00000236076	LINC01072	long intergenic non-protein coding RNA 1072
30140	chr2	44305776	44306176	401	*	2.52969	1.73539	3.08129	-1.25426	0.00253153	0.0120122	Promoter (1-2kb)	2	44303806	44320798	16993	1	6519	ENST00000409740.3	1970	ENSG00000138079	SLC3A1	solute carrier family 3 member 1
29873	chr12	21065621	21066021	401	*	2.72541	1.85787	3.30759	-1.25368	0.00241106	0.0115431	Promoter (1-2kb)	12	21067319	21141623	74305	1	115072896	ENST00000592513.1	-1298	ENSG00000257046	SLCO1B3-SLCO1B7	SLCO1B3-SLCO1B7 readthrough
35363	chr11	19931299	19931699	401	*	3.19852	2.15964	3.84434	-1.25315	0.00523218	0.0211583	Promoter (<=1kb)	11	19931765	19933719	1955	1	89797	ENST00000528008.1	-66	ENSG00000166833	NAV2	neuron navigator 2
30804	chr8	73313038	73313438	401	*	2.59273	1.54964	3.23998	-1.25286	0.00280952	0.013044	Promoter (2-3kb)	8	73297711	73315609	17899	2	101926926	ENST00000520894.1	2171	ENSG00000250295	RDH10-AS1	RDH10 antisense RNA 1
36308	chr11	117411329	117411729	401	*	3.58181	2.55326	4.22407	-1.25254	0.00588377	0.0231732	Promoter (<=1kb)	11	117411112	117412830	1719	1	22897	ENST00000533433.1	217	ENSG00000110274	CEP164	centrosomal protein 164
33193	chr2	97766413	97766813	401	*	3.62805	2.72245	4.22528	-1.25245	0.003937	0.0169623	Promoter (1-2kb)	2	97756333	97765317	8985	2	23505	ENST00000485245.2	-1096	ENSG00000075568	TMEM131	transmembrane protein 131
29128	chr2	48508568	48508968	401	*	3.50532	2.56348	4.11637	-1.25232	0.00214339	0.0105239	Promoter (1-2kb)	2	48507211	48515386	8176	1	129285	ENST00000476199.1	1357	ENSG00000162869	PPP1R21	protein phosphatase 1 regulatory subunit 21
38759	chr5	31291806	31292206	401	*	2.40751	1.44019	3.02801	-1.2521	0.00786504	0.0290153	Promoter (1-2kb)	5	31294199	31302442	8244	1	1004	ENST00000508132.1	-1993	ENSG00000113361	CDH6	cadherin 6
34776	chr2	218422383	218422783	401	*	3.19626	2.32008	3.7819	-1.25156	0.00485977	0.0199844	Promoter (<=1kb)	2	218423765	218431216	7452	1	7429	ENST00000440053.1	-982	ENSG00000127831	VIL1	villin 1
31431	chr12	79784386	79784786	401	*	5.06395	4.10418	5.68167	-1.25131	0.00307771	0.0140039	Promoter (2-3kb)	12	79775918	79782341	6424	2	4659	ENST00000547253.5	-2045	ENSG00000058272	PPP1R12A	protein phosphatase 1 regulatory subunit 12A
19506	chr6	146914138	146914538	401	*	6.61292	5.74894	7.19367	-1.25129	0.000325292	0.00238539	Promoter (1-2kb)	6	146850153	146915854	65702	2	729178	ENST00000701219.1	1316	ENSG00000233452	STXBP5-AS1	STXBP5 antisense RNA 1
30214	chr9	105296839	105297239	401	*	5.09425	4.09879	5.7249	-1.25129	0.00256313	0.0121319	Promoter (2-3kb)	9	105294666	105335587	40922	1	23446	ENST00000607692.1	2173	ENSG00000070214	SLC44A1	solute carrier family 44 member 1
41608	chr17	82738197	82738597	401	*	4.03188	2.79547	4.73952	-1.2512	0.010736	0.0368939	Promoter (2-3kb)	17	82736072	82749895	13824	1	64122	ENST00000570734.1	2125	ENSG00000167363	FN3K	fructosamine 3 kinase
19485	chr7	44769178	44769578	401	*	3.47396	2.62051	4.05043	-1.2511	0.000323343	0.00237365	Promoter (3-4kb)	7	44765744	44766554	811	1	83637	ENST00000482322.1	3434	ENSG00000122515	ZMIZ2	zinc finger MIZ-type containing 2
27175	chr8	55757285	55757685	401	*	4.33221	3.42243	4.93105	-1.25096	0.00156816	0.00825317	Promoter (<=1kb)	8	55750887	55756402	5516	2	137695	ENST00000524121.1	-883	ENSG00000167904	TMEM68	transmembrane protein 68
21950	chr20	50930251	50930651	401	*	4.73831	3.84401	5.33114	-1.25022	0.000578654	0.0037707	Promoter (<=1kb)	20	50930984	50945134	14151	1	101927631	ENST00000558899.2	-333	ENSG00000259456	ADNP-AS1	ADNP antisense RNA 1
37365	chr12	91053830	91054230	401	*	3.44592	2.47622	4.06727	-1.24922	0.00669904	0.0256369	Promoter (3-4kb)	12	91050491	91058024	7534	2	11081	ENST00000266719.4	3794	ENSG00000139330	KERA	keratocan
30929	chrX	48961596	48961996	401	*	5.36767	4.39968	5.98841	-1.24822	0.002866	0.0132525	Promoter (3-4kb)	23	48922943	48958386	35444	2	55593	ENST00000428668.2	-3210	ENSG00000068308	OTUD5	OTU deubiquitinase 5
43230	chr12	113773552	113773952	401	*	3.53838	2.32836	4.23839	-1.24696	0.0127004	0.0420056	Promoter (<=1kb)	12	113583886	113773686	189801	2	100506465	ENST00000661760.1	0	ENSG00000249550	LINC01234	long intergenic non-protein coding RNA 1234
28257	chr14	92706341	92706741	401	*	4.32814	3.43732	4.91959	-1.2465	0.00187143	0.00947163	Promoter (1-2kb)	14	92704276	92704905	630	2	5641	ENST00000556790.1	-1436	ENSG00000100600	LGMN	legumain
30191	chr10	114442114	114442514	401	*	3.23967	2.30912	3.84647	-1.2465	0.00255529	0.0121044	Promoter (1-2kb)	10	114439617	114441041	1425	2	3983	ENST00000485570.1	-1073	ENSG00000099204	ABLIM1	actin binding LIM protein 1
43828	chr1	99768327	99768727	401	*	3.84518	2.6031	4.55443	-1.24606	0.0135001	0.0440407	Promoter (1-2kb)	1	99703970	99766635	62666	2	391059	ENST00000646001.2	-1692	ENSG00000156869	FRRS1	ferric chelate reductase 1
30624	chr1	244613851	244614251	401	*	2.30485	1.24804	2.95675	-1.24507	0.00272985	0.0127486	Promoter (3-4kb)	1	244617590	244636746	19157	1	257044	ENST00000485888.1	-3339	ENSG00000179397	CATSPERE	catsper channel auxiliary subunit epsilon
44279	chr22	29831571	29831971	401	*	3.17241	1.78698	3.91996	-1.24468	0.0141171	0.0455842	Promoter (<=1kb)	22	29821892	29832342	10451	2	84164	ENST00000412689.5	371	ENSG00000100325	ASCC2	activating signal cointegrator 1 complex subunit 2
24847	chr7	24921055	24921455	401	*	3.63729	2.76342	4.22202	-1.24372	0.00103521	0.00595886	Promoter (2-3kb)	7	24870775	24918093	47319	2	26031	ENST00000415162.5	-2962	ENSG00000070882	OSBPL3	oxysterol binding protein like 3
35442	chr10	5402724	5403124	401	*	2.09407	1.18497	2.69266	-1.24311	0.00528309	0.021316	Promoter (1-2kb)	10	5393101	5404828	11728	2	79861	ENST00000380419.8	1704	ENSG00000178462	TUBAL3	tubulin alpha like 3
26920	chr8	17158618	17159018	401	*	5.02566	4.0966	5.63189	-1.24304	0.00149887	0.00796317	Promoter (1-2kb)	8	17157434	17184815	27382	1	51201	ENST00000523132.1	1184	ENSG00000104219	ZDHHC2	zinc finger DHHC-type palmitoyltransferase 2
27138	chr2	219635690	219636090	401	*	3.63455	2.81948	4.19505	-1.24137	0.0015555	0.0081977	Promoter (2-3kb)	2	219633346	219635781	2436	1	6508	ENST00000444906.1	2344	ENSG00000114923	SLC4A3	solute carrier family 4 member 3
30464	chr12	66392261	66392661	401	*	3.46483	2.48532	4.08975	-1.23998	0.00266849	0.0125271	Promoter (<=1kb)	12	66371864	66392532	20669	2	23426	ENST00000541299.1	0	ENSG00000155974	GRIP1	glutamate receptor interacting protein 1
33902	chr18	47284595	47284995	401	*	2.50893	1.42294	3.17052	-1.2397	0.0043359	0.0182885	Promoter (<=1kb)	18	47285725	47574733	289009	1	110175910	ENST00000598649.1	-730	ENSG00000267761	MIR4527HG	MIR4527 host gene
31292	chr14	93299783	93300183	401	*	3.44109	2.49221	4.05478	-1.23903	0.00302041	0.0138041	Promoter (3-4kb)	14	93287672	93296158	8487	2	55727	ENST00000555525.1	-3625	ENSG00000011114	BTBD7	BTB domain containing 7
33932	chr18	31590585	31590985	401	*	2.64379	1.66153	3.26972	-1.23898	0.00434825	0.0183254	Promoter (<=1kb)	18	31591877	31593545	1669	1	7276	ENST00000432547.7	-892	ENSG00000118271	TTR	transthyretin
37419	chr13	20435685	20436085	401	*	3.23955	2.12481	3.91044	-1.23866	0.0067391	0.025753	Promoter (1-2kb)	13	20433778	20433846	69	2	100616304	ENST00000584834.1	-1839	ENSG00000263978	MIR4499	microRNA 4499
42460	chr2	216851676	216852076	401	*	2.46558	1.40907	3.11738	-1.23732	0.0117353	0.0395177	Promoter (3-4kb)	2	216854389	216855132	744	2	124907978	ENST00000440900.1	3056	ENSG00000231597	LOC124907978	uncharacterized LOC124907978
39299	chr11	121042674	121043074	401	*	2.4583	1.39056	3.11386	-1.23689	0.0083954	0.0305465	Promoter (2-3kb)	11	121045739	121113108	67370	1	116804918	ENST00000645041.1	-2665	ENSG00000109927	TBCEL-TECTA	TBCEL-TECTA readthrough
35649	chr20	49267368	49267768	401	*	3.12635	2.03785	3.78876	-1.23673	0.005412	0.0217092	Promoter (3-4kb)	20	49255933	49271223	15291	2	57169	ENST00000455070.1	3455	ENSG00000124201	ZNFX1	zinc finger NFX1-type containing 1
29029	chr1	236753523	236753923	401	*	4.07445	3.19752	4.66039	-1.23669	0.00210988	0.0103947	Promoter (<=1kb)	1	236753812	236764603	10792	1	88	ENST00000461367.2	0	ENSG00000077522	ACTN2	actinin alpha 2
39177	chr20	13627685	13628085	401	*	2.62768	1.63995	3.25558	-1.23651	0.00827099	0.0301875	Promoter (1-2kb)	20	13614667	13630011	15345	2	55617	ENST00000434275.1	1926	ENSG00000089123	TASP1	taspase 1
35177	chr16	3846558	3846958	401	*	3.24665	2.19746	3.89597	-1.23645	0.00510932	0.0207707	Promoter (3-4kb)	16	3812998	3850321	37324	2	1387	ENST00000636895.1	3363	ENSG00000005339	CREBBP	CREB binding protein
37345	chr10	53808728	53809128	401	*	2.7668	1.75753	3.40234	-1.23627	0.00668166	0.0255841	Promoter (1-2kb)	10	53808522	53810664	2143	2	65217	ENST00000615043.1	1536	ENSG00000150275	PCDH15	protocadherin related 15
27708	chr17	48610933	48611333	401	*	4.80801	3.90474	5.40433	-1.23625	0.00171429	0.00884876	Promoter (<=1kb)	17	48607232	48611017	3786	2	3217	ENST00000239165.9	0	ENSG00000260027	HOXB7	homeobox B7
32019	chr12	47367944	47368344	401	*	3.45496	2.54789	4.05276	-1.23582	0.00334096	0.0149227	Promoter (3-4kb)	12	47364186	47364269	84	2	100616478	ENST00000577654.1	-3675	ENSG00000264906	MIR4494	microRNA 4494
41818	chr7	134778866	134779266	401	*	2.68847	1.44875	3.39706	-1.23541	0.0109584	0.0374693	Promoter (<=1kb)	7	134779420	134968859	189440	1	800	ENST00000422748.5	-154	ENSG00000122786	CALD1	caldesmon 1
35894	chr5	38472158	38472558	401	*	2.76049	1.95391	3.31738	-1.23429	0.00558026	0.0222317	Promoter (3-4kb)	5	38466163	38468339	2177	2	124900964	ENST00000510137.1	-3819	ENSG00000251257	LOC124900964	uncharacterized LOC124900964
36977	chr18	13453704	13454104	401	*	3.50459	2.50716	4.13594	-1.23381	0.00638549	0.0246945	Promoter (1-2kb)	18	13452685	13646721	194037	1	753	ENST00000677744.1	1019	ENSG00000168675	LDLRAD4	low density lipoprotein receptor class A domain containing 4
39845	chr2	43894914	43895314	401	*	2.86486	1.74455	3.53751	-1.23308	0.00893928	0.0320792	Promoter (<=1kb)	2	43887749	43894629	6881	2	10128	ENST00000682696.1	-285	ENSG00000138095	LRPPRC	leucine rich pentatricopeptide repeat containing
31256	chr15	30953955	30954355	401	*	3.81702	2.87446	4.42835	-1.23133	0.00300736	0.0137604	Promoter (3-4kb)	15	30939525	30950336	10812	2	54893	ENST00000566338.5	-3619	ENSG00000166912	MTMR10	myotubularin related protein 10
35093	chr11	128210518	128210918	401	*	2.93052	1.89233	3.5761	-1.23072	0.0050575	0.0206092	Promoter (1-2kb)	11	128208829	128241441	32613	1	105369564	ENST00000608492.5	1689	ENSG00000272575	LINC02098	long intergenic non-protein coding RNA 2098
38318	chr15	58430012	58430412	401	*	3.51717	2.53156	4.1443	-1.2307	0.00749634	0.0279737	Promoter (1-2kb)	15	58431991	58564008	132018	1	3990	ENST00000559845.5	-1579	ENSG00000166035	LIPC	lipase C, hepatic type
27291	chr1	170067459	170067859	401	*	4.39728	3.48967	4.99529	-1.2306	0.00160074	0.00838882	Promoter (1-2kb)	1	169921326	170068917	147592	2	22920	ENST00000367765.5	1058	ENSG00000075945	KIFAP3	kinesin associated protein 3
37304	chr8	86536864	86537264	401	*	2.48222	1.58243	3.07719	-1.23032	0.00664378	0.0254676	Promoter (3-4kb)	8	86540275	86545333	5059	1	8895	ENST00000517862.1	-3011	ENSG00000085719	CPNE3	copine 3
31598	chrX	13620205	13620605	401	*	4.22058	3.30472	4.82177	-1.23031	0.00314869	0.014251	Promoter (3-4kb)	23	13623819	13627064	3246	1	25975	ENST00000473826.1	-3214	ENSG00000198759	EGFL6	EGF like domain multiple 6
35693	chr9	5710428	5710828	401	*	3.00725	2.06372	3.61894	-1.22981	0.00543733	0.0217842	Promoter (2-3kb)	9	5712845	5769106	56262	1	57589	ENST00000276898.3	-2017	ENSG00000107036	RIC1	RIC1 homolog, RAB6A GEF complex partner 1
34634	chr6	122478498	122478898	401	*	2.65265	1.71496	3.26214	-1.22948	0.00476237	0.0196641	Promoter (3-4kb)	6	122482079	122633330	151252	1	5570	ENST00000618977.4	-3181	ENSG00000135549	PKIB	cAMP-dependent protein kinase inhibitor beta
31341	chr1	110873411	110873811	401	*	3.91116	2.88517	4.55253	-1.22912	0.00303914	0.0138681	Promoter (<=1kb)	1	110873183	110892855	19673	1	963	ENST00000471220.5	228	ENSG00000143119	CD53	CD53 molecule
24477	chr7	2762732	2763132	401	*	6.10011	5.22217	6.68647	-1.22858	0.000965805	0.00564336	Promoter (<=1kb)	7	2728566	2763140	34575	2	2768	ENST00000407653.1	8	ENSG00000146535	GNA12	G protein subunit alpha 12
40693	chr11	61841808	61842208	401	*	3.17522	1.96662	3.87481	-1.22844	0.00976942	0.0343264	Promoter (1-2kb)	11	61840642	61848164	7523	1	9415	ENST00000520145.1	1166	ENSG00000134824	FADS2	fatty acid desaturase 2
32405	chr17	1672966	1673366	401	*	4.90953	3.93112	5.53406	-1.22799	0.00353543	0.0156024	Promoter (<=1kb)	17	1672941	1673409	469	2	10594	ENST00000574217.1	43	ENSG00000174231	PRPF8	pre-mRNA processing factor 8
38900	chr5	16531256	16531656	401	*	3.24192	2.28507	3.85856	-1.22793	0.00800713	0.0294323	Promoter (2-3kb)	5	16474207	16528792	54586	2	54463	ENST00000509977.2	-2464	ENSG00000154153	RETREG1	reticulophagy regulator 1
35760	chr2	241718969	241719369	401	*	2.92631	1.86787	3.57876	-1.22737	0.00548612	0.0219385	Promoter (1-2kb)	2	241720741	241724038	3298	1	84289	ENST00000493578.1	-1372	ENSG00000168395	ING5	inhibitor of growth family member 5
28642	chr4	168919817	168920217	401	*	3.07462	2.20741	3.65667	-1.22721	0.00198387	0.00990586	Promoter (1-2kb)	4	168921575	168925393	3819	1	23022	ENST00000503290.1	-1358	ENSG00000129116	PALLD	palladin, cytoskeletal associated protein
37048	chr10	5960321	5960721	401	*	3.73133	2.64096	4.39435	-1.22698	0.00643493	0.024838	Promoter (<=1kb)	10	5948892	5960567	11676	2	3601	ENST00000435171.6	0	ENSG00000134470	IL15RA	interleukin 15 receptor subunit alpha
38044	chr3	107838224	107838624	401	*	2.80444	1.7915	3.44127	-1.22687	0.00727227	0.0273329	Promoter (3-4kb)	3	107834586	107928541	93956	1	285205	ENST00000649048.1	3638	ENSG00000240423	LINC00636	long intergenic non-protein coding RNA 636
37588	chr10	47322265	47322665	401	*	3.76294	2.73391	4.40537	-1.22679	0.00687155	0.0261412	Promoter (<=1kb)	10	47322454	47327588	5135	1	2658	ENST00000581492.3	0	ENSG00000263761	GDF2	growth differentiation factor 2
42426	chr1	154155075	154155475	401	*	4.69486	3.54607	5.37644	-1.22676	0.0116927	0.0394051	Promoter (<=1kb)	1	153992694	154155116	162423	2	91181	ENST00000271854.3	0	ENSG00000143552	NUP210L	nucleoporin 210 like
30546	chr14	20190267	20190667	401	*	2.96292	2.16538	3.51593	-1.22672	0.00269871	0.0126353	Promoter (<=1kb)	14	20190896	20201075	10180	1	390439	ENST00000641682.1	-229	ENSG00000196832	OR11G2	olfactory receptor family 11 subfamily G member 2
30044	chr11	67045036	67045436	401	*	4.16757	3.16602	4.8004	-1.22624	0.002491	0.0118576	Promoter (<=1kb)	11	67045643	67045708	66	1	102465518	ENST00000635882.1	-207	ENSG00000283326	MIR6860	microRNA 6860
35250	chr2	66459165	66459565	401	*	2.16839	1.24803	2.7713	-1.2257	0.00516169	0.0209396	Promoter (2-3kb)	2	66461798	66572454	110657	1	4211	ENST00000409517.5	-2233	ENSG00000143995	MEIS1	Meis homeobox 1
25327	chr6	132161252	132161652	401	*	3.34501	2.53659	3.90269	-1.22463	0.00112391	0.00634669	Promoter (<=1kb)	6	132160764	132169361	8598	1	100507254	ENST00000436112.1	488	ENSG00000228495	LINC01013	long intergenic non-protein coding RNA 1013
28423	chr17	29838248	29838648	401	*	2.79952	1.98883	3.35816	-1.22392	0.00191892	0.00965533	Promoter (<=1kb)	17	29677719	29839142	161424	2	85464	ENST00000592397.1	494	ENSG00000141298	SSH2	slingshot protein phosphatase 2
38317	chr8	98605936	98606336	401	*	2.18958	1.16583	2.83018	-1.22391	0.00749548	0.0279712	Promoter (3-4kb)	8	98594973	98602276	7304	2	6788	ENST00000520653.1	-3660	ENSG00000104375	STK3	serine/threonine kinase 3
31630	chr4	13530042	13530442	401	*	3.678	2.8251	4.25424	-1.2239	0.00315821	0.0142798	Promoter (<=1kb)	4	13527292	13531372	4081	2	285547	ENST00000628853.1	930	ENSG00000281202	LINC01097	long intergenic non-protein coding RNA 1097
31390	chr11	77353026	77353426	401	*	3.04288	2.01834	3.68376	-1.22359	0.00306276	0.013954	Promoter (2-3kb)	11	77353131	77355951	2821	2	5058	ENST00000526103.1	2525	ENSG00000149269	PAK1	p21 (RAC1) activated kinase 1
32631	chr7	124996837	124997237	401	*	3.38701	2.5522	3.9558	-1.22351	0.00363822	0.0159451	Promoter (3-4kb)	7	124993008	125102050	109043	1	401398	ENST00000415715.1	3829	ENSG00000224897	POT1-AS1	POT1 antisense RNA 1
34003	chr11	34242476	34242876	401	*	3.61772	2.61408	4.25129	-1.2234	0.00438532	0.018443	Promoter (<=1kb)	11	34173174	34242545	69372	2	25841	ENST00000530814.1	0	ENSG00000166016	ABTB2	ankyrin repeat and BTB domain containing 2
33574	chr16	54062810	54063210	401	*	3.52107	2.60225	4.12339	-1.2233	0.00414447	0.0176537	Promoter (<=1kb)	16	54063637	54112302	48666	1	79068	ENST00000472835.1	-427	ENSG00000140718	FTO	FTO alpha-ketoglutarate dependent dioxygenase
43558	chr7	26485210	26485610	401	*	2.08659	0.866497	2.78953	-1.22241	0.0131307	0.043103	Promoter (1-2kb)	7	26487141	26494350	7210	1	441204	ENST00000665801.1	-1531	ENSG00000214870	LINC02981	long intergenic non-protein coding RNA 2981
35799	chr9	137150945	137151345	401	*	4.76968	3.74111	5.41196	-1.22167	0.0055084	0.0220036	Promoter (1-2kb)	9	137149009	137165296	16288	1	2902	ENST00000675295.1	1936	ENSG00000176884	GRIN1	glutamate ionotropic receptor NMDA type subunit 1
33901	chr3	125108016	125108416	401	*	2.79143	1.91018	3.3791	-1.22155	0.00433475	0.0182852	Promoter (<=1kb)	3	125088056	125107577	19522	2	84561	ENST00000461616.1	-439	ENSG00000221955	SLC12A8	solute carrier family 12 member 8
30922	chr7	30364234	30364634	401	*	4.06798	3.16635	4.66367	-1.22029	0.00286326	0.0132428	Promoter (1-2kb)	7	30362400	30412502	50103	1	223082	ENST00000442800.1	1834	ENSG00000180233	ZNRF2	zinc and ring finger 2
36647	chr4	38782030	38782430	401	*	2.56863	1.72013	3.14308	-1.22006	0.00613917	0.023955	Promoter (<=1kb)	4	38775266	38782989	7724	2	81793	ENST00000502321.5	559	ENSG00000174123	TLR10	toll like receptor 10
39480	chr5	179981630	179982030	401	*	2.93181	1.81985	3.6018	-1.21996	0.00857539	0.0310582	Promoter (1-2kb)	5	179966983	179980518	13536	2	55819	ENST00000519708.1	-1112	ENSG00000113269	RNF130	ring finger protein 130
34505	chr6	43986400	43986800	401	*	3.44602	2.35689	4.10863	-1.21932	0.00467792	0.0193876	Promoter (3-4kb)	6	43990798	43999561	8764	1	124901321	ENST00000690796.2	-3998	ENSG00000289609	LOC124901321	uncharacterized LOC124901321
33610	chr19	49165988	49166388	401	*	2.55794	1.41354	3.23816	-1.21928	0.00416167	0.017708	Promoter (1-2kb)	19	49167644	49168337	694	1	54795	ENST00000594568.1	-1256	ENSG00000130529	TRPM4	transient receptor potential cation channel subfamily M member 4
33010	chr5	151038653	151039053	401	*	2.87408	1.98207	3.466	-1.21878	0.00383672	0.016622	Promoter (<=1kb)	5	151029949	151039198	9250	2	10318	ENST00000517504.5	145	ENSG00000145901	TNIP1	TNFAIP3 interacting protein 1
27332	chrX	153686739	153687139	401	*	3.16514	2.26957	3.75846	-1.21858	0.00161147	0.00843219	Promoter (<=1kb)	23	153670530	153686788	16259	2	139728	ENST00000488994.5	0	ENSG00000130822	PNCK	pregnancy up-regulated nonubiquitous CaM kinase
22273	chr1	212683288	212683688	401	*	4.82398	3.97362	5.39919	-1.21853	0.000615268	0.00395117	Promoter (3-4kb)	1	212686418	212687509	1092	2	55509	ENST00000471382.5	3821	ENSG00000123685	BATF3	basic leucine zipper ATF-like transcription factor 3
40739	chr12	13061429	13061829	401	*	2.7462	1.7459	3.37858	-1.21848	0.00981316	0.0344406	Promoter (<=1kb)	12	13061715	13142521	80807	1	57613	ENST00000537625.1	0	ENSG00000084444	FAM234B	family with sequence similarity 234 member B
35571	chr6	3720666	3721066	401	*	2.03401	0.928971	2.70178	-1.21813	0.00536751	0.0215777	Promoter (<=1kb)	6	3593489	3720081	126593	2	100507336	ENST00000666680.2	-585	ENSG00000228793	LOC100507336	uncharacterized LOC100507336
35146	chr1	29156868	29157268	401	*	3.21992	2.27371	3.8326	-1.21813	0.00509124	0.0207154	Promoter (2-3kb)	1	29154872	29159540	4669	2	6429	ENST00000477193.1	2272	ENSG00000116350	SRSF4	serine and arginine rich splicing factor 4
31229	chr14	74953094	74953494	401	*	4.04707	3.0953	4.66182	-1.21802	0.00299826	0.0137304	Promoter (<=1kb)	14	74942494	74954234	11741	2	5228	ENST00000557748.5	740	ENSG00000119630	PGF	placental growth factor
38257	chr14	21297606	21298006	401	*	2.49683	1.63292	3.07755	-1.21776	0.0074457	0.027829	Promoter (3-4kb)	14	21301149	21302969	1821	1	57096	ENST00000554750.1	-3143	ENSG00000092200	RPGRIP1	RPGR interacting protein 1
36320	chr15	42018866	42019266	401	*	2.47053	1.43173	3.11632	-1.21736	0.0058922	0.0231982	Promoter (1-2kb)	15	41981583	42021037	39455	2	123745	ENST00000696115.1	1771	ENSG00000188089	PLA2G4E	phospholipase A2 group IVE
29552	chr16	84158341	84158741	401	*	3.07015	2.12023	3.68422	-1.21726	0.00228968	0.011081	Promoter (<=1kb)	16	84158842	84177917	19076	1	123872	ENST00000563818.5	-101	ENSG00000154099	DNAAF1	dynein axonemal assembly factor 1
32224	chr3	187291538	187291938	401	*	2.94625	2.04632	3.54128	-1.21717	0.00345078	0.0153152	Promoter (<=1kb)	3	187217282	187291737	74456	2	5648	ENST00000337774.10	0	ENSG00000127241	MASP1	MBL associated serine protease 1
26197	chr20	44407395	44407795	401	*	3.4737	2.51597	4.09067	-1.2171	0.00132046	0.00720881	Promoter (<=1kb)	20	44408120	44408203	84	1	100500813	ENST00000578301.1	-325	ENSG00000266151	MIR3646	microRNA 3646
33389	chr19	16136396	16136796	401	*	3.66539	2.6504	4.30294	-1.21643	0.00404813	0.0173388	Promoter (2-3kb)	19	16134028	16158570	24543	1	84941	ENST00000616645.4	2368	ENSG00000196684	HSH2D	hematopoietic SH2 domain containing
40867	chr14	72957031	72957431	401	*	2.69043	1.6351	3.34183	-1.2152	0.00993695	0.0347667	Promoter (1-2kb)	14	72958715	72959375	661	1	26094	ENST00000555992.1	-1284	ENSG00000119599	DCAF4	DDB1 and CUL4 associated factor 4
31769	chr15	82698815	82699215	401	*	2.59718	1.53861	3.24967	-1.21496	0.00321381	0.0144676	Promoter (<=1kb)	15	82680897	82699240	18344	2	8120	ENST00000541693.5	25	ENSG00000103723	AP3B2	adaptor related protein complex 3 subunit beta 2
37056	chr8	39923760	39924160	401	*	3.56426	2.64189	4.16795	-1.21437	0.00644196	0.0248598	Promoter (<=1kb)	8	39924720	39928138	3419	1	3620	ENST00000523779.1	-560	ENSG00000131203	IDO1	indoleamine 2,3-dioxygenase 1
35575	chr21	14617965	14618365	401	*	3.13032	2.19093	3.74046	-1.2139	0.00536875	0.0215806	Promoter (1-2kb)	21	14612505	14616016	3512	2	64092	ENST00000469393.5	-1949	ENSG00000155307	SAMSN1	SAM domain, SH3 domain and nuclear localization signals 1
31698	chr17	64006388	64006788	401	*	4.57035	3.69935	5.15392	-1.21334	0.00318657	0.0143771	Promoter (<=1kb)	17	64002632	64006746	4115	2	3384	ENST00000581417.5	0	ENSG00000108622	ICAM2	intercellular adhesion molecule 2
26041	chr11	120335929	120336329	401	*	5.77436	4.90052	6.35908	-1.21325	0.00127952	0.00702678	Promoter (<=1kb)	11	120336413	120489937	153525	1	23365	ENST00000397843.7	-84	ENSG00000196914	ARHGEF12	Rho guanine nucleotide exchange factor 12
30220	chr2	222930926	222931326	401	*	4.37837	3.47066	4.97641	-1.21295	0.00256427	0.0121353	Promoter (<=1kb)	2	222930611	222933723	3113	1	2181	ENST00000474422.1	315	ENSG00000123983	ACSL3	acyl-CoA synthetase long chain family member 3
36960	chr21	29496177	29496577	401	*	3.78832	2.83979	4.40187	-1.21269	0.00637428	0.024662	Promoter (<=1kb)	21	29496047	29500386	4340	1	54147	ENST00000429843.1	130	ENSG00000234293	BACH1-IT3	BACH1 intronic transcript 3
37668	chrX	2793990	2794390	401	*	2.20848	1.38237	2.77364	-1.21259	0.00693044	0.0263091	Promoter (<=1kb)	23	2794535	2808377	13843	1	7499	ENST00000519244.1	-145	ENSG00000124343	XG	Xg glycoprotein (Xg blood group)
23423	chr11	57458051	57458451	401	*	4.81386	3.96671	5.38774	-1.21229	0.000783821	0.00478612	Promoter (2-3kb)	11	57460528	57477534	17007	1	349667	ENST00000335099.8	-2077	ENSG00000186907	RTN4RL2	reticulon 4 receptor like 2
32440	chr14	94390582	94390982	401	*	4.73533	3.77968	5.35152	-1.21121	0.00355155	0.0156571	Promoter (<=1kb)	14	94376747	94390637	13891	2	5265	ENST00000440909.5	0	ENSG00000197249	SERPINA1	serpin family A member 1
21742	chr3	158105657	158106057	401	*	5.66056	4.82246	6.23072	-1.20999	0.000551214	0.0036261	Promoter (<=1kb)	3	158105855	158544522	438668	1	51319	ENST00000480820.5	0	ENSG00000174891	RSRC1	arginine and serine rich coiled-coil 1
31904	chr1	167163071	167163471	401	*	3.37735	2.61852	3.91333	-1.20979	0.00328136	0.0147093	Promoter (3-4kb)	1	167063630	167166479	102850	2	10223	ENST00000632571.1	3008	ENSG00000143167	GPA33	glycoprotein A33
28110	chr6	97309919	97310319	401	*	2.85418	2.0063	3.42837	-1.20776	0.0018309	0.00931559	Promoter (3-4kb)	6	97306003	97708194	402192	1	101927314	ENST00000655619.1	3916	ENSG00000271860	LOC101927314	uncharacterized LOC101927314
34004	chr20	13865878	13866278	401	*	4.51665	3.53915	5.14085	-1.20773	0.00438547	0.0184431	Promoter (3-4kb)	20	13849398	13870184	20787	2	80343	ENST00000475649.5	3906	ENSG00000101251	SEL1L2	SEL1L2 adaptor subunit of ERAD E3 ligase
33190	chr15	36757405	36757805	401	*	4.21275	3.2506	4.83135	-1.20765	0.0039353	0.0169565	Promoter (1-2kb)	15	36755945	36809347	53403	1	84529	ENST00000563167.1	1460	ENSG00000186073	CDIN1	CDAN1 interacting nuclease 1
39346	chr17	48996514	48996914	401	*	3.86789	2.78705	4.52779	-1.20684	0.0084423	0.0306802	Promoter (<=1kb)	17	48997385	49056145	58761	1	10642	ENST00000290341.8	-471	ENSG00000159217	IGF2BP1	insulin like growth factor 2 mRNA binding protein 1
39804	chr3	116444998	116445398	401	*	3.49726	2.52567	4.11931	-1.20672	0.00889736	0.031961	Promoter (<=1kb)	3	115809794	116444983	635190	2	4045	ENST00000333617.8	-15	ENSG00000185565	LSAMP	limbic system associated membrane protein
31629	chr6	95599640	95600040	401	*	3.24863	2.37576	3.83296	-1.20631	0.00315778	0.0142783	Promoter (1-2kb)	6	95601206	95609138	7933	1	79694	ENST00000684164.1	-1166	ENSG00000172469	MANEA	mannosidase endo-alpha
42219	chr8	94486779	94487179	401	*	2.27608	1.39271	2.86458	-1.20586	0.011422	0.0386829	Promoter (2-3kb)	8	94488521	94490172	1652	2	25962	ENST00000522196.1	2993	ENSG00000164944	VIRMA	vir like m6A methyltransferase associated
32523	chr10	5564072	5564472	401	*	4.02066	3.08706	4.62862	-1.20574	0.00358446	0.0157619	Promoter (2-3kb)	10	5563295	5566881	3587	2	105376381	ENST00000664654.1	2409	ENSG00000287235	LOC105376381	uncharacterized LOC105376381
39122	chr3	25456	25856	401	*	2.79389	1.9429	3.36935	-1.20509	0.00822164	0.0300495	Promoter (1-2kb)	3	23757	24501	745	1	102723448	ENST00000440867.1	1699	ENSG00000223587	LINC01986	long intergenic non-protein coding RNA 1986
35190	chr18	76545278	76545678	401	*	2.76234	1.81983	3.37365	-1.2048	0.00511861	0.0208008	Promoter (1-2kb)	18	76543587	76558592	15006	1	284276	ENST00000584120.1	1691	ENSG00000266256	LINC00908	long intergenic non-protein coding RNA 908
36472	chr3	158118007	158118407	401	*	3.44411	2.54202	4.03997	-1.2047	0.00599911	0.0235204	Promoter (3-4kb)	3	158122154	158354951	232798	1	51319	ENST00000477788.5	-3747	ENSG00000174891	RSRC1	arginine and serine rich coiled-coil 1
33986	chr6	134468549	134468949	401	*	2.62495	1.81837	3.18184	-1.20445	0.00437787	0.0184209	Promoter (3-4kb)	6	134464977	134504019	39043	1	154092	ENST00000440090.5	3572	ENSG00000236700	LINC01010	long intergenic non-protein coding RNA 1010
37736	chr9	69204497	69204897	401	*	3.16791	2.17613	3.79725	-1.20398	0.00699749	0.0265158	Promoter (<=1kb)	9	69204798	69254520	49723	1	9414	ENST00000535702.6	0	ENSG00000119139	TJP2	tight junction protein 2
37081	chr8	85369620	85370020	401	*	2.83445	1.91905	3.43547	-1.20391	0.0064573	0.0249022	Promoter (3-4kb)	8	85373436	85442130	68695	1	761	ENST00000520921.1	-3416	ENSG00000164879	CA3	carbonic anhydrase 3
33083	chr2	162169555	162169955	401	*	2.78478	1.95401	3.35189	-1.20387	0.00387244	0.0167396	Promoter (3-4kb)	2	162170684	162173781	3098	2	2191	ENST00000462608.5	3826	ENSG00000078098	FAP	fibroblast activation protein alpha
22812	chr11	4644171	4644571	401	*	3.62489	2.8366	4.17388	-1.20324	0.000693059	0.00434525	Promoter (<=1kb)	11	4643982	4655488	11507	1	143503	ENST00000396952.6	189	ENSG00000180785	OR51E1	olfactory receptor family 51 subfamily E member 1
36379	chr8	92412862	92413262	401	*	3.83696	2.80546	4.48024	-1.20323	0.00592726	0.0232989	Promoter (<=1kb)	8	92402920	92413645	10726	2	105375638	ENST00000518042.2	383	ENSG00000253682	LOC105375638	uncharacterized LOC105375638
24975	chr10	49739700	49740100	401	*	3.27495	2.41142	3.85551	-1.20313	0.00105919	0.00606534	Promoter (<=1kb)	10	49734646	49739499	4854	2	55753	ENST00000490844.1	-201	ENSG00000197444	OGDHL	oxoglutarate dehydrogenase L
33609	chr14	73725771	73726171	401	*	4.53471	3.59073	5.14657	-1.20223	0.00416159	0.017708	Promoter (<=1kb)	14	73722366	73725339	2974	2	91748	ENST00000483269.1	-432	ENSG00000156030	MIDEAS	mitotic deacetylase associated SANT domain protein
32744	chr12	911431	911831	401	*	4.50139	3.60169	5.09632	-1.20217	0.00369578	0.0161418	Promoter (2-3kb)	12	913359	914198	840	2	5893	ENST00000542297.1	2367	ENSG00000002016	RAD52	RAD52 homolog, DNA repair protein
40960	chr1	97796924	97797324	401	*	3.58619	2.63824	4.19953	-1.20204	0.0100367	0.0350359	Promoter (<=1kb)	1	97796965	97798066	1102	1	100873933	ENST00000422259.1	0	ENSG00000235777	DPYD-AS2	DPYD antisense RNA 2
43216	chr13	100100030	100100430	401	*	1.99118	0.909409	2.65138	-1.20183	0.0126804	0.0419537	Promoter (2-3kb)	13	100102899	100237497	134599	1	5095	ENST00000637358.1	-2469	ENSG00000175198	PCCA	propionyl-CoA carboxylase subunit alpha
31027	chr2	48725694	48726094	401	*	2.89206	2.06319	3.45838	-1.20112	0.00289865	0.0133612	Promoter (2-3kb)	2	48708770	48723514	14745	2	3973	ENST00000477576.1	-2180	ENSG00000138039	LHCGR	luteinizing hormone/choriogonadotropin receptor
36697	chr4	38915478	38915878	401	*	2.18785	1.2089	2.81258	-1.20096	0.00618071	0.0240845	Promoter (<=1kb)	4	38914619	38929283	14665	1	92689	ENST00000512889.1	859	ENSG00000197712	FAM114A1	family with sequence similarity 114 member A1
30073	chr9	136322484	136322884	401	*	5.08597	4.17924	5.68364	-1.19981	0.0025001	0.0118894	Promoter (2-3kb)	9	136322303	136325218	2916	2	26102	ENST00000601276.2	2334	ENSG00000262075	DKFZP434A062	uncharacterized LOC26102
44202	chrX	19968108	19968508	401	*	2.43193	1.23692	3.12751	-1.19963	0.0140147	0.045333	Promoter (2-3kb)	23	19916255	19965295	49041	2	256643	ENST00000472158.5	-2813	ENSG00000173681	BCLAF3	BCLAF1 and THRAP3 family member 3
37563	chr9	83266678	83267078	401	*	3.60901	2.69695	4.20874	-1.19939	0.00685327	0.026089	Promoter (<=1kb)	9	83242990	83267287	24298	2	257019	ENST00000328788.5	209	ENSG00000172159	FRMD3	FERM domain containing 3
37237	chr12	89666464	89666864	401	*	3.30225	2.32499	3.92636	-1.19882	0.0065952	0.0253276	Promoter (<=1kb)	12	89630516	89666284	35769	2	490	ENST00000705786.1	-180	ENSG00000070961	ATP2B1	ATPase plasma membrane Ca2+ transporting 1
40637	chr8	68625417	68625817	401	*	3.31617	2.29043	3.95746	-1.19844	0.00970819	0.0341584	Promoter (<=1kb)	8	68625459	68792571	167113	1	116328	ENST00000325233.3	0	ENSG00000165084	C8orf34	chromosome 8 open reading frame 34
35945	chr2	11541268	11541668	401	*	2.33665	1.39229	2.94865	-1.19751	0.00560849	0.022312	Promoter (<=1kb)	2	11540605	11540677	73	2	100616469	ENST00000580105.1	-591	ENSG00000264010	MIR4429	microRNA 4429
36516	chr5	36611916	36612316	401	*	4.17737	3.22356	4.79289	-1.19741	0.00603955	0.0236513	Promoter (<=1kb)	5	36612810	36671184	58375	1	6507	ENST00000514563.5	-494	ENSG00000079215	SLC1A3	solute carrier family 1 member 3
37370	chr12	1421378	1421778	401	*	2.96156	2.0013	3.57946	-1.19695	0.00670176	0.0256439	Promoter (3-4kb)	12	1417974	1493514	75541	1	23085	ENST00000691140.1	3404	ENSG00000082805	ERC1	ELKS/RAB6-interacting/CAST family member 1
43120	chr14	103923882	103924282	401	*	4.54077	3.42134	5.21314	-1.19617	0.0125746	0.0416962	Promoter (2-3kb)	14	103914761	103921566	6806	2	9556	ENST00000554528.1	-2316	ENSG00000156411	ATP5MJ	ATP synthase membrane subunit j
39288	chr7	48009331	48009731	401	*	2.4418	1.60491	3.01145	-1.19527	0.00838523	0.030518	Promoter (<=1kb)	7	47987330	48009063	21734	2	256979	ENST00000438771.5	-268	ENSG00000164744	SUN3	Sad1 and UNC84 domain containing 3
26065	chr1	203764915	203765315	401	*	5.14803	4.34938	5.70151	-1.19502	0.00128777	0.00706592	Promoter (<=1kb)	1	203765177	203774722	9546	1	54900	ENST00000367217.5	0	ENSG00000122188	LAX1	lymphocyte transmembrane adaptor 1
35285	chr1	241603681	241604081	401	*	3.42073	2.58842	3.98849	-1.19501	0.00518409	0.0210102	Promoter (2-3kb)	1	241597763	241601178	3416	2	23596	ENST00000635737.1	-2503	ENSG00000054277	OPN3	opsin 3
36323	chr1	44697521	44697921	401	*	2.33815	1.51425	2.90238	-1.19497	0.00589276	0.023199	Promoter (3-4kb)	1	44700973	44724379	23407	1	339541	ENST00000434520.5	-3052	ENSG00000198520	ARMH1	armadillo like helical domain containing 1
25427	chr9	41229611	41230011	401	*	4.17611	3.31658	4.75505	-1.19468	0.00114021	0.00641341	Promoter (3-4kb)	9	41233755	41233835	81	1	100616184	ENST00000612572.1	-3744	ENSG00000276029	MIR4477A	microRNA 4477a
22099	chr10	44386116	44386516	401	*	3.69431	2.92774	4.23375	-1.19465	0.000596357	0.00385986	Promoter (<=1kb)	10	44378557	44386493	7937	2	6387	ENST00000496375.1	0	ENSG00000107562	CXCL12	C-X-C motif chemokine ligand 12
38689	chr8	67096710	67097110	401	*	2.21263	1.36644	2.78613	-1.19392	0.00779756	0.028819	Promoter (2-3kb)	8	67099188	67159036	59849	1	79848	ENST00000676534.1	-2078	ENSG00000104218	CSPP1	centrosome and spindle pole associated protein 1
30332	chr19	16876862	16877262	401	*	4.68591	3.82195	5.26665	-1.19375	0.00260776	0.0122956	Promoter (<=1kb)	19	16876939	16879060	2122	1	23309	ENST00000601141.5	0	ENSG00000127511	SIN3B	SIN3 transcription regulator family member B
25584	chr1	51325873	51326273	401	*	4.58099	3.76424	5.14219	-1.19325	0.00117554	0.00657156	Promoter (<=1kb)	1	51287266	51325976	38711	2	22996	ENST00000422925.6	0	ENSG00000085831	TTC39A	tetratricopeptide repeat domain 39A
21766	chr2	219425869	219426269	401	*	3.3117	2.567	3.8413	-1.19263	0.000554843	0.00364609	Promoter (<=1kb)	2	219425520	219426184	665	1	1674	ENST00000483395.1	349	ENSG00000175084	DES	desmin
23449	chr6	44127145	44127545	401	*	6.89974	6.06714	7.4676	-1.19236	0.00078736	0.00480246	Promoter (<=1kb)	6	44113451	44127452	14002	2	64928	ENST00000372014.5	0	ENSG00000180992	MRPL14	mitochondrial ribosomal protein L14
38008	chr7	137469238	137469638	401	*	3.72627	2.75162	4.34944	-1.19202	0.00723916	0.0272349	Promoter (3-4kb)	7	137391155	137466035	74881	2	9162	ENST00000497321.5	-3203	ENSG00000157680	DGKI	diacylglycerol kinase iota
33142	chr9	113215115	113215515	401	*	3.63008	2.69429	4.23886	-1.19178	0.00390698	0.0168589	Promoter (3-4kb)	9	113162405	113211592	49188	2	23307	ENST00000691776.1	-3523	ENSG00000119321	FKBP15	FKBP prolyl isomerase family member 15
42817	chr9	19059966	19060366	401	*	2.94452	1.92689	3.583	-1.19154	0.0121712	0.040644	Promoter (3-4kb)	9	19063656	19063786	131	2	677776	ENST00000515924.1	3420	ENSG00000251733	SCARNA8	small Cajal body-specific RNA 8
36444	chr8	96293412	96293812	401	*	3.1998	2.42512	3.74284	-1.19151	0.00597745	0.0234543	Promoter (1-2kb)	8	96295192	96333982	38791	1	9791	ENST00000522072.1	-1380	ENSG00000156471	PTDSS1	phosphatidylserine synthase 1
24624	chr17	3528619	3529019	401	*	3.30408	2.47304	3.8713	-1.19139	0.000991535	0.00575913	Promoter (<=1kb)	17	3513190	3528988	15799	2	162514	ENST00000577016.5	0	ENSG00000167723	TRPV3	transient receptor potential cation channel subfamily V member 3
38332	chr7	112481010	112481410	401	*	2.82314	1.87932	3.43493	-1.18842	0.00751002	0.0280145	Promoter (<=1kb)	7	112480991	112491062	10072	1	286006	ENST00000312849.4	19	ENSG00000181016	LSMEM1	leucine rich single-pass membrane protein 1
30076	chr10	119538575	119538975	401	*	6.23816	5.37254	6.81956	-1.18828	0.0025025	0.0118997	Promoter (2-3kb)	10	119499828	119536533	36706	2	6001	ENST00000392865.5	-2042	ENSG00000148908	RGS10	regulator of G protein signaling 10
29712	chr4	74117022	74117422	401	*	3.32445	2.44585	3.91106	-1.18827	0.00235539	0.0113373	Promoter (2-3kb)	4	74114174	74242210	128037	1	441024	ENST00000429519.5	2848	ENSG00000163738	MTHFD2L	methylenetetrahydrofolate dehydrogenase (NADP+ dependent) 2 like
39115	chr11	10478057	10478457	401	*	4.00365	2.98361	4.64296	-1.18715	0.00821618	0.0300349	Promoter (3-4kb)	11	10481883	10485021	3139	1	272	ENST00000531227.1	-3426	ENSG00000133805	AMPD3	adenosine monophosphate deaminase 3
37902	chr2	27509275	27509675	401	*	3.21076	2.29834	3.81062	-1.187	0.00715008	0.0269749	Promoter (1-2kb)	2	27507341	27508211	871	1	2646	ENST00000478147.1	1934	ENSG00000084734	GCKR	glucokinase regulator
40142	chr7	16685260	16685660	401	*	2.66399	1.75847	3.26119	-1.18533	0.00921917	0.032839	Promoter (2-3kb)	7	16688525	16706197	17673	1	28969	ENST00000407633.1	-2865	ENSG00000136261	BZW2	basic leucine zipper and W2 domains 2
42632	chr7	102818854	102819254	401	*	2.11923	0.917396	2.81683	-1.18471	0.0119354	0.0400293	Promoter (2-3kb)	7	102813238	102816271	3034	2	222235	ENST00000480422.1	-2583	ENSG00000161040	FBXL13	F-box and leucine rich repeat protein 13
34727	chr7	50746470	50746870	401	*	3.42111	2.51861	4.01713	-1.18449	0.00482764	0.0198803	Promoter (<=1kb)	7	50727793	50747664	19872	2	2887	ENST00000465602.1	794	ENSG00000106070	GRB10	growth factor receptor bound protein 10
33697	chr5	169746357	169746757	401	*	2.87372	1.96372	3.47265	-1.18428	0.00421814	0.0179014	Promoter (<=1kb)	5	169747426	169875877	128452	1	1794	ENST00000520181.5	-669	ENSG00000134516	DOCK2	dedicator of cytokinesis 2
30417	chr19	55071088	55071488	401	*	3.51817	2.5443	4.14105	-1.18412	0.00264134	0.0124192	Promoter (<=1kb)	19	55063948	55071291	7344	2	112724	ENST00000593134.1	0	ENSG00000160439	RDH13	retinol dehydrogenase 13
38590	chr10	119818274	119818674	401	*	4.29518	3.34566	4.9091	-1.18363	0.00770856	0.028563	Promoter (<=1kb)	10	119818686	119826771	8086	1	22876	ENST00000631485.1	-12	ENSG00000198825	INPP5F	inositol polyphosphate-5-phosphatase F
40488	chr17	864023	864423	401	*	3.51339	2.46798	4.16144	-1.18291	0.00955747	0.0337517	Promoter (<=1kb)	17	799313	864111	64799	2	64359	ENST00000575801.5	0	ENSG00000167693	NXN	nucleoredoxin
33810	chr1	47188533	47188933	401	*	3.50008	2.65489	4.07316	-1.18273	0.00428584	0.0181275	Promoter (1-2kb)	1	47183593	47190007	6415	2	10158	ENST00000489919.1	1074	ENSG00000162366	PDZK1IP1	PDZK1 interacting protein 1
40216	chr6	41586557	41586957	401	*	3.81262	2.83161	4.43809	-1.18268	0.00927405	0.032973	Promoter (<=1kb)	6	41586795	41587471	677	1	116113	ENST00000670130.1	0	ENSG00000137166	FOXP4	forkhead box P4
38554	chr2	55390996	55391396	401	*	2.36428	1.59911	2.9031	-1.18198	0.00766523	0.028429	Promoter (2-3kb)	2	55343779	55388844	45066	2	55704	ENST00000645168.1	-2152	ENSG00000115355	CCDC88A	coiled-coil domain containing 88A
40381	chrX	16839407	16839807	401	*	3.30939	2.35749	3.9242	-1.18193	0.00942664	0.0333778	Promoter (<=1kb)	23	16839837	16844519	4683	1	55787	ENST00000485153.1	-30	ENSG00000086712	TXLNG	taxilin gamma
34778	chr1	8652948	8653348	401	*	2.99852	2.01718	3.62411	-1.18132	0.00486053	0.0199864	Promoter (3-4kb)	1	8353943	8656371	302429	2	473	ENST00000400907.6	3023	ENSG00000142599	RERE	arginine-glutamic acid dipeptide repeats
36488	chr12	5882798	5883198	401	*	4.95482	4.0336	5.55807	-1.18079	0.00600912	0.0235502	Promoter (<=1kb)	12	5854048	5881806	27759	2	57101	ENST00000541487.1	-992	ENSG00000047617	ANO2	anoctamin 2
39623	chr19	54062658	54063058	401	*	3.24636	2.21763	3.88868	-1.18012	0.00871897	0.0314646	Promoter (<=1kb)	19	54040825	54063897	23073	2	284415	ENST00000338372.7	839	ENSG00000189068	VSTM1	V-set and transmembrane domain containing 1
35080	chr12	78183803	78184203	401	*	3.64016	2.81226	4.20606	-1.17993	0.00504703	0.0205741	Promoter (2-3kb)	12	78180877	78190190	9314	1	89795	ENST00000552300.1	2926	ENSG00000067798	NAV3	neuron navigator 3
40990	chr16	12758329	12758729	401	*	3.2208	2.21153	3.85634	-1.17981	0.0100729	0.0351367	Promoter (<=1kb)	16	12759282	12761162	1881	1	105371090	ENST00000569407.1	-553	ENSG00000260378	LOC105371090	uncharacterized LOC105371090
33788	chr22	17164697	17165097	401	*	2.89633	2.17159	3.41676	-1.1796	0.0042758	0.0180968	Promoter (<=1kb)	22	17137511	17165287	27777	2	27440	ENST00000155674.9	190	ENSG00000069998	HDHD5	haloacid dehalogenase like hydrolase domain containing 5
39915	chr4	24820914	24821314	401	*	2.49046	1.49202	3.12217	-1.17908	0.0090096	0.0322749	Promoter (<=1kb)	4	24808672	24820197	11526	2	91050	ENST00000507096.1	-717	ENSG00000181982	CCDC149	coiled-coil domain containing 149
33113	chr14	104119689	104120089	401	*	2.8769	2.00988	3.45887	-1.17884	0.00388978	0.0167989	Promoter (2-3kb)	14	104117418	104117503	86	2	100616173	ENST00000636080.1	-2186	ENSG00000283165	MIR203B	microRNA 203b
20845	chr8	406680	407080	401	*	6.96601	6.17018	7.51827	-1.17851	0.000447296	0.0030693	Promoter (<=1kb)	8	406808	469871	63064	1	26260	ENST00000352684.2	0	ENSG00000147364	FBXO25	F-box protein 25
36126	chr5	463956	464356	401	*	3.40884	2.44335	4.02865	-1.17837	0.00574209	0.022729	Promoter (<=1kb)	5	464789	466078	1290	1	11336	ENST00000505947.1	-433	ENSG00000180104	EXOC3	exocyst complex component 3
36979	chr13	102819140	102819540	401	*	2.34294	1.39656	2.95569	-1.17829	0.00638665	0.0246977	Promoter (<=1kb)	13	102820387	102840163	19777	1	54841	ENST00000490317.1	-847	ENSG00000134897	BIVM	basic, immunoglobulin-like variable motif containing
38763	chr19	7643617	7644017	401	*	3.51768	2.45164	4.17267	-1.17791	0.00786712	0.0290206	Promoter (<=1kb)	19	7644349	7646438	2090	1	6813	ENST00000593854.5	-332	ENSG00000076944	STXBP2	syntaxin binding protein 2
30282	chr12	111705698	111706098	401	*	4.88006	4.00593	5.46489	-1.17736	0.00258899	0.0122272	Promoter (<=1kb)	12	111705876	111729941	24066	1	80724	ENST00000502746.5	0	ENSG00000111271	ACAD10	acyl-CoA dehydrogenase family member 10
36385	chr12	6840524	6840924	401	*	3.43462	2.5213	4.03484	-1.17734	0.00593026	0.0233069	Promoter (<=1kb)	12	6840800	6843977	3178	1	2784	ENST00000541978.5	0	ENSG00000111664	GNB3	G protein subunit beta 3
45308	chr5	118282210	118282610	401	*	1.32298	0.0883019	2.03013	-1.17703	0.0155833	0.0491763	Promoter (<=1kb)	5	118282575	118284782	2208	1	100505811	ENST00000503877.1	0	ENSG00000250427	LINC02148	long intergenic non-protein coding RNA 2148
34801	chr12	120834489	120834889	401	*	2.45224	1.48364	3.07319	-1.17665	0.00487368	0.0200265	Promoter (<=1kb)	12	120782690	120835657	52968	2	121665	ENST00000543181.5	768	ENSG00000157837	SPPL3	signal peptide peptidase like 3
39564	chr12	54988149	54988549	401	*	4.14484	3.21827	4.75013	-1.17642	0.00865194	0.0312692	Promoter (3-4kb)	12	54948015	54984762	36748	2	9840	ENST00000449076.6	-3387	ENSG00000135426	TESPA1	thymocyte expressed, positive selection associated 1
32799	chr12	8823562	8823962	401	*	4.13636	3.25636	4.72352	-1.1761	0.00373034	0.0162654	Promoter (<=1kb)	12	8823513	8834935	11423	1	144568	ENST00000537546.1	49	ENSG00000166535	A2ML1	alpha-2-macroglobulin like 1
42884	chr20	5549848	5550248	401	*	1.7609	0.814967	2.37348	-1.1755	0.0122609	0.0408796	Promoter (1-2kb)	20	5547341	5548381	1041	2	56261	ENST00000462080.1	-1467	ENSG00000125772	GPCPD1	glycerophosphocholine phosphodiesterase 1
39312	chr3	130517068	130517468	401	*	4.47771	3.5165	5.09596	-1.17546	0.00840489	0.0305703	Promoter (<=1kb)	3	130517177	130677042	159866	1	131873	ENST00000358511.11	0	ENSG00000206384	COL6A6	collagen type VI alpha 6 chain
35317	chr12	71870458	71870858	401	*	4.05458	3.11151	4.66609	-1.17516	0.00521134	0.0211008	Promoter (1-2kb)	12	71868802	71884981	16180	1	64786	ENST00000460818.1	1656	ENSG00000121749	TBC1D15	TBC1 domain family member 15
33392	chr21	33551289	33551689	401	*	2.80397	1.99914	3.36011	-1.17484	0.00404909	0.0173414	Promoter (<=1kb)	21	33552248	33577481	25234	1	6651	ENST00000436227.5	-559	ENSG00000159140	SON	SON DNA and RNA binding protein
35084	chr11	85686071	85686471	401	*	4.23055	3.34146	4.82132	-1.17475	0.005051	0.020588	Promoter (<=1kb)	11	85683848	85686195	2348	2	220388	ENST00000316398.5	0	ENSG00000179071	CCDC89	coiled-coil domain containing 89
37930	chr19	8610083	8610483	401	*	4.14364	3.13958	4.77734	-1.17385	0.00718232	0.0270765	Promoter (<=1kb)	19	8597246	8610680	13435	2	81794	ENST00000596466.2	197	ENSG00000142303	ADAMTS10	ADAM metallopeptidase with thrombospondin type 1 motif 10
36780	chr1	170084239	170084639	401	*	2.39281	1.5577	2.96172	-1.17333	0.0062446	0.0242789	Promoter (<=1kb)	1	170035509	170085208	49700	2	22920	ENST00000490550.1	569	ENSG00000075945	KIFAP3	kinesin associated protein 3
28879	chrX	103092952	103093352	401	*	4.11525	3.36214	4.64865	-1.1732	0.00206248	0.0102139	Promoter (<=1kb)	23	103075810	103093143	17334	2	56000	ENST00000395065.8	0	ENSG00000147206	NXF3	nuclear RNA export factor 3
36832	chr14	59525110	59525510	401	*	2.34215	1.55249	2.89174	-1.17258	0.00628392	0.0243973	Promoter (<=1kb)	14	59479274	59525437	46164	2	729665	ENST00000554253.1	0	ENSG00000151838	CCDC175	coiled-coil domain containing 175
34285	chr3	120646762	120647162	401	*	3.97847	3.14511	4.54665	-1.17254	0.00455136	0.018984	Promoter (<=1kb)	3	120633333	120647052	13720	2	3081	ENST00000475447.2	0	ENSG00000113924	HGD	homogentisate 1,2-dioxygenase
30634	chr4	8599683	8600083	401	*	3.65824	2.85922	4.21188	-1.17211	0.00273526	0.0127697	Promoter (1-2kb)	4	8601970	8619761	17792	1	8532	ENST00000513120.2	-1887	ENSG00000109625	CPZ	carboxypeptidase Z
34014	chr19	50702735	50703135	401	*	4.37523	3.4482	4.98069	-1.17195	0.00439625	0.0184827	Promoter (1-2kb)	19	50703699	50704506	808	2	50944	ENST00000461154.1	1371	ENSG00000161681	SHANK1	SH3 and multiple ankyrin repeat domains 1
41332	chr8	32648482	32648882	401	*	2.31749	1.19802	2.98988	-1.17068	0.0104122	0.03602	Promoter (<=1kb)	8	32647962	32767654	119693	1	3084	ENST00000651696.1	520	ENSG00000157168	NRG1	neuregulin 1
43888	chr5	3595614	3596014	401	*	5.52012	4.46234	6.17235	-1.17062	0.0135973	0.0442971	Promoter (<=1kb)	5	3595832	3601403	5572	1	79192	ENST00000302006.4	0	ENSG00000170549	IRX1	iroquois homeobox 1
31359	chr3	112467534	112467934	401	*	3.17415	2.44033	3.69878	-1.17049	0.00304823	0.0139016	Promoter (2-3kb)	3	112465926	112470022	4097	2	151888	ENST00000474965.1	2088	ENSG00000186265	BTLA	B and T lymphocyte associated
42563	chr4	184119288	184119688	401	*	2.12406	1.19493	2.73031	-1.17022	0.0118488	0.0398033	Promoter (1-2kb)	4	184112592	184117821	5230	2	133121	ENST00000510054.1	-1467	ENSG00000164303	ENPP6	ectonucleotide pyrophosphatase/phosphodiesterase 6
39679	chr18	54206773	54207173	401	*	2.8057	1.90052	3.40276	-1.16856	0.00877277	0.0316133	Promoter (1-2kb)	18	54159758	54205021	45264	2	8932	ENST00000578272.1	-1752	ENSG00000134046	MBD2	methyl-CpG binding domain protein 2
27494	chr9	37425142	37425542	401	*	5.2712	4.43188	5.84186	-1.16845	0.0016587	0.00862844	Promoter (2-3kb)	9	37427706	37436989	9284	1	9380	ENST00000497693.1	-2164	ENSG00000137106	GRHPR	glyoxylate and hydroxypyruvate reductase
44915	chr6	49743399	49743799	401	*	2.90411	1.86782	3.54904	-1.16739	0.0150311	0.0478482	Promoter (<=1kb)	6	49728708	49744386	15679	2	10321	ENST00000371159.8	587	ENSG00000096006	CRISP3	cysteine rich secretory protein 3
30777	chr3	126159112	126159512	401	*	3.09884	2.30589	3.64985	-1.16668	0.00279396	0.0129832	Promoter (<=1kb)	3	126151106	126158489	7384	2	10840	ENST00000484724.5	-623	ENSG00000144908	ALDH1L1	aldehyde dehydrogenase 1 family member L1
33635	chr11	34446289	34446689	401	*	3.58578	2.74539	4.15688	-1.16639	0.00418224	0.0177823	Promoter (2-3kb)	11	34449281	34461389	12109	1	847	ENST00000650153.1	-2592	ENSG00000121691	CAT	catalase
36656	chr11	45185241	45185641	401	*	4.78375	3.89962	5.37255	-1.16629	0.00614506	0.023972	Promoter (2-3kb)	11	45182917	45226183	43267	1	56981	ENST00000528980.1	2324	ENSG00000019485	PRDM11	PR/SET domain 11
34769	chr2	48586014	48586414	401	*	3.01841	2.1671	3.594	-1.16601	0.00485438	0.0199662	Promoter (3-4kb)	2	48582296	48595854	13559	1	11037	ENST00000444932.1	3718	ENSG00000243244	STON1	stonin 1
28870	chr6	170286672	170287072	401	*	4.55037	3.6947	5.12774	-1.16586	0.00206082	0.0102089	Promoter (3-4kb)	6	170290703	170405348	114646	1	84498	ENST00000630384.2	-3631	ENSG00000112584	FAM120B	family with sequence similarity 120B
29096	chr6	109351843	109352243	401	*	3.68703	2.93042	4.22201	-1.16507	0.00213339	0.0104863	Promoter (1-2kb)	6	109354163	109355039	877	1	221262	ENST00000621947.1	-1920	ENSG00000203799	CCDC162P	coiled-coil domain containing 162, pseudogene
34389	chr21	30348268	30348668	401	*	2.46939	1.62199	3.04338	-1.16488	0.00460353	0.0191436	Promoter (<=1kb)	21	30348399	30348606	208	2	337963	ENST00000334160.6	0	ENSG00000186980	KRTAP23-1	keratin associated protein 23-1
42021	chr7	87409568	87409968	401	*	3.06451	2.18297	3.65229	-1.16486	0.0111831	0.0380528	Promoter (1-2kb)	7	87405920	87408234	2315	2	5244	ENST00000467079.1	-1334	ENSG00000005471	ABCB4	ATP binding cassette subfamily B member 4
36211	chr2	34997715	34998115	401	*	3.0463	2.03799	3.6815	-1.16481	0.00580491	0.0229238	Promoter (2-3kb)	2	34998273	35000160	1888	2	105374461	ENST00000414796.2	2045	ENSG00000237320	LOC105374461	uncharacterized LOC105374461
19806	chr11	6606914	6607314	401	*	6.28963	5.50613	6.83653	-1.16328	0.000351544	0.00253887	Promoter (<=1kb)	11	6607671	6608418	748	1	3611	ENST00000524735.1	-357	ENSG00000166333	ILK	integrin linked kinase
21417	chr14	24329749	24330149	401	*	6.70021	5.91117	7.24953	-1.16316	0.000511362	0.00341489	Promoter (<=1kb)	14	24325824	24329468	3645	2	196883	ENST00000556932.1	-281	ENSG00000129467	ADCY4	adenylate cyclase 4
26884	chr12	45336837	45337237	401	*	4.24904	3.45016	4.80262	-1.16244	0.00148918	0.0079223	Promoter (1-2kb)	12	45335549	45347508	11960	1	196527	ENST00000551667.1	1288	ENSG00000177119	ANO6	anoctamin 6
34397	chr13	113321967	113322367	401	*	3.64443	2.73079	4.24476	-1.16239	0.00460967	0.0191647	Promoter (<=1kb)	13	113321767	113322594	828	1	3916	ENST00000471046.1	200	ENSG00000185896	LAMP1	lysosomal associated membrane protein 1
42847	chr3	135067098	135067498	401	*	2.2635	1.47068	2.81446	-1.16211	0.0122233	0.0407893	Promoter (<=1kb)	3	135067532	135259370	191839	1	2047	ENST00000493838.1	-34	ENSG00000154928	EPHB1	EPH receptor B1
36423	chr6	148524903	148525303	401	*	3.00257	2.17885	3.56673	-1.16143	0.00595986	0.0233988	Promoter (1-2kb)	6	148527265	148532817	5553	1	23328	ENST00000635969.1	-1962	ENSG00000111961	SASH1	SAM and SH3 domain containing 1
42640	chr5	122730291	122730691	401	*	2.64294	1.78008	3.22324	-1.16132	0.0119452	0.0400549	Promoter (<=1kb)	5	122628952	122730559	101608	2	101927379	ENST00000511194.5	0	ENSG00000251538	LINC02201	long intergenic non-protein coding RNA 2201
30018	chr10	127889646	127890046	401	*	4.53978	3.66613	5.12442	-1.16072	0.00247909	0.0118111	Promoter (2-3kb)	10	127877841	127892941	15101	2	119467	ENST00000368671.4	2895	ENSG00000180745	CLRN3	clarin 3
34311	chr8	53744624	53745024	401	*	3.08189	2.27586	3.63855	-1.16045	0.00456677	0.0190339	Promoter (<=1kb)	8	53715670	53743715	28046	2	51606	ENST00000518072.1	-909	ENSG00000047249	ATP6V1H	ATPase H+ transporting V1 subunit H
38306	chr5	94981317	94981717	401	*	2.89342	1.95888	3.50173	-1.16042	0.00748598	0.0279438	Promoter (2-3kb)	5	94942350	94979066	36717	2	79772	ENST00000512568.5	-2251	ENSG00000175471	MCTP1	multiple C2 and transmembrane domain containing 1
38083	chr9	114392805	114393205	401	*	3.69337	2.84406	4.26814	-1.1604	0.00730736	0.0274372	Promoter (1-2kb)	9	114334156	114394405	60250	2	80709	ENST00000307564.8	1200	ENSG00000106948	AKNA	AT-hook transcription factor
42588	chr11	89064437	89064837	401	*	1.99636	1.2506	2.52644	-1.16017	0.011881	0.0398883	Promoter (<=1kb)	11	88504576	89063648	559073	2	2915	ENST00000455756.6	-789	ENSG00000168959	GRM5	glutamate metabotropic receptor 5
19850	chr10	62046817	62047217	401	*	5.07129	4.31751	5.60501	-1.15994	0.000356146	0.00256641	Promoter (<=1kb)	10	62046662	62057268	10607	1	84159	ENST00000647323.1	155	ENSG00000150347	ARID5B	AT-rich interaction domain 5B
40351	chr13	113064479	113064879	401	*	2.97023	1.97848	3.59956	-1.15854	0.00939914	0.0333052	Promoter (<=1kb)	13	113064690	113075026	10337	1	23263	ENST00000475524.1	0	ENSG00000126217	MCF2L	MCF.2 cell line derived transforming sequence like
32912	chr18	4005992	4006392	401	*	2.53184	1.83189	3.04062	-1.15755	0.00378552	0.0164494	Promoter (<=1kb)	18	3986417	4005259	18843	2	9229	ENST00000582051.1	-733	ENSG00000170579	DLGAP1	DLG associated protein 1
35991	chr11	133841562	133841962	401	*	2.70629	1.94998	3.24114	-1.15738	0.00563381	0.022384	Promoter (3-4kb)	11	133840631	133845513	4883	2	219938	ENST00000299140.8	3551	ENSG00000166118	SPATA19	spermatogenesis associated 19
30726	chr3	141255927	141256327	401	*	3.81896	3.01639	4.37412	-1.15704	0.0027729	0.0129067	Promoter (3-4kb)	3	141260123	141367753	107631	1	253461	ENST00000637579.1	-3796	ENSG00000177311	ZBTB38	zinc finger and BTB domain containing 38
29404	chr20	31260317	31260717	401	*	3.66243	2.92437	4.189	-1.15685	0.00223925	0.0108914	Promoter (2-3kb)	20	31257664	31259632	1969	1	245929	ENST00000400552.1	2653	ENSG00000215547	DEFB115	defensin beta 115
40382	chr2	27062877	27063277	401	*	2.99884	2.03262	3.61892	-1.15683	0.00942835	0.0333831	Promoter (3-4kb)	2	27059266	27067835	8570	1	60509	ENST00000441931.1	3611	ENSG00000084693	AGBL5	AGBL carboxypeptidase 5
32516	chr5	132386002	132386402	401	*	3.71589	2.85215	4.29654	-1.15605	0.00358235	0.0157555	Promoter (1-2kb)	5	132384850	132395168	10319	1	6584	ENST00000692212.1	1152	ENSG00000197375	SLC22A5	solute carrier family 22 member 5
29388	chr15	43921791	43922191	401	*	2.61272	1.80536	3.16994	-1.15603	0.00223236	0.0108638	Promoter (2-3kb)	15	43873275	43924309	51035	2	84978	ENST00000449926.5	2118	ENSG00000171877	FRMD5	FERM domain containing 5
44543	chr17	33293916	33294316	401	*	1.90394	1.085	2.46607	-1.15579	0.0144849	0.0464944	Promoter (<=1kb)	17	33013087	33293295	280209	2	40	ENST00000225823.7	-621	ENSG00000108684	ASIC2	acid sensing ion channel subunit 2
26341	chr7	134448586	134448986	401	*	3.99522	3.23688	4.53099	-1.15553	0.00135735	0.00736972	Promoter (<=1kb)	7	134447956	134449332	1377	2	231	ENST00000498373.1	346	ENSG00000085662	AKR1B1	aldo-keto reductase family 1 member B
30980	chr8	66461905	66462305	401	*	2.78165	2.01928	3.31922	-1.1555	0.00288197	0.0133044	Promoter (1-2kb)	8	66460304	66515930	55627	1	254778	ENST00000519702.5	1601	ENSG00000169085	VXN	vexin
37685	chr11	3231825	3232225	401	*	3.93463	3.03012	4.53144	-1.15513	0.0069493	0.026369	Promoter (<=1kb)	11	3225030	3232417	7388	2	116534	ENST00000389832.7	192	ENSG00000184350	MRGPRE	MAS related GPR family member E
32626	chr17	51435255	51435655	401	*	3.47422	2.53671	4.08365	-1.15489	0.00363599	0.015938	Promoter (<=1kb)	17	51435427	51445728	10302	1	105371828	ENST00000592081.2	0	ENSG00000267452	LINC02073	long intergenic non-protein coding RNA 2073
41796	chr6	12001331	12001731	401	*	2.75942	1.9994	3.29594	-1.1539	0.0109322	0.0373995	Promoter (<=1kb)	6	11990338	12001286	10949	2	101928253	ENST00000456036.2	-45	ENSG00000225102	LOC101928253	uncharacterized LOC101928253
45416	chr6	47529565	47529965	401	*	2.26633	1.36091	2.86349	-1.15389	0.0157548	0.0495982	Promoter (3-4kb)	6	47533685	47545145	11461	1	23607	ENST00000477159.1	-3720	ENSG00000198087	CD2AP	CD2 associated protein
35483	chr3	186997254	186997654	401	*	2.73672	1.89211	3.30957	-1.1536	0.00530725	0.0213888	Promoter (<=1kb)	3	186996444	187078541	82098	1	6480	ENST00000676633.1	810	ENSG00000073849	ST6GAL1	ST6 beta-galactoside alpha-2,6-sialyltransferase 1
39631	chr6	139474730	139475130	401	*	4.57258	3.65059	5.17611	-1.15347	0.00873029	0.0314983	Promoter (<=1kb)	6	139456895	139474658	17764	2	645434	ENST00000654256.1	-72	ENSG00000238099	LINC01625	long intergenic non-protein coding RNA 1625
37926	chr10	48399662	48400062	401	*	2.79951	2.02625	3.34191	-1.15289	0.00717908	0.0270671	Promoter (1-2kb)	10	48401612	48439357	37746	1	5599	ENST00000360332.7	-1550	ENSG00000107643	MAPK8	mitogen-activated protein kinase 8
34731	chr8	58559943	58560343	401	*	3.4029	2.54878	3.97964	-1.1525	0.00483089	0.019891	Promoter (1-2kb)	8	58561748	58582859	21112	1	6386	ENST00000630925.1	-1405	ENSG00000137575	SDCBP	syndecan binding protein
38619	chr1	230922588	230922988	401	*	2.51758	1.72004	3.07058	-1.15234	0.00773442	0.0286374	Promoter (1-2kb)	1	230911377	230921506	10130	2	79573	ENST00000471302.2	-1082	ENSG00000143643	TTC13	tetratricopeptide repeat domain 13
43551	chr4	143857927	143858327	401	*	3.2037	2.35056	3.78004	-1.15176	0.0131208	0.0430771	Promoter (<=1kb)	4	143858976	143982144	123169	1	101927636	ENST00000664496.1	-649	ENSG00000251600	LOC101927636	uncharacterized LOC101927636
38626	chr10	95412933	95413333	401	*	3.09114	2.36094	3.61409	-1.15126	0.00773934	0.0286504	Promoter (<=1kb)	10	95384051	95413764	29714	2	10580	ENST00000465489.1	431	ENSG00000095637	SORBS1	sorbin and SH3 domain containing 1
38011	chr1	203353418	203353818	401	*	3.74959	2.85921	4.34087	-1.15114	0.00724048	0.0272377	Promoter (1-2kb)	1	203340661	203351758	11098	2	2331	ENST00000647586.1	-1660	ENSG00000122176	FMOD	fibromodulin
34034	chr4	3949989	3950389	401	*	3.57782	2.63608	4.18884	-1.15085	0.00440466	0.0185074	Promoter (2-3kb)	4	3947524	3953165	5642	2	348926	ENST00000506770.5	2776	ENSG00000290374	FAM86EP	family with sequence similarity 86, member A pseudogene
44320	chr2	39686437	39686837	401	*	2.1028	1.16887	2.71087	-1.14927	0.0141729	0.0457217	Promoter (<=1kb)	2	39687307	39717209	29903	1	130733	ENST00000413011.5	-470	ENSG00000152154	TMEM178A	transmembrane protein 178A
37217	chr9	92294641	92295041	401	*	3.31423	2.41861	3.90757	-1.14823	0.00657729	0.0252723	Promoter (<=1kb)	9	92210243	92293854	83612	2	3376	ENST00000683817.1	-787	ENSG00000196305	IARS1	isoleucyl-tRNA synthetase 1
34990	chr8	140766099	140766499	401	*	2.6654	1.8034	3.24535	-1.14767	0.00498733	0.020383	Promoter (<=1kb)	8	140746834	140765236	18403	2	5747	ENST00000519361.5	-863	ENSG00000169398	PTK2	protein tyrosine kinase 2
40202	chr7	117217907	117218307	401	*	3.10081	2.23287	3.68315	-1.14623	0.00926708	0.0329597	Promoter (<=1kb)	7	117219025	117223133	4109	1	7982	ENST00000464020.1	-718	ENSG00000004866	ST7	suppression of tumorigenicity 7
28479	chr14	99525087	99525487	401	*	3.67917	2.82726	4.25501	-1.14617	0.00193627	0.00972315	Promoter (2-3kb)	14	99515087	99522945	7859	2	317762	ENST00000555822.5	-2142	ENSG00000205476	CCDC85C	coiled-coil domain containing 85C
33153	chr4	54277568	54277968	401	*	4.72248	3.88157	5.2938	-1.14572	0.00391565	0.0168907	Promoter (<=1kb)	4	54277176	54281977	4802	1	5156	ENST00000507536.1	392	ENSG00000134853	PDGFRA	platelet derived growth factor receptor alpha
30189	chr1	16054079	16054479	401	*	4.21654	3.40694	4.77471	-1.14538	0.00255384	0.0120984	Promoter (1-2kb)	1	16052323	16057308	4986	1	1188	ENST00000431772.1	1756	ENSG00000184908	CLCNKB	chloride voltage-gated channel Kb
33662	chr12	19203487	19203887	401	*	2.7081	1.99861	3.22141	-1.145	0.00419811	0.0178355	Promoter (1-2kb)	12	19205262	19265817	60556	1	54477	ENST00000538305.5	-1375	ENSG00000052126	PLEKHA5	pleckstrin homology domain containing A5
41958	chr19	8086086	8086486	401	*	3.16642	2.1353	3.80957	-1.14433	0.0111186	0.0378895	Promoter (3-4kb)	19	8087825	8089977	2153	2	84467	ENST00000598269.1	3491	ENSG00000142449	FBN3	fibrillin 3
26103	chr8	28338903	28339303	401	*	4.7079	3.91244	5.26	-1.14376	0.00129606	0.00710104	Promoter (<=1kb)	8	28338648	28343355	4708	1	5368	ENST00000522209.1	255	ENSG00000168081	PNOC	prepronociceptin
36180	chr3	25455509	25455909	401	*	3.08905	2.24536	3.66152	-1.14336	0.0057822	0.0228536	Promoter (2-3kb)	3	25458310	25597929	139620	1	5915	ENST00000458646.2	-2401	ENSG00000077092	RARB	retinoic acid receptor beta
38796	chr6	116156349	116156749	401	*	3.76914	2.92378	4.34229	-1.14257	0.00790384	0.0291312	Promoter (1-2kb)	6	116125339	116158747	33409	2	1300	ENST00000418500.1	1998	ENSG00000123500	COL10A1	collagen type X alpha 1 chain
32123	chr10	42981474	42981874	401	*	3.42106	2.56295	3.99943	-1.14231	0.00339728	0.0151248	Promoter (<=1kb)	10	42979017	42981507	2491	2	104266963	ENST00000431395.1	0	ENSG00000229630	LINC01264	long intergenic non-protein coding RNA 1264
34235	chr1	167249008	167249408	401	*	2.90182	2.07826	3.4659	-1.14197	0.00452471	0.0189004	Promoter (2-3kb)	1	167251919	167415908	163990	1	5451	ENST00000648671.1	-2511	ENSG00000143190	POU2F1	POU class 2 homeobox 1
38537	chr1	158686501	158686901	401	*	4.03377	3.09146	4.645	-1.14086	0.00765293	0.0283955	Promoter (<=1kb)	1	158610704	158686715	76012	2	6708	ENST00000643759.2	0	ENSG00000163554	SPTA1	spectrin alpha, erythrocytic 1
29309	chr17	69179511	69179911	401	*	3.17745	2.49754	3.6766	-1.14073	0.00220799	0.0107742	Promoter (3-4kb)	17	69148499	69175781	27283	2	10349	ENST00000519732.5	-3730	ENSG00000154263	ABCA10	ATP binding cassette subfamily A member 10
33494	chr9	487908	488308	401	*	2.43472	1.61229	2.99833	-1.14003	0.00410353	0.0175208	Promoter (3-4kb)	9	454304	492248	37945	2	124902108	ENST00000415004.6	3940	ENSG00000227155	LOC124902108	uncharacterized LOC124902108
30728	chr17	50830467	50830867	401	*	3.08223	2.27255	3.64044	-1.13979	0.0027744	0.0129128	Promoter (3-4kb)	17	50834650	50841308	6659	1	124857	ENST00000426127.1	-3783	ENSG00000173714	WFIKKN2	WAP, follistatin/kazal, immunoglobulin, kunitz and netrin domain containing 2
45329	chr3	195876634	195877034	401	*	5.4929	4.44838	6.14065	-1.13958	0.0156094	0.0492359	Promoter (<=1kb)	3	195863364	195876769	13406	2	10188	ENST00000672548.1	0	ENSG00000061938	TNK2	tyrosine kinase non receptor 2
34921	chr9	6605238	6605638	401	*	3.5305	2.73451	4.08283	-1.13937	0.00495078	0.0202735	Promoter (<=1kb)	9	6589207	6605272	16066	2	2731	ENST00000463305.1	0	ENSG00000178445	GLDC	glycine decarboxylase
34107	chr14	68795003	68795403	401	*	4.60993	3.77226	5.17991	-1.13936	0.00444564	0.0186397	Promoter (<=1kb)	14	68789955	68796081	6127	2	677	ENST00000557022.1	678	ENSG00000185650	ZFP36L1	ZFP36 ring finger protein like 1
26361	chr11	63614135	63614535	401	*	4.92653	4.11243	5.48662	-1.13901	0.0013631	0.00739534	Promoter (<=1kb)	11	63573195	63614369	41175	2	11145	ENST00000323646.9	0	ENSG00000176485	PLAAT3	phospholipase A and acyltransferase 3
37349	chr14	30966473	30966873	401	*	4.32237	3.45838	4.90312	-1.13884	0.00668398	0.0255893	Promoter (1-2kb)	14	30947112	30964509	17398	2	29966	ENST00000555152.1	-1964	ENSG00000196792	STRN3	striatin 3
34061	chr4	143387700	143388100	401	*	2.66863	1.93183	3.19462	-1.13868	0.00442423	0.0185746	Promoter (3-4kb)	4	143391510	143433716	42207	1	2549	ENST00000509992.1	-3410	ENSG00000109458	GAB1	GRB2 associated binding protein 1
29560	chr7	102973153	102973553	401	*	3.79055	2.96749	4.35442	-1.13828	0.00229385	0.0110982	Promoter (<=1kb)	7	102812838	102973324	160487	2	222235	ENST00000694870.1	0	ENSG00000161040	FBXL13	F-box and leucine rich repeat protein 13
35261	chr1	59730824	59731224	401	*	4.48086	3.62112	5.05989	-1.1378	0.00516745	0.020957	Promoter (2-3kb)	1	59733227	59733296	70	2	100616409	ENST00000578274.1	2072	ENSG00000266150	MIR4711	microRNA 4711
42807	chr3	97952279	97952679	401	*	3.6717	2.62099	4.32154	-1.1373	0.0121573	0.0406071	Promoter (1-2kb)	3	97945177	97951183	6007	2	84864	ENST00000503517.1	-1096	ENSG00000170854	RIOX2	ribosomal oxygenase 2
42200	chr2	224532370	224532770	401	*	2.35114	1.59973	2.88377	-1.13705	0.0113994	0.0386238	Promoter (<=1kb)	2	224511438	224533094	21657	2	8452	ENST00000541548.5	324	ENSG00000036257	CUL3	cullin 3
43918	chr9	4848233	4848633	401	*	3.09944	2.09214	3.73429	-1.13704	0.0136441	0.0444192	Promoter (1-2kb)	9	4850297	4850375	79	1	406894	ENST00000362195.3	-1664	ENSG00000199065	MIR101-2	microRNA 101-2
24028	chr20	10643243	10643643	401	*	5.5983	4.83154	6.13782	-1.13669	0.000879969	0.00523805	Promoter (1-2kb)	20	10639870	10641276	1407	2	182	ENST00000617357.1	-1967	ENSG00000101384	JAG1	jagged canonical Notch ligand 1
43450	chr8	20951817	20952217	401	*	2.71323	1.7827	3.32003	-1.13648	0.0129893	0.0427445	Promoter (<=1kb)	8	20953127	20962895	9769	1	102467222	ENST00000523852.5	-910	ENSG00000253147	LINC03023	long intergenic non-protein coding RNA 3023
38425	chrX	3939959	3940359	401	*	2.73607	1.94571	3.28596	-1.13629	0.00757669	0.0281946	Promoter (2-3kb)	23	3929869	3937855	7987	2	107987330	ENST00000381105.2	-2104	ENSG00000285756	FAM239C	family with sequence similarity 239 member C
32095	chr11	64861609	64862009	401	*	4.33678	3.46393	4.92109	-1.1357	0.00338431	0.0150805	Promoter (1-2kb)	11	64855052	64860045	4994	2	10938	ENST00000498472.1	-1564	ENSG00000110047	EHD1	EH domain containing 1
41371	chr2	9620385	9620785	401	*	3.07866	2.30613	3.62074	-1.13536	0.0104556	0.0361355	Promoter (<=1kb)	2	9585081	9620701	35621	2	10971	ENST00000474715.1	0	ENSG00000134308	YWHAQ	tyrosine 3-monooxygenase/tryptophan 5-monooxygenase activation protein theta
33771	chr15	20280876	20281276	401	*	3.47056	2.5825	4.06093	-1.13479	0.00426584	0.0180631	Promoter (1-2kb)	15	20282744	20291558	8815	1	646096	ENST00000555186.5	-1468	ENSG00000290857	CHEK2P2	CHEK2 pseudogene 2
37118	chr15	78994122	78994522	401	*	3.10208	2.19629	3.69938	-1.13424	0.00648614	0.0249885	Promoter (3-4kb)	15	78991712	78998071	6360	2	5923	ENST00000561112.1	3549	ENSG00000058335	RASGRF1	Ras protein specific guanine nucleotide releasing factor 1
37255	chr2	48617660	48618060	401	*	2.68796	1.93908	3.21946	-1.13414	0.00661076	0.0253751	Promoter (<=1kb)	2	48617798	48646660	28863	1	11036	ENST00000448460.5	0	ENSG00000242441	GTF2A1L	general transcription factor IIA subunit 1 like
35659	chr10	26826345	26826745	401	*	2.98225	2.33144	3.46705	-1.13384	0.00541917	0.0217321	Promoter (3-4kb)	10	26776626	26823290	46665	2	10006	ENST00000473481.1	-3055	ENSG00000136754	ABI1	abl interactor 1
27107	chr2	69781345	69781745	401	*	4.26985	3.49898	4.8112	-1.13351	0.00154669	0.00816055	Promoter (<=1kb)	2	69781162	69804589	23428	1	307	ENST00000484219.1	183	ENSG00000196975	ANXA4	annexin A4
29711	chr6	30102738	30103138	401	*	4.82393	4.01202	5.38308	-1.13342	0.00235511	0.0113367	Promoter (2-3kb)	6	30105240	30114724	9485	1	104533120	ENST00000440874.1	-2102	ENSG00000231226	TRIM31-AS1	TRIM31 antisense RNA 1
36281	chr22	39454291	39454691	401	*	4.36144	3.48697	4.94641	-1.13272	0.00586078	0.0230998	Promoter (2-3kb)	22	39457012	39492194	35183	1	4248	ENST00000341184.7	-2321	ENSG00000128268	MGAT3	beta-1,4-mannosyl-glycoprotein 4-beta-N-acetylglucosaminyltransferase
36646	chr3	193640261	193640661	401	*	3.65521	2.84249	4.21471	-1.13098	0.00613879	0.0239547	Promoter (2-3kb)	3	193638019	193697800	59782	1	4976	ENST00000646544.1	2242	ENSG00000198836	OPA1	OPA1 mitochondrial dynamin like GTPase
38354	chr8	76989660	76990060	401	*	2.49154	1.57463	3.09313	-1.13053	0.00753082	0.028076	Promoter (3-4kb)	8	76983640	76986527	2888	2	5828	ENST00000518986.5	-3133	ENSG00000164751	PEX2	peroxisomal biogenesis factor 2
30779	chr11	120306535	120306935	401	*	3.87314	3.07878	4.42477	-1.13046	0.00279461	0.0129853	Promoter (<=1kb)	11	120305644	120317364	11721	1	25833	ENST00000532663.1	891	ENSG00000137709	POU2F3	POU class 2 homeobox 3
42581	chr16	8928412	8928812	401	*	3.31315	2.3323	3.93856	-1.13018	0.011875	0.0398738	Promoter (3-4kb)	16	8904505	8932053	27549	2	7874	ENST00000700579.1	3241	ENSG00000187555	USP7	ubiquitin specific peptidase 7
41648	chr6	29527480	29527880	401	*	2.47021	1.45426	3.1081	-1.13018	0.0107764	0.0369971	Promoter (<=1kb)	6	29528721	29531240	2520	1	100507362	ENST00000658484.1	-841	ENSG00000224582	LINC01015	long intergenic non-protein coding RNA 1015
39521	chr9	37531731	37532131	401	*	5.3112	4.39502	5.91251	-1.12962	0.00861128	0.031156	Promoter (3-4kb)	9	37521718	37536062	14345	2	26267	ENST00000543968.5	3931	ENSG00000147912	FBXO10	F-box protein 10
40646	chr6	163328273	163328673	401	*	2.68838	1.88399	3.24433	-1.12941	0.00971239	0.0341656	Promoter (3-4kb)	6	163306907	163324530	17624	2	285796	ENST00000663455.1	-3743	ENSG00000281692	PACRG-AS1	PACRG antisense RNA 1
35903	chr8	130431101	130431501	401	*	3.14913	2.41496	3.67391	-1.12872	0.00558363	0.0222396	Promoter (3-4kb)	8	130180867	130427802	246936	2	50807	ENST00000520927.5	-3299	ENSG00000153317	ASAP1	ArfGAP with SH3 domain, ankyrin repeat and PH domain 1
32842	chr2	24010930	24011330	401	*	5.65525	4.85473	6.20953	-1.12841	0.00375128	0.0163353	Promoter (<=1kb)	2	24010085	24026775	16691	1	388931	ENST00000338315.6	845	ENSG00000205639	MFSD2B	MFSD2 lysolipid transporter B, sphingolipid
39597	chr21	41821946	41822346	401	*	3.07136	2.22361	3.64549	-1.12832	0.00868933	0.0313782	Promoter (2-3kb)	21	41802894	41819783	16890	2	63977	ENST00000495217.1	-2163	ENSG00000141956	PRDM15	PR/SET domain 15
42770	chr5	36215922	36216322	401	*	2.77475	1.88661	3.36515	-1.12825	0.0121038	0.040463	Promoter (1-2kb)	5	36192885	36218257	25373	2	133686	ENST00000404560.7	1935	ENSG00000152620	NADK2	NAD kinase 2, mitochondrial
39989	chr6	145801236	145801636	401	*	2.99196	2.16992	3.5554	-1.12762	0.00907173	0.0324374	Promoter (1-2kb)	6	145799409	145881639	82231	1	100507557	ENST00000629681.1	1827	ENSG00000235652	EPM2A-DT	EPM2A divergent transcript
30590	chr12	54017855	54018255	401	*	5.52262	4.70849	6.08272	-1.12722	0.00271497	0.0126927	Promoter (<=1kb)	12	54017110	54035361	18252	1	3222	ENST00000512206.1	745	ENSG00000172789	HOXC5	homeobox C5
33992	chr11	83724233	83724633	401	*	3.28477	2.57688	3.79732	-1.12609	0.00438048	0.0184285	Promoter (<=1kb)	11	83541691	83724922	183232	2	1740	ENST00000434967.1	289	ENSG00000150672	DLG2	discs large MAGUK scaffold protein 2
36608	chr17	75707134	75707534	401	*	5.04175	4.17172	5.62493	-1.12534	0.006107	0.0238554	Promoter (<=1kb)	17	75706185	75706756	572	1	29115	ENST00000579005.1	949	ENSG00000161526	SAP30BP	SAP30 binding protein
30119	chr2	144430865	144431265	401	*	3.53789	2.79183	4.06811	-1.12507	0.00252173	0.011974	Promoter (<=1kb)	2	144384081	144430934	46854	2	9839	ENST00000638087.1	0	ENSG00000169554	ZEB2	zinc finger E-box binding homeobox 2
35925	chr2	227377605	227378005	401	*	3.036	2.18249	3.61249	-1.125	0.00559301	0.022263	Promoter (1-2kb)	2	227362038	227379306	17269	2	79853	ENST00000304568.4	1301	ENSG00000168955	TM4SF20	transmembrane 4 L six family member 20
30408	chr8	22693877	22694277	401	*	5.19793	4.39386	5.75375	-1.12438	0.00263458	0.012391	Promoter (<=1kb)	8	22687659	22693480	5822	2	1960	ENST00000317216.3	-397	ENSG00000179388	EGR3	early growth response 3
32701	chr2	97673900	97674300	401	*	5.95777	5.15979	6.51096	-1.12216	0.00367229	0.0160602	Promoter (<=1kb)	2	97674203	97675928	1726	1	728537	ENST00000615201.4	0	ENSG00000228486	C2orf92	chromosome 2 open reading frame 92
28087	chr15	84785443	84785843	401	*	3.54037	2.74237	4.09358	-1.1218	0.00182495	0.00929294	Promoter (2-3kb)	15	84782654	84806430	23777	1	9640	ENST00000299927.4	2789	ENSG00000166716	ZNF592	zinc finger protein 592
41251	chr6	125444575	125444975	401	*	2.82519	2.04131	3.37226	-1.12137	0.0103341	0.03582	Promoter (<=1kb)	6	125370046	125445131	75086	2	102723341	ENST00000640550.1	156	ENSG00000226409	LOC102723341	uncharacterized LOC102723341
35904	chr1	231529361	231529761	401	*	3.55923	2.74468	4.11951	-1.121	0.00558395	0.0222402	Promoter (<=1kb)	1	231529263	231542849	13587	1	100303453	ENST00000476913.1	98	ENSG00000270106	TSNAX-DISC1	TSNAX-DISC1 readthrough (NMD candidate)
34409	chr11	12245998	12246398	401	*	2.95403	2.27361	3.45342	-1.1209	0.00461413	0.0191765	Promoter (2-3kb)	11	12243200	12256968	13769	1	9645	ENST00000525979.5	2798	ENSG00000133816	MICAL2	microtubule associated monooxygenase, calponin and LIM domain containing 2
38429	chr17	27985986	27986386	401	*	2.26119	1.35998	2.8567	-1.12063	0.007578	0.0281967	Promoter (2-3kb)	17	27929539	27988871	59333	2	105371708	ENST00000660253.1	2485	ENSG00000260019	LINC01992	long intergenic non-protein coding RNA 1992
37810	chr3	170077220	170077620	401	*	2.93055	1.92615	3.56437	-1.12018	0.00706039	0.0267013	Promoter (<=1kb)	3	170077220	170077971	752	1	26996	ENST00000492924.1	0	ENSG00000173890	GPR160	G protein-coupled receptor 160
44263	chr1	154520336	154520736	401	*	2.62494	1.56432	3.27811	-1.11964	0.0140852	0.0454983	Promoter (<=1kb)	1	154521366	154548147	26782	1	126668	ENST00000479937.5	-630	ENSG00000163239	TDRD10	tudor domain containing 10
40364	chr4	49029353	49029753	401	*	2.44324	1.63721	2.99989	-1.11939	0.00941405	0.0333473	Promoter (<=1kb)	4	49028692	49031276	2585	1	80157	ENST00000507372.1	661	ENSG00000109182	CWH43	cell wall biogenesis 43 C-terminal homolog
32746	chr19	8418065	8418465	401	*	6.8461	6.03379	7.40542	-1.11921	0.0036965	0.0161438	Promoter (<=1kb)	19	8418405	8439017	20613	1	51257	ENST00000602117.1	0	ENSG00000099785	MARCHF2	membrane associated ring-CH-type finger 2
29106	chr2	156333461	156333861	401	*	6.22767	5.44713	6.77327	-1.11855	0.00213601	0.0104956	Promoter (<=1kb)	2	156324908	156332762	7855	2	4929	ENST00000700228.1	-699	ENSG00000153234	NR4A2	nuclear receptor subfamily 4 group A member 2
44080	chr12	113286586	113286986	401	*	2.66396	1.82318	3.23522	-1.11822	0.0138446	0.0449066	Promoter (1-2kb)	12	113284716	113291623	6908	1	53373	ENST00000547955.5	1870	ENSG00000186815	TPCN1	two pore segment channel 1
28254	chr11	12285199	12285599	401	*	3.9712	3.22249	4.50262	-1.1178	0.00186999	0.00946536	Promoter (1-2kb)	11	12286900	12359144	72245	1	9645	ENST00000643523.1	-1301	ENSG00000133816	MICAL2	microtubule associated monooxygenase, calponin and LIM domain containing 2
33198	chr11	61346326	61346726	401	*	3.79319	2.96638	4.35864	-1.11769	0.00394086	0.016976	Promoter (<=1kb)	11	61345356	61346190	835	1	26007	ENST00000530329.1	970	ENSG00000149476	TKFC	triokinase and FMN cyclase
27117	chr6	53581193	53581593	401	*	4.33787	3.5841	4.87158	-1.11712	0.00154875	0.00816843	Promoter (1-2kb)	6	53564297	53583333	19037	2	101927136	ENST00000504928.1	1740	ENSG00000231683	KILH	KRT19 interacting long noncoding RNA in hepatocellular carcinoma
37697	chr4	16507222	16507622	401	*	2.57107	1.69268	3.15759	-1.11628	0.00695981	0.0264002	Promoter (<=1kb)	4	16501544	16507227	5684	2	9079	ENST00000509803.1	0	ENSG00000169744	LDB2	LIM domain binding 2
37383	chr11	86371186	86371586	401	*	4.23283	3.37584	4.81073	-1.116	0.00671533	0.0256869	Promoter (3-4kb)	11	86374736	86423108	48373	1	60494	ENST00000354755.5	-3150	ENSG00000149201	CCDC81	coiled-coil domain containing 81
36893	chr7	2704471	2704871	401	*	4.48717	3.60429	5.07549	-1.11498	0.0063291	0.0245321	Promoter (1-2kb)	7	2702530	2765125	62596	1	155185	ENST00000489665.1	1941	ENSG00000174945	AMZ1	archaelysin family metallopeptidase 1
40038	chr12	29609622	29610022	401	*	2.74697	1.8271	3.3497	-1.11491	0.0091129	0.0325441	Promoter (<=1kb)	12	29572184	29609983	37800	2	83857	ENST00000546582.1	0	ENSG00000133687	TMTC1	transmembrane O-mannosyltransferase targeting cadherins 1
37849	chr11	124029713	124030113	401	*	2.37398	1.54615	2.93985	-1.11485	0.00709426	0.0268018	Promoter (2-3kb)	11	124026798	124030634	3837	1	219869	ENST00000641224.2	2915	ENSG00000234560	OR10G8	olfactory receptor family 10 subfamily G member 8
41108	chr2	219124561	219124961	401	*	3.16831	2.2685	3.76329	-1.11474	0.0101871	0.0354333	Promoter (<=1kb)	2	219076292	219124764	48473	2	79840	ENST00000494211.5	0	ENSG00000187736	NHEJ1	non-homologous end joining factor 1
37152	chr6	147079484	147079884	401	*	3.47275	2.73605	3.9987	-1.11424	0.00652233	0.025105	Promoter (3-4kb)	6	146841440	147075703	234264	2	729178	ENST00000669474.1	-3781	ENSG00000233452	STXBP5-AS1	STXBP5 antisense RNA 1
35224	chr2	190216542	190216942	401	*	4.33795	3.52828	4.89616	-1.11413	0.00514663	0.0208944	Promoter (<=1kb)	2	190208685	190216109	7425	2	26275	ENST00000489147.1	-433	ENSG00000198130	HIBCH	3-hydroxyisobutyryl-CoA hydrolase
31882	chr11	67373334	67373734	401	*	4.87375	4.03712	5.44329	-1.11403	0.00327325	0.0146831	Promoter (<=1kb)	11	67364168	67373598	9431	2	23529	ENST00000312438.8	0	ENSG00000175505	CLCF1	cardiotrophin like cytokine factor 1
34310	chr8	104381873	104382273	401	*	3.42899	2.58276	4.00251	-1.11349	0.00456625	0.0190322	Promoter (<=1kb)	8	104379435	104381411	1977	2	1807	ENST00000520806.1	-462	ENSG00000147647	DPYS	dihydropyrimidinase
40980	chr18	79156697	79157097	401	*	6.02988	5.13052	6.62468	-1.1121	0.0100592	0.0350975	Promoter (2-3kb)	18	79154502	79194608	40107	1	374868	ENST00000588772.1	2195	ENSG00000166377	ATP9B	ATPase phospholipid transporting 9B (putative)
41095	chr2	95321263	95321663	401	*	3.68844	2.82723	4.26807	-1.11174	0.0101789	0.0354157	Promoter (3-4kb)	2	95317846	95386077	68232	1	30818	ENST00000698060.1	3417	ENSG00000115041	KCNIP3	potassium voltage-gated channel interacting protein 3
43502	chr9	113461444	113461844	401	*	2.32817	1.51956	2.88592	-1.11172	0.0130585	0.0429211	Promoter (1-2kb)	9	113460257	113597743	137487	1	5998	ENST00000350696.9	1187	ENSG00000138835	RGS3	regulator of G protein signaling 3
19057	chr6	28141642	28142042	401	*	6.83519	6.10534	7.35799	-1.1117	0.000291813	0.00219051	Promoter (<=1kb)	6	28141883	28159460	17578	1	7745	ENST00000330236.7	0	ENSG00000198315	ZKSCAN8	zinc finger with KRAB and SCAN domains 8
29174	chr16	50698006	50698406	401	*	5.18366	4.42884	5.71783	-1.11169	0.00215421	0.0105604	Promoter (<=1kb)	16	50697140	50710791	13652	1	64127	ENST00000532206.1	866	ENSG00000167207	NOD2	nucleotide binding oligomerization domain containing 2
38605	chr4	39306378	39306778	401	*	3.49549	2.60778	4.08571	-1.11148	0.00772126	0.028599	Promoter (3-4kb)	4	39300316	39303193	2878	2	5981	ENST00000505077.1	-3185	ENSG00000035928	RFC1	replication factor C subunit 1
41499	chr7	127717781	127718181	401	*	2.89715	2.05246	3.47003	-1.1113	0.0105846	0.0364684	Promoter (<=1kb)	7	127718554	127887949	169396	1	27044	ENST00000468166.5	-373	ENSG00000197157	SND1	staphylococcal nuclease and tudor domain containing 1
35431	chr17	48626166	48626566	401	*	5.61473	4.78436	6.18166	-1.11031	0.00527687	0.0212978	Promoter (<=1kb)	17	48621156	48626358	5203	2	3219	ENST00000311177.7	0	ENSG00000170689	HOXB9	homeobox B9
44949	chr12	42385665	42386065	401	*	3.34255	2.43423	3.94083	-1.1103	0.0150731	0.0479458	Promoter (<=1kb)	12	42386973	42393686	6714	1	51535	ENST00000547696.1	-908	ENSG00000134283	PPHLN1	periphilin 1
38583	chr10	89374301	89374701	401	*	5.58728	4.72023	6.16927	-1.10954	0.00770074	0.0285392	Promoter (3-4kb)	10	89378056	89385205	7150	1	439996	ENST00000371809.3	-3355	ENSG00000204010	IFIT1B	interferon induced protein with tetratricopeptide repeats 1B
37576	chr4	123844343	123844743	401	*	2.63563	1.7588	3.22154	-1.1095	0.00686102	0.0261095	Promoter (<=1kb)	4	123844697	123930737	86041	1	285419	ENST00000659080.1	0	ENSG00000249464	LINC01091	long intergenic non-protein coding RNA 1091
31209	chr1	876640	877040	401	*	3.86433	3.00265	4.44415	-1.10935	0.00298673	0.0136865	Promoter (<=1kb)	1	868071	876903	8833	2	284593	ENST00000446136.1	0	ENSG00000230368	FAM41C	family with sequence similarity 41 member C
42539	chr10	18649255	18649655	401	*	3.30766	2.38685	3.91075	-1.10919	0.0118251	0.0397461	Promoter (1-2kb)	10	18545561	18651587	106027	2	221078	ENST00000377304.7	1932	ENSG00000241058	NSUN6	NOP2/Sun RNA methyltransferase 6
30771	chr8	27296451	27296851	401	*	3.43228	2.73443	3.94006	-1.109	0.00279233	0.0129781	Promoter (2-3kb)	8	27285809	27294135	8327	2	23087	ENST00000521283.1	-2316	ENSG00000104228	TRIM35	tripartite motif containing 35
35842	chr19	14114036	14114436	401	*	4.8183	3.96589	5.39434	-1.10859	0.00553492	0.022083	Promoter (<=1kb)	19	14093050	14114318	21269	2	5566	ENST00000589994.6	0	ENSG00000072062	PRKACA	protein kinase cAMP-activated catalytic subunit alpha
29981	chr16	15952400	15952800	401	*	4.15075	3.38121	4.69151	-1.10782	0.00245924	0.011731	Promoter (2-3kb)	16	15949616	16143053	193438	1	4363	ENST00000399410.8	2784	ENSG00000103222	ABCC1	ATP binding cassette subfamily C member 1
37806	chr14	81400837	81401237	401	*	5.66667	4.81685	6.24165	-1.10763	0.00705571	0.0266864	Promoter (<=1kb)	14	81260652	81400324	139673	2	85439	ENST00000614646.5	-513	ENSG00000140022	STON2	stonin 2
31355	chr2	3458267	3458667	401	*	3.224	2.41865	3.78037	-1.10736	0.00304689	0.0138971	Promoter (<=1kb)	2	3458313	3478913	20601	1	51112	ENST00000473348.5	0	ENSG00000171853	TRAPPC12	trafficking protein particle complex subunit 12
43354	chr7	64686551	64686951	401	*	4.41441	3.5007	5.01477	-1.1067	0.0128768	0.0424682	Promoter (2-3kb)	7	64689355	64711023	21669	1	51427	ENST00000682671.1	-2404	ENSG00000196247	ZNF107	zinc finger protein 107
36249	chr3	11610099	11610499	401	*	3.56062	2.73398	4.126	-1.10622	0.00583473	0.0230174	Promoter (<=1kb)	3	11564915	11610504	45590	2	9686	ENST00000437722.1	5	ENSG00000144560	VGLL4	vestigial like family member 4
32484	chr8	93420622	93421022	401	*	3.63687	2.83895	4.19004	-1.10614	0.00357089	0.015721	Promoter (<=1kb)	8	93213310	93420880	207571	2	642924	ENST00000520096.5	0	ENSG00000246662	CIBAR1-DT	CIBAR1 divergent transcript
31916	chrX	153778776	153779176	401	*	4.09971	3.34136	4.63547	-1.10572	0.00328773	0.0147323	Promoter (<=1kb)	23	153778382	153779340	959	1	5365	ENST00000472415.1	394	ENSG00000198753	PLXNB3	plexin B3
36010	chr19	1360825	1361225	401	*	4.49713	3.65063	5.07076	-1.1054	0.00564824	0.0224294	Promoter (<=1kb)	19	1361896	1366351	4456	1	84939	ENST00000586996.2	-671	ENSG00000160953	PWWP3A	PWWP domain containing 3A, DNA repair factor
35681	chr11	93689264	93689664	401	*	3.33487	2.45444	3.92222	-1.10519	0.00542884	0.0217573	Promoter (2-3kb)	11	93691681	93695620	3940	1	85459	ENST00000531622.1	-2017	ENSG00000166004	CEP295	centrosomal protein 295
43422	chr20	58850737	58851137	401	*	4.54697	3.65037	5.1407	-1.10495	0.0129556	0.0426611	Promoter (<=1kb)	20	58818918	58850864	31947	2	149775	ENST00000691748.1	0	ENSG00000235590	GNAS-AS1	GNAS antisense RNA 1
41171	chr16	57701828	57702228	401	*	3.49105	2.63533	4.06844	-1.10455	0.0102479	0.0355903	Promoter (2-3kb)	16	57704907	57707861	2955	1	84229	ENST00000564132.1	-2679	ENSG00000159625	DRC7	dynein regulatory complex subunit 7
41558	chr8	14850560	14850960	401	*	2.77043	2.09642	3.2667	-1.10447	0.0106458	0.0366281	Promoter (2-3kb)	8	14853438	14853510	73	2	494332	ENST00000362257.1	2550	ENSG00000199127	MIR383	microRNA 383
39280	chr11	14882329	14882729	401	*	2.81138	1.96358	3.38553	-1.10437	0.00837383	0.0304827	Promoter (3-4kb)	11	14878012	14885841	7830	2	120227	ENST00000525015.1	3112	ENSG00000186104	CYP2R1	cytochrome P450 family 2 subfamily R member 1
37491	chr18	36592983	36593383	401	*	2.40391	1.59796	2.96052	-1.10422	0.00679341	0.0259107	Promoter (1-2kb)	18	36594786	36780055	185270	1	80206	ENST00000592930.5	-1403	ENSG00000134775	FHOD3	formin homology 2 domain containing 3
31288	chr7	142872498	142872898	401	*	4.07633	3.34409	4.60023	-1.1041	0.00301907	0.0137998	Promoter (2-3kb)	7	142869931	142871093	1163	1	2051	ENST00000476059.2	2567	ENSG00000106123	EPHB6	EPH receptor B6
37813	chr5	61916785	61917185	401	*	2.85645	2.05766	3.41	-1.10403	0.00706685	0.0267236	Promoter (<=1kb)	5	61902617	61917275	14659	2	105378998	ENST00000701665.1	90	ENSG00000289916	LOC105378998	uncharacterized LOC105378998
38847	chr12	110636504	110636904	401	*	3.77489	2.89459	4.36218	-1.10362	0.00796301	0.0293101	Promoter (<=1kb)	12	110636370	110647262	10893	1	79600	ENST00000463313.1	134	ENSG00000204852	TCTN1	tectonic family member 1
31583	chr13	46100534	46100934	401	*	3.83401	3.01626	4.39565	-1.1021	0.00314441	0.0142371	Promoter (3-4kb)	13	46097361	46115421	18061	1	100509894	ENST00000653655.1	3173	ENSG00000235903	CPB2-AS1	CPB2 antisense RNA 1
44055	chr14	52021390	52021790	401	*	3.28129	2.48634	3.83318	-1.10199	0.013819	0.0448475	Promoter (1-2kb)	14	52014332	52020262	5931	2	22795	ENST00000557051.1	-1128	ENSG00000087303	NID2	nidogen 2
42822	chr2	3605114	3605514	401	*	4.15642	3.35907	4.70935	-1.10177	0.0121764	0.0406567	Promoter (<=1kb)	2	3605701	3644446	38746	1	78989	ENST00000403096.7	-187	ENSG00000118004	COLEC11	collectin subfamily member 11
43442	chr18	22978349	22978749	401	*	3.51156	2.66724	4.08428	-1.10051	0.0129814	0.0427266	Promoter (3-4kb)	18	22975181	22991026	15846	1	5932	ENST00000585177.1	3168	ENSG00000101773	RBBP8	RB binding protein 8, endonuclease
39565	chr14	64755895	64756295	401	*	3.23507	2.42355	3.79406	-1.09965	0.00865349	0.031274	Promoter (1-2kb)	14	64748955	64757541	8587	2	6710	ENST00000556227.1	1246	ENSG00000070182	SPTB	spectrin beta, erythrocytic
38733	chr1	42941194	42941594	401	*	4.36924	3.46601	4.96555	-1.09964	0.00783947	0.028941	Promoter (1-2kb)	1	42926796	42943238	16443	2	6513	ENST00000475162.3	1644	ENSG00000117394	SLC2A1	solute carrier family 2 member 1
41231	chr7	100574296	100574696	401	*	4.35368	3.48172	4.93764	-1.09941	0.0103138	0.0357665	Promoter (<=1kb)	7	100572228	100573900	1673	2	100316904	ENST00000622764.3	-396	ENSG00000205307	SAP25	Sin3A associated protein 25
44964	chr15	82898324	82898724	401	*	2.252	1.46988	2.79831	-1.09881	0.015089	0.0479804	Promoter (<=1kb)	15	82854695	82898453	43759	2	9455	ENST00000561345.5	0	ENSG00000103942	HOMER2	homer scaffold protein 2
32218	chr9	98169053	98169453	401	*	3.28967	2.46907	3.85251	-1.097	0.00344737	0.0153028	Promoter (3-4kb)	9	98120975	98172884	51910	2	7464	ENST00000343933.9	3431	ENSG00000106789	CORO2A	coronin 2A
40761	chr6	149822964	149823364	401	*	2.83817	2.05596	3.38452	-1.09624	0.00982967	0.0344807	Promoter (2-3kb)	6	149797317	149826294	28978	2	84918	ENST00000628047.1	2930	ENSG00000120256	LRP11	LDL receptor related protein 11
45233	chr8	130340625	130341025	401	*	3.81068	2.8404	4.43226	-1.09487	0.0154828	0.0489402	Promoter (<=1kb)	8	130152764	130340937	188174	2	50807	ENST00000524367.5	0	ENSG00000153317	ASAP1	ArfGAP with SH3 domain, ankyrin repeat and PH domain 1
42747	chr2	129932702	129933102	401	*	2.58941	1.70053	3.18009	-1.09452	0.0120765	0.0403932	Promoter (1-2kb)	2	129893985	129934316	40332	2	389033	ENST00000693017.1	1214	ENSG00000291116	PLAC9P1	placenta associated 9 pseudogene 1
44231	chr4	150236238	150236638	401	*	2.66831	1.87616	3.21898	-1.09438	0.0140491	0.0454146	Promoter (3-4kb)	4	150240472	150256119	15648	1	166614	ENST00000634233.1	-3834	ENSG00000170390	DCLK2	doublecortin like kinase 2
40770	chr2	131759036	131759436	401	*	2.13056	1.29492	2.69969	-1.09427	0.00984094	0.0345126	Promoter (1-2kb)	2	131758031	131767107	9077	1	29798	ENST00000481510.1	1005	ENSG00000287151	C2orf27A	chromosome 2 open reading frame 27A
44014	chr3	4806646	4807046	401	*	2.88445	2.13985	3.414	-1.09412	0.0137793	0.0447618	Promoter (1-2kb)	3	4804916	4847256	42341	1	3708	ENST00000647997.1	1730	ENSG00000150995	ITPR1	inositol 1,4,5-trisphosphate receptor type 1
28710	chr8	30743894	30744294	401	*	6.53943	5.78769	7.07222	-1.09402	0.00200706	0.00999794	Promoter (<=1kb)	8	30744164	30767006	22843	1	7993	ENST00000265616.10	0	ENSG00000104691	UBXN8	UBX domain protein 8
36341	chr6	43993826	43994226	401	*	3.68946	2.9012	4.23844	-1.09252	0.00590874	0.0232504	Promoter (3-4kb)	6	43990798	43999561	8764	1	124901321	ENST00000690796.2	3028	ENSG00000289609	LOC124901321	uncharacterized LOC124901321
37891	chr19	45614232	45614632	401	*	4.50972	3.65925	5.08497	-1.09182	0.0071403	0.0269458	Promoter (1-2kb)	19	45609662	45616152	6491	2	24139	ENST00000592433.5	1520	ENSG00000125746	EML2	EMAP like 2
36590	chr14	45156031	45156431	401	*	3.27936	2.52526	3.81321	-1.09121	0.00609081	0.0238038	Promoter (1-2kb)	14	45154697	45200890	46194	1	57697	ENST00000696685.1	1334	ENSG00000187790	FANCM	FA complementation group M
25292	chr3	156826200	156826600	401	*	7.22682	6.49746	7.74939	-1.09044	0.0011178	0.00632088	Promoter (<=1kb)	3	156826300	156853214	26915	1	389170	ENST00000498839.5	0	ENSG00000197980	LEKR1	leucine, glutamate and lysine rich 1
43513	chr11	76114829	76115229	401	*	2.26596	1.33746	2.87198	-1.0899	0.0130723	0.0429554	Promoter (<=1kb)	11	76115900	76141660	25761	1	7405	ENST00000525183.1	-671	ENSG00000198382	UVRAG	UV radiation resistance associated
35098	chr6	112139387	112139787	401	*	3.26385	2.54181	3.78303	-1.08969	0.00506053	0.0206186	Promoter (<=1kb)	6	112135825	112139276	3452	2	3910	ENST00000519245.1	-111	ENSG00000112769	LAMA4	laminin subunit alpha 4
35761	chr3	196140723	196141123	401	*	2.94081	2.14963	3.49106	-1.08904	0.00549119	0.0219576	Promoter (1-2kb)	3	196142516	196160893	18378	1	401109	ENST00000457079.3	-1393	ENSG00000224652	LINC00885	long intergenic non-protein coding RNA 885
37470	chr20	63416033	63416433	401	*	3.30736	2.51391	3.8586	-1.08838	0.00677909	0.0258706	Promoter (<=1kb)	20	63413276	63415035	1760	2	3785	ENST00000629318.1	-998	ENSG00000075043	KCNQ2	potassium voltage-gated channel subfamily Q member 2
39932	chr9	77291705	77292105	401	*	3.8097	3.04201	4.34963	-1.08777	0.00902438	0.0323141	Promoter (1-2kb)	9	77293494	77319670	26177	1	23230	ENST00000493341.1	-1389	ENSG00000197969	VPS13A	vacuolar protein sorting 13 homolog A
45014	chr11	44047945	44048345	401	*	3.32607	2.48412	3.89782	-1.08758	0.0151583	0.0481473	Promoter (<=1kb)	11	44047981	44059977	11997	1	390110	ENST00000378832.1	0	ENSG00000205126	ACCSL	1-aminocyclopropane-1-carboxylate synthase homolog (inactive) like
36587	chr22	40966286	40966686	401	*	4.25832	3.41195	4.8319	-1.08736	0.00608889	0.0237983	Promoter (<=1kb)	22	40966201	40972662	6462	1	9978	ENST00000467617.1	85	ENSG00000100387	RBX1	ring-box 1
40783	chr1	244067172	244067572	401	*	2.47348	1.65492	3.03545	-1.08714	0.00985467	0.0345498	Promoter (2-3kb)	1	244064330	244067909	3580	1	440742	ENST00000623669.1	2842	ENSG00000279774	LOC440742	uncharacterized LOC440742
37671	chr18	12491922	12492322	401	*	2.71943	1.76235	3.33616	-1.08566	0.0069316	0.0263116	Promoter (<=1kb)	18	12449666	12493149	43484	2	56907	ENST00000464481.5	827	ENSG00000134278	SPIRE1	spire type actin nucleation factor 1
39574	chr12	9619629	9620029	401	*	2.60622	1.70647	3.20117	-1.08554	0.00866613	0.0313126	Promoter (2-3kb)	12	9617284	9657441	40158	1	374443	ENST00000633848.1	2345	ENSG00000291107	LOC374443	C-type lectin domain family 2 member D pseudogene
45491	chr3	20014982	20015382	401	*	2.71011	1.85902	3.28562	-1.08553	0.0158579	0.0498406	Promoter (2-3kb)	3	19979961	20012267	32307	2	151649	ENST00000333083.11	-2715	ENSG00000183977	PP2D1	protein phosphatase 2C like domain containing 1
38815	chr7	135681801	135682201	401	*	3.82226	3.01933	4.37759	-1.08513	0.00792596	0.0291985	Promoter (3-4kb)	7	135681237	135685685	4449	2	26266	ENST00000491630.1	3484	ENSG00000164707	SLC13A4	solute carrier family 13 member 4
37338	chr15	45645348	45645748	401	*	3.57276	2.79219	4.11838	-1.08489	0.0066764	0.0255687	Promoter (<=1kb)	15	45645881	45669946	24066	1	58472	ENST00000561493.5	-133	ENSG00000137767	SQOR	sulfide quinone oxidoreductase
30845	chr8	134699654	134700054	401	*	3.5544	2.78797	4.09378	-1.08442	0.00282704	0.0131079	Promoter (3-4kb)	8	134477792	134696558	218767	2	57623	ENST00000429442.6	-3096	ENSG00000066827	ZFAT	zinc finger and AT-hook domain containing
44698	chr2	58231029	58231429	401	*	3.10048	2.30297	3.65347	-1.08427	0.0147131	0.0470635	Promoter (1-2kb)	2	58165652	58229866	64215	2	55120	ENST00000696380.1	-1163	ENSG00000115392	FANCL	FA complementation group L
37283	chr18	58694687	58695087	401	*	3.54886	2.81945	4.07145	-1.08426	0.00662986	0.0254286	Promoter (1-2kb)	18	58696382	58735662	39281	1	10892	ENST00000697099.1	-1295	ENSG00000172175	MALT1	MALT1 paracaspase
32079	chr3	158709692	158710092	401	*	4.29664	3.59766	4.80496	-1.08408	0.00337559	0.0150492	Promoter (<=1kb)	3	158698121	158710872	12752	2	5918	ENST00000462663.5	780	ENSG00000118849	RARRES1	retinoic acid receptor responder 1
37663	chr14	23346127	23346527	401	*	3.66644	2.89848	4.20649	-1.08353	0.00692811	0.0263039	Promoter (1-2kb)	14	23347159	23348221	1063	2	51310	ENST00000474774.1	1694	ENSG00000092096	SLC22A17	solute carrier family 22 member 17
41195	chr1	7389228	7389628	401	*	2.67575	1.71131	3.29518	-1.08299	0.0102749	0.0356631	Promoter (<=1kb)	1	7388183	7389419	1237	2	102725193	ENST00000411708.1	0	ENSG00000237728	CAMTA1-AS2	CAMTA1 antisense RNA 2
29195	chr15	101255563	101255963	401	*	5.65485	4.90839	6.18525	-1.08266	0.00216152	0.0105886	Promoter (3-4kb)	15	101175727	101252048	76322	2	22856	ENST00000254190.4	-3515	ENSG00000131873	CHSY1	chondroitin sulfate synthase 1
40231	chr8	72020419	72020819	401	*	3.31371	2.5974	3.83021	-1.08263	0.00928851	0.0330121	Promoter (3-4kb)	8	72023129	72023870	742	2	8989	ENST00000520596.2	3051	ENSG00000104321	TRPA1	transient receptor potential cation channel subfamily A member 1
43007	chr11	16744298	16744698	401	*	2.63909	1.77214	3.22103	-1.08129	0.0124174	0.0412832	Promoter (<=1kb)	11	16744236	16748196	3961	1	10944	ENST00000525106.1	62	ENSG00000110696	C11orf58	chromosome 11 open reading frame 58
45443	chr9	37769075	37769475	401	*	2.54937	1.64777	3.14504	-1.08098	0.0157859	0.0496664	Promoter (<=1kb)	9	37769557	37770755	1199	1	158234	ENST00000509577.2	-82	ENSG00000165275	TRMT10B	tRNA methyltransferase 10B
38155	chr9	137351415	137351815	401	*	2.96172	2.02303	3.57159	-1.08067	0.00735203	0.0275523	Promoter (1-2kb)	9	137306917	137352984	46068	2	54932	ENST00000487745.5	1169	ENSG00000187609	EXD3	exonuclease 3'-5' domain containing 3
41303	chr8	39004574	39004974	401	*	3.36279	2.59859	3.90116	-1.08067	0.0103846	0.0359497	Promoter (1-2kb)	8	39006609	39105445	98837	1	8754	ENST00000676919.1	-1635	ENSG00000168615	ADAM9	ADAM metallopeptidase domain 9
44589	chr5	43642837	43643237	401	*	2.38285	1.64048	2.91139	-1.08056	0.0145594	0.0466853	Promoter (1-2kb)	5	43644745	43645665	921	1	23530	ENST00000506893.1	-1508	ENSG00000112992	NNT	nicotinamide nucleotide transhydrogenase
41976	chr6	31870805	31871205	401	*	2.90529	2.15123	3.43912	-1.08033	0.0111395	0.0379449	Promoter (<=1kb)	6	31866059	31871202	5144	2	80736	ENST00000479777.1	0	ENSG00000204385	SLC44A4	solute carrier family 44 member 4
38233	chr4	143618635	143619035	401	*	3.79666	2.98438	4.35598	-1.08032	0.00742455	0.0277674	Promoter (2-3kb)	4	143601819	143621052	19234	2	166752	ENST00000508899.1	2017	ENSG00000183090	FREM3	FRAS1 related extracellular matrix 3
44559	chr5	136156993	136157393	401	*	2.69442	1.81552	3.28115	-1.0799	0.0145129	0.0465675	Promoter (3-4kb)	5	136160986	136172829	11844	1	4090	ENST00000507637.1	-3593	ENSG00000113658	SMAD5	SMAD family member 5
40378	chr13	22103610	22104010	401	*	3.41071	2.51329	4.00475	-1.07968	0.00942318	0.0333681	Promoter (3-4kb)	13	22107470	22274945	167476	1	100506622	ENST00000611481.1	-3460	ENSG00000276476	LINC00540	long intergenic non-protein coding RNA 540
42764	chr6	161109432	161109832	401	*	2.57278	1.83657	3.09849	-1.079	0.0120961	0.0404433	Promoter (<=1kb)	6	161108879	161109886	1008	1	4216	ENST00000539610.1	553	ENSG00000085511	MAP3K4	mitogen-activated protein kinase kinase kinase 4
40877	chr18	11902596	11902996	401	*	2.68333	2.00949	3.17952	-1.07805	0.00994528	0.0347873	Promoter (<=1kb)	18	11897056	11902755	5700	2	65258	ENST00000589859.1	0	ENSG00000154889	MPPE1	metallophosphoesterase 1
36644	chr20	63284315	63284715	401	*	4.83025	4.03699	5.3814	-1.07693	0.00613723	0.02395	Promoter (<=1kb)	20	63284435	63286327	1893	1	55738	ENST00000518691.1	0	ENSG00000101199	ARFGAP1	ADP ribosylation factor GTPase activating protein 1
36846	chrX	103078890	103079290	401	*	3.05067	2.20457	3.62413	-1.07604	0.00629587	0.0244344	Promoter (<=1kb)	23	103076276	103079727	3452	2	56000	ENST00000468528.5	437	ENSG00000147206	NXF3	nuclear RNA export factor 3
32888	chr4	7781324	7781724	401	*	3.70999	3.07647	4.18604	-1.07536	0.00377539	0.0164173	Promoter (2-3kb)	4	7763222	7779187	15966	2	60312	ENST00000505447.5	-2137	ENSG00000196526	AFAP1	actin filament associated protein 1
38872	chr1	70280206	70280606	401	*	3.11465	2.31902	3.66683	-1.07535	0.00798449	0.0293703	Promoter (3-4kb)	1	70262274	70276843	14570	2	81573	ENST00000464236.1	-3363	ENSG00000118454	ANKRD13C	ankyrin repeat domain 13C
31826	chr6	41639764	41640164	401	*	4.47948	3.71538	5.01782	-1.07511	0.00324244	0.0145704	Promoter (1-2kb)	6	41638527	41653444	14918	1	4188	ENST00000435476.1	1237	ENSG00000112559	MDFI	MyoD family inhibitor
35509	chr11	16912408	16912808	401	*	2.6327	1.89809	3.15769	-1.07435	0.00532411	0.021441	Promoter (<=1kb)	11	16787484	16913484	126001	2	144100	ENST00000696749.1	676	ENSG00000166689	PLEKHA7	pleckstrin homology domain containing A7
33303	chr18	3246777	3247177	401	*	6.6071	5.85162	7.14157	-1.07403	0.00400147	0.0171832	Promoter (<=1kb)	18	3247481	3256227	8747	1	10627	ENST00000579226.5	-304	ENSG00000101608	MYL12A	myosin light chain 12A
38866	chr12	9378579	9378979	401	*	3.4454	2.66641	3.99033	-1.07268	0.0079804	0.0293597	Promoter (2-3kb)	12	9375635	9400387	24753	1	101930452	ENST00000652814.1	2944	ENSG00000260423	LINC02367	long intergenic non-protein coding RNA 2367
38710	chr1	225825281	225825681	401	*	2.9987	2.05793	3.60936	-1.07258	0.00781477	0.0288669	Promoter (<=1kb)	1	225825354	225845563	20210	1	2052	ENST00000366837.5	0	ENSG00000143819	EPHX1	epoxide hydrolase 1
22537	chr1	246527396	246527796	401	*	4.41681	3.77231	4.89843	-1.07222	0.000654631	0.00415437	Promoter (3-4kb)	1	246516039	246524287	8249	2	255654	ENST00000366308.2	-3109	ENSG00000242042	LINC01743	long intergenic non-protein coding RNA 1743
36490	chr9	546966	547366	401	*	3.87607	3.10138	4.4191	-1.07137	0.00601326	0.0235651	Promoter (<=1kb)	9	547135	549528	2394	1	23189	ENST00000662822.1	0	ENSG00000107104	KANK1	KN motif and ankyrin repeat domains 1
36706	chr19	2723032	2723432	401	*	5.82204	5.01917	6.37733	-1.0709	0.00618969	0.0241139	Promoter (1-2kb)	19	2714567	2721372	6806	2	148252	ENST00000323469.5	-1660	ENSG00000176490	DIRAS1	DIRAS family GTPase 1
41621	chr8	94525028	94525428	401	*	3.08516	2.24268	3.65713	-1.07071	0.0107514	0.0369352	Promoter (<=1kb)	8	94488520	94526302	37783	2	25962	ENST00000522263.5	874	ENSG00000164944	VIRMA	vir like m6A methyltransferase associated
34410	chr8	18071946	18072346	401	*	5.26438	4.50238	5.80177	-1.07061	0.00461476	0.0191786	Promoter (2-3kb)	8	18056503	18069816	13314	2	427	ENST00000637857.1	-2130	ENSG00000104763	ASAH1	N-acylsphingosine amidohydrolase 1
40309	chr15	68797753	68798153	401	*	3.71263	2.81438	4.307	-1.06994	0.00936458	0.0332172	Promoter (3-4kb)	15	68801850	68801925	76	2	100422971	ENST00000579909.1	3772	ENSG00000265195	MIR4312	microRNA 4312
37610	chr11	77087092	77087492	401	*	4.20133	3.39143	4.75964	-1.06906	0.00688693	0.0261844	Promoter (2-3kb)	11	77084965	77112911	27947	1	726	ENST00000533889.1	2127	ENSG00000149260	CAPN5	calpain 5
42110	chr1	149843182	149843582	401	*	3.51066	2.71184	4.06422	-1.06789	0.0112904	0.0383362	Promoter (<=1kb)	1	149842218	149842750	533	2	8337	ENST00000369159.3	-432	ENSG00000288825	H2AC18	H2A clustered histone 18
44896	chr15	55344435	55344835	401	*	3.09075	2.20001	3.68217	-1.06776	0.0150004	0.047771	Promoter (3-4kb)	15	55340753	55355644	14892	1	9488	ENST00000565502.5	3682	ENSG00000069943	PIGB	phosphatidylinositol glycan anchor biosynthesis class B
34783	chr1	47232041	47232441	401	*	6.70271	5.93647	7.242	-1.06744	0.00486287	0.0199931	Promoter (<=1kb)	1	47216291	47232225	15935	2	6886	ENST00000691006.1	0	ENSG00000162367	TAL1	TAL bHLH transcription factor 1, erythroid differentiation factor
42386	chr7	12497118	12497518	401	*	4.64045	3.7854	5.21757	-1.06731	0.0116406	0.0392671	Promoter (<=1kb)	7	12496429	12541910	45482	1	102725191	ENST00000418428.6	689	ENSG00000226690	LOC102725191	uncharacterized LOC102725191
37014	chr9	137435891	137436291	401	*	5.47236	4.68158	6.02244	-1.06708	0.00640971	0.0247634	Promoter (1-2kb)	9	137436562	137438246	1685	2	377841	ENST00000493135.1	1955	ENSG00000188833	ENTPD8	ectonucleoside triphosphate diphosphohydrolase 8
35003	chr7	154985292	154985692	401	*	2.8428	2.16786	3.33953	-1.06549	0.00499529	0.0204074	Promoter (1-2kb)	7	154967320	154983744	16425	2	22976	ENST00000475066.1	-1548	ENSG00000157212	PAXIP1	PAX interacting protein 1
41637	chr5	95543312	95543712	401	*	3.7735	2.95772	4.3343	-1.0647	0.0107693	0.0369825	Promoter (<=1kb)	5	95535412	95543331	7920	2	9652	ENST00000698497.1	0	ENSG00000198677	SKIC3	SKI3 subunit of superkiller complex
36396	chr14	95452410	95452810	401	*	4.21405	3.47996	4.7388	-1.06426	0.00593749	0.0233282	Promoter (3-4kb)	14	95417604	95456189	38586	2	161176	ENST00000554873.5	3379	ENSG00000176438	SYNE3	spectrin repeat containing nuclear envelope family member 3
39127	chr10	121838944	121839344	401	*	3.26127	2.43472	3.8266	-1.06426	0.00822733	0.0300665	Promoter (1-2kb)	10	121743551	121837376	93826	2	11101	ENST00000691728.1	-1568	ENSG00000107669	ATE1	arginyltransferase 1
35002	chr8	133474226	133474626	401	*	3.15546	2.45873	3.6627	-1.06322	0.00499519	0.0204074	Promoter (1-2kb)	8	133465642	133475934	10293	2	6482	ENST00000522204.1	1308	ENSG00000008513	ST3GAL1	ST3 beta-galactoside alpha-2,3-sialyltransferase 1
39616	chr13	98431122	98431522	401	*	3.45583	2.5779	4.04218	-1.06309	0.0087089	0.0314338	Promoter (<=1kb)	13	98431081	98440796	9716	1	10160	ENST00000596256.1	41	ENSG00000152767	FARP1	FERM, ARH/RhoGEF and pleckstrin domain protein 1
45276	chr6	129353088	129353488	401	*	2.62328	1.80153	3.1866	-1.06177	0.0155448	0.0490895	Promoter (3-4kb)	6	129349336	129366727	17392	1	3908	ENST00000693425.1	3752	ENSG00000196569	LAMA2	laminin subunit alpha 2
45095	chr12	8537861	8538261	401	*	3.97082	3.09506	4.5563	-1.06101	0.015273	0.0484244	Promoter (<=1kb)	12	8534581	8539255	4675	2	26253	ENST00000537698.1	994	ENSG00000166523	CLEC4E	C-type lectin domain family 4 member E
34295	chr11	57649084	57649484	401	*	4.59662	3.83113	5.13558	-1.061	0.00455529	0.0189948	Promoter (<=1kb)	11	57645092	57649775	4684	2	219539	ENST00000524592.1	291	ENSG00000166793	YPEL4	yippee like 4
39794	chr6	31814979	31815379	401	*	6.42337	5.61821	6.97965	-1.06067	0.00888117	0.0319115	Promoter (<=1kb)	6	31809619	31815283	5665	2	3305	ENST00000375654.5	0	ENSG00000204390	HSPA1L	heat shock protein family A (Hsp70) member 1 like
45007	chr3	20147608	20148008	401	*	2.38001	1.56016	2.94254	-1.06053	0.0151468	0.0481182	Promoter (<=1kb)	3	20148240	20149010	771	1	8850	ENST00000468400.1	-232	ENSG00000114166	KAT2B	lysine acetyltransferase 2B
42163	chr16	89100518	89100918	401	*	4.54964	3.72277	5.11511	-1.06045	0.0113456	0.038475	Promoter (<=1kb)	16	89100662	89164121	63460	1	197322	ENST00000649953.1	0	ENSG00000176715	ACSF3	acyl-CoA synthetase family member 3
43758	chr2	15178703	15179103	401	*	3.42955	2.69473	3.95463	-1.05971	0.0134243	0.0438635	Promoter (1-2kb)	2	15166917	15180378	13462	2	51594	ENST00000485694.1	1275	ENSG00000151779	NBAS	NBAS subunit of NRZ tethering complex
39380	chr14	67410279	67410679	401	*	4.2854	3.54486	4.8131	-1.05883	0.00847465	0.0307715	Promoter (1-2kb)	14	67388252	67412071	23820	2	26499	ENST00000553387.1	1392	ENSG00000100558	PLEK2	pleckstrin 2
37708	chr8	109366259	109366659	401	*	3.30651	2.61709	3.81026	-1.05864	0.006968	0.0264238	Promoter (3-4kb)	8	109362461	109537207	174747	1	93035	ENST00000378402.10	3798	ENSG00000205038	PKHD1L1	PKHD1 like 1
43900	chr15	79066279	79066679	401	*	2.4194	1.49139	3.02524	-1.05851	0.0136183	0.0443535	Promoter (1-2kb)	15	78978380	79064663	86284	2	5923	ENST00000560334.5	-1616	ENSG00000058335	RASGRF1	Ras protein specific guanine nucleotide releasing factor 1
45167	chr20	21141835	21142235	401	*	2.77059	2.05641	3.2861	-1.05845	0.0153779	0.0486794	Promoter (3-4kb)	20	21145586	21246622	101037	1	55857	ENST00000616679.4	-3351	ENSG00000088970	KIZ	kizuna centrosomal protein
42777	chr2	231400335	231400735	401	*	5.05742	4.22659	5.62456	-1.05795	0.0121124	0.0404856	Promoter (3-4kb)	2	231397176	231398257	1082	1	93010	ENST00000479618.1	3159	ENSG00000156966	B3GNT7	UDP-GlcNAc:betaGal beta-1,3-N-acetylglucosaminyltransferase 7
41548	chr8	103207626	103208026	401	*	3.76407	2.96746	4.31667	-1.0576	0.0106345	0.0365978	Promoter (<=1kb)	8	103208192	103215003	6812	1	79870	ENST00000517863.1	-166	ENSG00000164929	BAALC	BAALC binder of MAP3K1 and KLF4
[truncated: 125 more rows]

## Sheet: 6054 less access. regions
Supplementary Table 3. Specific accessible regions in NUP98-r vs. GMP: "6054 less access. regions"
[truncated: 6,056 more rows]
