# Supplementary material for: Transcriptional and epigenetic rewiring by the NUP98::KDM5A fusion oncoprotein directly activates CDK12
Source: Nat Commun. 2025 May 19;16:4656. doi: 10.1038/s41467-025-59930-9 (PMC12089343; doi:10.1038/s41467-025-59930-9)
Supplement: Supplementary file 5 — Supplementary Data 4 [file 41467_2025_59930_MOESM5_ESM.xlsx]

## Sheet: H3K27ac 161 diff. regions
Supplementary Table 4. CUT&Tag differential regions after dTAG13 treatment: "H3K27ac 161 diff. Regions"
Differential CUT&Tag regions including statistics were calculated with DiffBind applying DESeq2.
#	seqnames	start	end	width	strand	Conc	Conc_dTag	Conc_DMSO	Fold	p.value	FDR	annotation	geneChr	geneStart	geneEnd	geneLength	geneStrand	geneId	transcriptId	distanceToTSS	ENSEMBL	SYMBOL	GENENAME
1	chr19	43615020	43615420	401	*	6.86569	4.58784	7.70871	-2.98012	4.73482e-21	1.89544e-16	Promoter (2-3kb)	19	43612325	43615892	3568	1	18089	ENSMUST00000057178.10	2695	ENSMUSG00000044220	Nkx2-3	NK2 homeobox 3
2	chr6	52230399	52230799	401	*	7.66068	5.58633	8.47835	-2.76976	6.26891e-20	1.25479e-15	Promoter (<=1kb)	6	52228247	52230532	2286	2	723820	ENSMUST00000174115.1	0	ENSMUSG00000065443	Mir196b	microRNA 196b
3	chr19	43612051	43612451	401	*	7.57427	5.16756	8.43139	-3.08626	1.36966e-19	1.82767e-15	Promoter (<=1kb)	19	43612325	43615892	3568	1	18089	ENSMUST00000057178.10	0	ENSMUSG00000044220	Nkx2-3	NK2 homeobox 3
4	chr11	120235729	120236129	401	*	6.179	4.08638	6.99911	-2.79058	4.92421e-18	4.92815e-14	Promoter (<=1kb)	11	120236445	120237284	840	1	268515	ENSMUST00000142439.1	-316	ENSMUSG00000039741	Bahcc1	BAH domain and coiled-coil containing 1
5	chr6	52231899	52232299	401	*	7.1358	5.1212	7.94522	-2.70026	1.93856e-17	1.55209e-13	Promoter (<=1kb)	6	52223963	52231089	7127	2	15405	ENSMUST00000154641.7	-810	ENSMUSG00000038227	Hoxa9	homeobox A9
6	chr3	58415791	58416191	401	*	7.43102	5.48397	8.23065	-2.60775	4.64473e-17	3.09896e-13	Promoter (1-2kb)	3	58414720	58461720	47001	1	72033	ENSMUST00000199164.1	1071	ENSMUSG00000027806	Tsc22d2	TSC22 domain family, member 2
7	chr11	120187529	120187929	401	*	6.07758	4.10195	6.88142	-2.59998	1.66623e-16	9.52893e-13	Promoter (<=1kb)	11	120185400	120188751	3352	2	100042332	ENSMUST00000155681.1	822	ENSMUSG00000075389	Reno1	regulator of early neurogenesis 1
8	chr5	142814266	142814666	401	*	7.55612	5.89704	8.30746	-2.31111	5.52482e-16	2.76462e-12	Promoter (2-3kb)	5	142793005	142817380	24376	2	231861	ENSMUST00000198181.1	2714	ENSMUSG00000039477	Tnrc18	trinucleotide repeat containing 18
9	chr4	117494216	117494616	401	*	7.72945	5.90924	8.50919	-2.47473	6.25978e-16	2.78435e-12	Promoter (<=1kb)	4	117490235	117495011	4777	2	66743	ENSMUST00000123222.1	395	ENSMUSG00000028677	Rnf220	ring finger protein 220
10	chr19	43616070	43616470	401	*	7.29175	5.4529	8.07454	-2.47642	1.11247e-15	4.26668e-12	Promoter (3-4kb)	19	43612325	43615892	3568	1	18089	ENSMUST00000057178.10	3745	ENSMUSG00000044220	Nkx2-3	NK2 homeobox 3
11	chr6	52233678	52234078	401	*	7.03735	5.05872	7.84162	-2.60347	1.1724e-15	4.26668e-12	Promoter (<=1kb)	6	52231199	52233324	2126	2	15395	ENSMUST00000126402.1	-354	ENSMUSG00000000938	Hoxa10	homeobox A10
12	chr8	124946597	124946997	401	*	5.99258	4.46233	6.71835	-2.17352	2.76174e-15	9.21317e-12	Promoter (2-3kb)	8	124908587	124949324	40738	2	112405	ENSMUST00000034469.6	2327	ENSMUSG00000031987	Egln1	egl-9 family hypoxia-inducible factor 1
13	chr11	19016002	19016402	401	*	6.47382	4.94127	7.20007	-2.16816	5.34197e-15	1.645e-11	Promoter (<=1kb)	11	18881360	19016289	134930	2	17268	ENSMUST00000177357.3	0	ENSMUSG00000020160	Meis1	Meis homeobox 1
14	chr11	120236400	120236800	401	*	6.75878	5.11086	7.50801	-2.30298	5.84011e-15	1.66994e-11	Promoter (<=1kb)	11	120236445	120237284	840	1	268515	ENSMUST00000142439.1	0	ENSMUSG00000039741	Bahcc1	BAH domain and coiled-coil containing 1
15	chr11	120237146	120237546	401	*	6.59023	5.04865	7.31836	-2.18007	1.06008e-14	2.82914e-11	Promoter (<=1kb)	11	120236699	120292282	55584	1	268515	ENSMUST00000118987.1	447	ENSMUSG00000039741	Bahcc1	BAH domain and coiled-coil containing 1
16	chr11	6474768	6475168	401	*	7.03908	5.3302	7.7996	-2.34094	1.82894e-14	4.576e-11	Promoter (<=1kb)	11	6467599	6475917	8319	2	19291	ENSMUST00000179343.2	749	ENSMUSG00000094483	Purb	purine rich element binding protein B
17	chr11	120234597	120234997	401	*	7.47193	5.70589	8.24253	-2.39552	4.80349e-14	1.13114e-10	Promoter (1-2kb)	11	120236445	120237284	840	1	268515	ENSMUST00000142439.1	-1448	ENSMUSG00000039741	Bahcc1	BAH domain and coiled-coil containing 1
18	chr19	43618385	43618785	401	*	6.23188	4.83591	6.92789	-2.01915	2.31569e-13	4.94e-10	Distal Intergenic	19	43612325	43615892	3568	1	18089	ENSMUST00000057178.10	6060	ENSMUSG00000044220	Nkx2-3	NK2 homeobox 3
19	chr6	52229102	52229502	401	*	7.00224	5.47246	7.72791	-2.16593	2.34463e-13	4.94e-10	Promoter (<=1kb)	6	52230081	52230165	85	2	723820	ENSMUST00000083509.1	663	ENSMUSG00000065443	Mir196b	microRNA 196b
20	chr5	111416963	111417363	401	*	7.26055	5.57326	8.01714	-2.31696	6.10989e-13	1.22296e-09	Promoter (<=1kb)	5	111417362	111418073	712	1	433938	ENSMUST00000138784.1	0	ENSMUSG00000070576	Mn1	meningioma 1
21	chr17	44735460	44735860	401	*	6.57411	4.91434	7.32558	-2.31091	9.1622e-13	1.74658e-09	Promoter (<=1kb)	17	44606260	44735710	129451	2	12393	ENSMUST00000162878.7	0	ENSMUSG00000039153	Runx2	runt related transcription factor 2
22	chr11	120186728	120187128	401	*	6.21867	4.63029	6.95632	-2.2418	1.1559e-12	2.10332e-09	Promoter (1-2kb)	11	120185400	120188751	3352	2	100042332	ENSMUST00000155681.1	1623	ENSMUSG00000075389	Reno1	regulator of early neurogenesis 1
23	chr9	62341041	62341441	401	*	7.53703	5.65726	8.32636	-2.48838	3.44396e-12	5.99429e-09	Promoter (<=1kb)	9	62341293	62377701	36409	1	11737	ENSMUST00000138226.7	0	ENSMUSG00000032249	Anp32a	acidic (leucine-rich) nuclear phosphoprotein 32 family, member A
24	chr19	43610514	43610914	401	*	7.43615	5.86956	8.16942	-2.17721	1.39512e-11	2.32707e-08	Promoter (1-2kb)	19	43612325	43615892	3568	1	18089	ENSMUST00000057178.10	-1411	ENSMUSG00000044220	Nkx2-3	NK2 homeobox 3
25	chr6	52217396	52217796	401	*	7.81732	6.09768	8.57977	-2.33183	2.24187e-11	3.48679e-08	Promoter (<=1kb)	6	52214498	52217505	3008	2	15404	ENSMUST00000048715.8	0	ENSMUSG00000038236	Hoxa7	homeobox A7
26	chr19	43606618	43607018	401	*	7.36675	5.95399	8.06666	-2.01292	2.2646e-11	3.48679e-08	Distal Intergenic	19	43612325	43615892	3568	1	18089	ENSMUST00000057178.10	-5307	ENSMUSG00000044220	Nkx2-3	NK2 homeobox 3
27	chr4	109661130	109661530	401	*	6.53637	5.13396	7.23388	-2.01326	2.50217e-11	3.70988e-08	Promoter (3-4kb)	4	109660876	109665372	4497	2	12580	ENSMUST00000063531.4	3842	ENSMUSG00000028551	Cdkn2c	cyclin dependent kinase inhibitor 2C
28	chr5	142817604	142818004	401	*	7.52869	6.08401	8.23588	-2.04457	2.77929e-11	3.8403e-08	Promoter (<=1kb)	5	142754789	142817662	62874	2	231861	ENSMUST00000151477.7	0	ENSMUSG00000039477	Tnrc18	trinucleotide repeat containing 18
29	chr5	142812771	142813171	401	*	7.27585	6.01566	7.93807	-1.84308	2.78199e-11	3.8403e-08	Intron (ENSMUST00000151477.7/231861, intron 2 of 15)	5	142793005	142817380	24376	2	231861	ENSMUST00000198181.1	4209	ENSMUSG00000039477	Tnrc18	trinucleotide repeat containing 18
30	chr11	120185711	120186111	401	*	7.00273	5.42908	7.73742	-2.15807	5.03052e-11	6.71272e-08	Promoter (2-3kb)	11	120185400	120188751	3352	2	100042332	ENSMUST00000155681.1	2640	ENSMUSG00000075389	Reno1	regulator of early neurogenesis 1
31	chr6	52225987	52226387	401	*	7.53384	5.84531	8.29066	-2.29444	7.62188e-11	9.84255e-08	Promoter (<=1kb)	6	52224121	52226189	2069	2	15405	ENSMUST00000114425.2	0	ENSMUSG00000038227	Hoxa9	homeobox A9
32	chr5	111420697	111421097	401	*	7.31738	6.02668	7.98754	-1.88313	8.35856e-11	1.04566e-07	Promoter (3-4kb)	5	111417442	111457033	39592	1	433938	ENSMUST00000094463.4	3255	ENSMUSG00000070576	Mn1	meningioma 1
33	chr3	60476220	60476620	401	*	5.59175	4.34874	6.2494	-1.81632	1.31493e-10	1.59513e-07	Promoter (3-4kb)	3	60473079	60628200	155122	1	56758	ENSMUST00000192807.5	3141	ENSMUSG00000027763	Mbnl1	muscleblind like splicing regulator 1
34	chr11	19018822	19019222	401	*	6.8019	5.28337	7.52521	-2.10684	1.68355e-10	1.98224e-07	Promoter (<=1kb)	11	18879817	19018985	139169	2	17268	ENSMUST00000144988.7	0	ENSMUSG00000020160	Meis1	Meis homeobox 1
35	chr6	52221650	52222050	401	*	8.23924	6.7253	8.96157	-2.10738	2.11117e-10	2.4147e-07	Promoter (<=1kb)	6	52216009	52221854	5846	2	15404	ENSMUST00000150041.3	0	ENSMUSG00000038236	Hoxa7	homeobox A7
36	chr11	87662410	87662810	401	*	6.2777	4.98026	6.94959	-1.89821	2.47481e-10	2.75199e-07	Promoter (<=1kb)	11	87662722	87729934	67213	1	207742	ENSMUST00000134684.7	0	ENSMUSG00000034177	Rnf43	ring finger protein 43
37	chr11	96005113	96005513	401	*	7.7404	6.42644	8.41648	-1.88767	2.65536e-10	2.87295e-07	Promoter (<=1kb)	11	95957163	96005940	48778	2	140486	ENSMUST00000013559.2	427	ENSMUSG00000013415	Igf2bp1	insulin-like growth factor 2 mRNA binding protein 1
38	chr11	19014594	19014994	401	*	6.66709	5.33818	7.3469	-1.89783	2.85897e-10	3.01185e-07	Promoter (1-2kb)	11	18881360	19016289	134930	2	17268	ENSMUST00000177357.3	1295	ENSMUSG00000020160	Meis1	Meis homeobox 1
39	chr16	22161503	22161903	401	*	5.96748	4.68251	6.63617	-1.85014	3.02502e-10	3.10507e-07	Promoter (<=1kb)	16	22059460	22161450	101991	2	319765	ENSMUST00000115379.1	-53	ENSMUSG00000033581	Igf2bp2	insulin-like growth factor 2 mRNA binding protein 2
40	chr8	124947941	124948341	401	*	7.0575	5.72193	7.73896	-1.91526	3.44259e-10	3.44534e-07	Promoter (<=1kb)	8	124908587	124949324	40738	2	112405	ENSMUST00000034469.6	983	ENSMUSG00000031987	Egln1	egl-9 family hypoxia-inducible factor 1
41	chr11	24077385	24077785	401	*	7.12827	5.56151	7.86157	-2.13924	4.30742e-10	4.20572e-07	Promoter (<=1kb)	11	24078056	24173194	95139	1	14025	ENSMUST00000000881.12	-271	ENSMUSG00000000861	Bcl11a	B cell CLL/lymphoma 11A (zinc finger protein)
42	chr8	124949356	124949756	401	*	6.40706	5.05891	7.09162	-1.94712	5.51199e-10	5.25371e-07	Promoter (<=1kb)	8	124908587	124949324	40738	2	112405	ENSMUST00000034469.6	-32	ENSMUSG00000031987	Egln1	egl-9 family hypoxia-inducible factor 1
43	chr7	139584409	139584809	401	*	5.76313	4.61935	6.393	-1.70696	1.07981e-09	1.00528e-06	Promoter (1-2kb)	7	139579376	139582797	3422	2	14912	ENSMUST00000097974.8	-1612	ENSMUSG00000041309	Nkx6-2	NK6 homeobox 2
44	chr16	22162600	22163000	401	*	6.72335	5.35227	7.41345	-1.94652	2.61499e-09	2.37917e-06	Promoter (<=1kb)	16	22151464	22162992	11529	2	319765	ENSMUST00000125926.1	0	ENSMUSG00000033581	Igf2bp2	insulin-like growth factor 2 mRNA binding protein 2
45	chr1	59764562	59764962	401	*	5.89758	4.69295	6.54478	-1.76819	2.95606e-09	2.62971e-06	Promoter (1-2kb)	1	59763400	59879014	115615	1	12168	ENSMUST00000087435.6	1162	ENSMUSG00000067336	Bmpr2	bone morphogenetic protein receptor, type II (serine/threonine kinase)
46	chr14	26534379	26534779	401	*	7.52357	6.22616	8.19545	-1.8642	3.55542e-09	3.09414e-06	Promoter (<=1kb)	14	26414296	26534895	120600	2	83997	ENSMUST00000139075.7	116	ENSMUSG00000021870	Slmap	sarcolemma associated protein
47	chr17	4994153	4994553	401	*	6.87956	5.653	7.53277	-1.77909	4.27555e-09	3.64167e-06	Promoter (<=1kb)	17	4994332	5097733	103402	1	239985	ENSMUST00000124362.1	0	ENSMUSG00000069729	Arid1b	AT rich interactive domain 1B (SWI-like)
48	chr11	95998882	95999282	401	*	6.40008	5.42587	6.97635	-1.50105	6.1856e-09	5.15879e-06	Intron (ENSMUST00000013559.2/140486, intron 2 of 14)	11	95957163	96005940	48778	2	140486	ENSMUST00000013559.2	6658	ENSMUSG00000013415	Igf2bp1	insulin-like growth factor 2 mRNA binding protein 1
49	chr11	58978176	58978576	401	*	6.7872	5.70282	7.39923	-1.60991	6.34166e-09	5.181e-06	Promoter (<=1kb)	11	58978116	58991457	13342	1	94091	ENSMUST00000093061.6	60	ENSMUSG00000020455	Trim11	tripartite motif-containing 11
50	chr17	44737876	44738276	401	*	6.25856	4.95104	6.93301	-1.84325	6.55651e-09	5.2494e-06	Promoter (1-2kb)	17	44604001	44736648	132648	2	12393	ENSMUST00000113572.8	-1228	ENSMUSG00000039153	Runx2	runt related transcription factor 2
51	chr11	87664428	87664828	401	*	5.53054	4.24533	6.19929	-1.87574	6.85634e-09	5.38182e-06	Promoter (<=1kb)	11	87664549	87734540	69992	1	207742	ENSMUST00000121782.8	0	ENSMUSG00000034177	Rnf43	ring finger protein 43
52	chr11	83853191	83853591	401	*	5.00532	3.66214	5.68866	-1.88806	8.43061e-09	6.49027e-06	Promoter (<=1kb)	11	83852960	83905819	52860	1	21410	ENSMUST00000108113.2	231	ENSMUSG00000020679	Hnf1b	HNF1 homeobox B
53	chr12	73046061	73046461	401	*	6.58689	5.28481	7.25996	-1.86793	1.21945e-08	9.21075e-06	Promoter (<=1kb)	12	73041827	73047179	5353	2	20471	ENSMUST00000050029.7	718	ENSMUSG00000051367	Six1	sine oculis-related homeobox 1
54	chr17	27859124	27859524	401	*	5.72648	4.69915	6.32044	-1.59077	1.51188e-08	1.1208e-05	Promoter (1-2kb)	17	27857243	27879761	22519	1	224648	ENSMUST00000130810.1	1881	ENSMUSG00000039512	Bltp3a	bridge-like lipid transfer protein family member 3A
55	chr11	120189788	120190188	401	*	7.38565	6.08823	8.05753	-1.85023	1.88087e-08	1.369e-05	Promoter (<=1kb)	11	120187707	120189852	2146	2	100042332	ENSMUST00000145437.1	0	ENSMUSG00000075389	Reno1	regulator of early neurogenesis 1
56	chr17	4995177	4995577	401	*	6.99527	5.94852	7.59549	-1.57747	2.2539e-08	1.61122e-05	Promoter (<=1kb)	17	4995074	5347656	352583	1	239985	ENSMUST00000115797.8	103	ENSMUSG00000069729	Arid1b	AT rich interactive domain 1B (SWI-like)
57	chr5	20951650	20952050	401	*	8.06337	6.75498	8.73804	-1.86038	2.29538e-08	1.61208e-05	Promoter (<=1kb)	5	20893028	20951822	58795	2	242860	ENSMUST00000036489.9	0	ENSMUSG00000039968	Rsbn1l	round spermatid basic protein 1-like
58	chr17	34187218	34187618	401	*	8.12643	6.95506	8.76427	-1.71022	2.48838e-08	1.7175e-05	Promoter (<=1kb)	17	34182033	34187353	5321	2	16912	ENSMUST00000114230.2	0	ENSMUSG00000096727	Psmb9	proteasome (prosome, macropain) subunit, beta type 9 (large multifunctional peptidase 2)
59	chr18	69595762	69596162	401	*	6.01367	5.0769	6.57693	-1.44306	2.9418e-08	1.99603e-05	Promoter (1-2kb)	18	69594182	69657765	63584	1	21413	ENSMUST00000201964.3	1580	ENSMUSG00000053477	Tcf4	transcription factor 4
60	chr11	24080847	24081247	401	*	7.51918	6.31124	8.16729	-1.74816	3.3165e-08	2.21277e-05	Promoter (<=1kb)	11	24080670	24173558	92889	1	14025	ENSMUST00000118955.1	177	ENSMUSG00000000861	Bcl11a	B cell CLL/lymphoma 11A (zinc finger protein)
61	chr14	73238321	73238721	401	*	5.30315	4.19554	5.92226	-1.63069	4.09579e-08	2.68791e-05	Promoter (<=1kb)	14	73237895	73243294	5400	1	67168	ENSMUST00000044405.7	426	ENSMUSG00000033446	Lpar6	lysophosphatidic acid receptor 6
62	chr11	6007159	6007559	401	*	6.70863	5.70661	7.29427	-1.51548	4.69209e-08	3.00428e-05	Intron (ENSMUST00000109813.8/12323, intron 3 of 20)	11	5990395	6000448	10054	2	12323	ENSMUST00000130427.7	-6711	ENSMUSG00000057897	Camk2b	calcium/calmodulin-dependent protein kinase II, beta
63	chr6	134928340	134928740	401	*	7.10991	5.88657	7.76225	-1.76841	4.72795e-08	3.00428e-05	Promoter (<=1kb)	6	134929092	134956798	27707	1	381822	ENSMUST00000183867.6	-352	ENSMUSG00000098318	Lockd	lncRNA downstream of Cdkn1b
64	chr11	120184313	120184713	401	*	6.32182	5.33077	6.90378	-1.5357	5.09909e-08	3.18948e-05	Distal Intergenic	11	120185400	120188751	3352	2	100042332	ENSMUST00000155681.1	4038	ENSMUSG00000075389	Reno1	regulator of early neurogenesis 1
65	chr11	120231364	120231764	401	*	7.38625	6.13727	8.0455	-1.79933	5.9461e-08	3.66206e-05	Promoter (<=1kb)	11	120229802	120231585	1784	2	102640779	ENSMUST00000139014.1	0	NA	2900052L18Rik	RIKEN cDNA 2900052L18 gene
66	chr11	98149437	98149837	401	*	7.45865	6.38099	8.0686	-1.6022	7.01079e-08	4.23458e-05	Promoter (<=1kb)	11	98082556	98149612	67057	2	72194	ENSMUST00000103143.9	0	ENSMUSG00000020883	Fbxl20	F-box and leucine-rich repeat protein 20
67	chr7	139582125	139582525	401	*	5.64413	4.57276	6.25212	-1.56257	7.08725e-08	4.23458e-05	Promoter (<=1kb)	7	139581220	139582790	1571	2	14912	ENSMUST00000106095.2	265	ENSMUSG00000041309	Nkx6-2	NK6 homeobox 2
68	chr19	41831830	41832230	401	*	6.78977	5.78341	7.37685	-1.51485	7.42953e-08	4.37381e-05	Promoter (1-2kb)	19	41829970	41832583	2614	1	14296	ENSMUST00000087155.4	1860	ENSMUSG00000067199	Frat1	frequently rearranged in advanced T cell lymphomas
69	chr18	69345597	69345997	401	*	5.33928	4.2226	5.96113	-1.65649	8.14354e-08	4.72467e-05	Promoter (<=1kb)	18	69345719	69683390	337672	1	21413	ENSMUST00000202116.3	0	ENSMUSG00000053477	Tcf4	transcription factor 4
70	chr18	75370071	75370471	401	*	7.0181	5.83994	7.65787	-1.70315	8.4979e-08	4.85983e-05	Promoter (<=1kb)	18	75369976	75394365	24390	1	17131	ENSMUST00000174411.1	95	ENSMUSG00000025880	Smad7	SMAD family member 7
71	chr2	14604263	14604663	401	*	6.61918	5.61642	7.20506	-1.506	1.38234e-07	7.79407e-05	Promoter (<=1kb)	2	14604306	14987908	383603	1	12296	ENSMUST00000114723.8	0	ENSMUSG00000057914	Cacnb2	calcium channel, voltage-dependent, beta 2 subunit
72	chr17	34197673	34198073	401	*	6.78142	5.72152	7.38581	-1.56506	1.43503e-07	7.97874e-05	Promoter (<=1kb)	17	34197721	34201205	3485	1	16913	ENSMUST00000173441.8	0	ENSMUSG00000024338	Psmb8	proteasome (prosome, macropain) subunit, beta type 8 (large multifunctional peptidase 7)
73	chr6	99521517	99521917	401	*	7.38558	6.2199	8.02179	-1.69098	1.47733e-07	8.10142e-05	Promoter (<=1kb)	6	99162929	99521162	358234	2	108655	ENSMUST00000177227.7	-355	ENSMUSG00000030067	Foxp1	forkhead box P1
74	chr9	62342838	62343238	401	*	7.738	6.7008	8.33516	-1.54948	1.53385e-07	8.29771e-05	Promoter (<=1kb)	9	62342464	62373583	31120	1	11737	ENSMUST00000156461.1	374	ENSMUSG00000032249	Anp32a	acidic (leucine-rich) nuclear phosphoprotein 32 family, member A
75	chr1	9798269	9798669	401	*	6.40447	5.37603	6.99879	-1.52936	1.55978e-07	8.32549e-05	Promoter (<=1kb)	1	9798208	9900008	101801	1	170755	ENSMUST00000188298.6	61	ENSMUSG00000025915	Sgk3	serum/glucocorticoid regulated kinase 3
76	chr5	123143288	123143688	401	*	6.18016	5.26126	6.73705	-1.42755	1.72815e-07	9.10281e-05	Promoter (<=1kb)	5	123142957	123167410	24454	1	208043	ENSMUST00000056053.8	331	ENSMUSG00000038384	Setd1b	SET domain containing 1B
77	chr12	69196984	69197384	401	*	7.41383	6.26515	8.04513	-1.67026	1.75544e-07	9.12646e-05	Promoter (<=1kb)	12	69182834	69197104	14271	2	109065	ENSMUST00000223192.1	0	ENSMUSG00000020973	Dnaaf2	dynein, axonemal assembly factor 2
78	chr6	52220058	52220458	401	*	7.05848	6.09083	7.6325	-1.4639	2.47049e-07	0.000126793	Promoter (<=1kb)	6	52214491	52220393	5903	2	15404	ENSMUST00000153280.1	0	ENSMUSG00000038236	Hoxa7	homeobox A7
79	chr18	36195984	36196384	401	*	6.45717	5.44479	7.04624	-1.50728	3.02491e-07	0.000153282	Promoter (<=1kb)	18	36027396	36197232	169837	2	100042150	ENSMUST00000115705.1	848	ENSMUSG00000060275	Nrg2	neuregulin 2
80	chr5	142821490	142821890	401	*	7.76502	6.64842	8.38684	-1.62803	3.0843e-07	0.000154338	Promoter (3-4kb)	5	142754789	142817662	62874	2	231861	ENSMUST00000151477.7	-3828	ENSMUSG00000039477	Tnrc18	trinucleotide repeat containing 18
81	chr18	75369023	75369423	401	*	6.62265	5.56538	7.22621	-1.56353	3.2872e-07	0.000162461	Promoter (<=1kb)	18	75368990	75393986	24997	1	17131	ENSMUST00000174843.7	33	ENSMUSG00000025880	Smad7	SMAD family member 7
82	chr6	134927196	134927596	401	*	6.98313	6.05617	7.5429	-1.4173	3.69534e-07	0.000180405	Promoter (1-2kb)	6	134929092	134956798	27707	1	381822	ENSMUST00000183867.6	-1496	ENSMUSG00000098318	Lockd	lncRNA downstream of Cdkn1b
83	chr14	79482948	79483348	401	*	7.27279	6.32554	7.83974	-1.43233	3.7512e-07	0.000180925	Promoter (1-2kb)	14	79459937	79481520	21584	2	22380	ENSMUST00000022601.6	-1428	ENSMUSG00000022023	Wbp4	WW domain binding protein 4
84	chr11	6008689	6009089	401	*	6.51739	5.65307	7.05414	-1.34155	4.31729e-07	0.000205749	Intron (ENSMUST00000109813.8/12323, intron 3 of 20)	11	5990395	6000448	10054	2	12323	ENSMUST00000130427.7	-8241	ENSMUSG00000057897	Camk2b	calcium/calmodulin-dependent protein kinase II, beta
85	chr6	134930052	134930452	401	*	6.66143	5.80689	7.19446	-1.32257	5.05587e-07	0.000238114	Promoter (<=1kb)	6	134929155	134951718	22564	1	381822	ENSMUST00000184504.1	897	ENSMUSG00000098318	Lockd	lncRNA downstream of Cdkn1b
86	chr4	117496833	117497233	401	*	7.54296	6.33002	8.19245	-1.72314	5.23657e-07	0.000243756	Promoter (<=1kb)	4	117271463	117497052	225590	2	66743	ENSMUST00000030439.14	0	ENSMUSG00000028677	Rnf220	ring finger protein 220
87	chr2	45117108	45117508	401	*	6.69166	5.76255	7.25219	-1.41106	5.37497e-07	0.000247323	Promoter (<=1kb)	2	44983632	45117395	133764	2	24136	ENSMUST00000176438.8	0	ENSMUSG00000026872	Zeb2	zinc finger E-box binding homeobox 2
88	chr12	73110474	73110874	401	*	6.44239	5.58851	6.97516	-1.30508	7.55338e-07	0.00034361	Promoter (2-3kb)	12	73099609	73113425	13817	2	20474	ENSMUST00000043208.7	2551	ENSMUSG00000034460	Six4	sine oculis-related homeobox 4
89	chr17	27856355	27856755	401	*	6.74227	5.80432	7.30594	-1.40792	7.75443e-07	0.000348793	Promoter (<=1kb)	17	27856441	27900041	43601	1	224648	ENSMUST00000114849.2	0	ENSMUSG00000039512	Bltp3a	bridge-like lipid transfer protein family member 3A
90	chr4	109657096	109657496	401	*	8.55802	7.44277	9.17944	-1.60819	8.24544e-07	0.000366757	Exon (ENSMUST00000156790.7/ENSMUST00000156790.7, exon 1 of 3)	4	109660876	109665372	4497	2	12580	ENSMUST00000063531.4	7876	ENSMUSG00000028551	Cdkn2c	cyclin dependent kinase inhibitor 2C
91	chr6	38352571	38352971	401	*	6.22489	5.28474	6.78934	-1.40089	8.83734e-07	0.000388765	Promoter (1-2kb)	6	38305286	38354273	48988	2	78781	ENSMUST00000114900.7	1302	ENSMUSG00000029826	Zc3hav1	zinc finger CCCH type, antiviral 1
92	chr6	99522750	99523150	401	*	6.47559	5.62728	7.00623	-1.29631	9.58091e-07	0.000416894	Promoter (<=1kb)	6	99435236	99522721	87486	2	108655	ENSMUST00000175838.1	-29	ENSMUSG00000030067	Foxp1	forkhead box P1
93	chr6	49213649	49214049	401	*	6.7246	5.76913	7.2944	-1.42549	1.05413e-06	0.000453752	Promoter (<=1kb)	6	49093111	49214161	121051	2	140488	ENSMUST00000203544.2	112	ENSMUSG00000029814	Igf2bp3	insulin-like growth factor 2 mRNA binding protein 3
94	chr18	69593183	69593583	401	*	6.64761	5.73134	7.20354	-1.37452	1.27644e-06	0.000543601	Promoter (<=1kb)	18	69593372	69657898	64527	1	21413	ENSMUST00000201091.3	0	ENSMUSG00000053477	Tcf4	transcription factor 4
95	chr6	134930845	134931245	401	*	6.23781	5.37729	6.77311	-1.27328	2.06676e-06	0.000870909	Promoter (1-2kb)	6	134929155	134951718	22564	1	381822	ENSMUST00000184504.1	1690	ENSMUSG00000098318	Lockd	lncRNA downstream of Cdkn1b
96	chr11	96006977	96007377	401	*	6.97751	6.02284	7.54704	-1.40549	2.23168e-06	0.000930611	Promoter (1-2kb)	11	95957163	96005940	48778	2	140486	ENSMUST00000013559.2	-1037	ENSMUSG00000013415	Igf2bp1	insulin-like growth factor 2 mRNA binding protein 1
97	chr18	69348024	69348424	401	*	5.60292	4.75094	6.13496	-1.24998	2.27031e-06	0.000936961	Promoter (<=1kb)	18	69348256	69564641	216386	1	21413	ENSMUST00000201299.3	0	ENSMUSG00000053477	Tcf4	transcription factor 4
98	chr9	101076555	101076955	401	*	6.19272	5.2862	6.74513	-1.35069	2.39365e-06	0.000977783	Promoter (1-2kb)	9	101074762	101104800	30039	1	77853	ENSMUST00000085177.4	1793	ENSMUSG00000066415	Msl2	MSL complex subunit 2
99	chr5	123141767	123142167	401	*	6.429	5.6846	6.9176	-1.1455	2.47498e-06	0.00100079	Promoter (<=1kb)	5	123142193	123149981	7789	1	208043	ENSMUST00000100731.8	-26	ENSMUSG00000038384	Setd1b	SET domain containing 1B
100	chr19	41800150	41800550	401	*	6.1727	5.40997	6.66902	-1.15222	3.04446e-06	0.00121876	Promoter (1-2kb)	19	41766588	41802047	35460	2	71085	ENSMUST00000026150.14	1497	ENSMUSG00000025154	Arhgap19	Rho GTPase activating protein 19
101	chr2	45108519	45108919	401	*	7.73599	6.84754	8.28177	-1.2874	4.00594e-06	0.00158778	Promoter (1-2kb)	2	45105265	45110076	4812	2	24136	ENSMUST00000201298.1	1157	ENSMUSG00000026872	Zeb2	zinc finger E-box binding homeobox 2
102	chr10	26374795	26375195	401	*	5.99949	4.9453	6.60207	-1.44813	4.17734e-06	0.00163948	Promoter (<=1kb)	10	26275452	26375185	99734	2	237339	ENSMUST00000174766.1	0	ENSMUSG00000039089	L3mbtl3	L3MBTL3 histone methyl-lysine binding protein
103	chr13	93499052	93499452	401	*	6.47679	5.43744	7.07464	-1.44016	4.33404e-06	0.00168447	Promoter (<=1kb)	13	93463577	93499737	36161	2	57748	ENSMUST00000220513.1	285	ENSMUSG00000021690	Jmy	junction-mediating and regulatory protein
104	chr5	142811368	142811768	401	*	6.66812	5.85482	7.18507	-1.18334	5.08479e-06	0.00195725	Intron (ENSMUST00000151477.7/231861, intron 2 of 15)	5	142793005	142817380	24376	2	231861	ENSMUST00000198181.1	5612	ENSMUSG00000039477	Tnrc18	trinucleotide repeat containing 18
105	chr3	69005192	69005592	401	*	7.50794	6.59149	8.06394	-1.29695	5.36037e-06	0.00204368	Promoter (<=1kb)	3	69005015	69028455	23441	1	70099	ENSMUST00000195525.1	177	ENSMUSG00000034349	Smc4	structural maintenance of chromosomes 4
106	chr19	41801730	41802130	401	*	6.99388	6.11109	7.53756	-1.24875	5.77814e-06	0.00218217	Promoter (<=1kb)	19	41766588	41802047	35460	2	71085	ENSMUST00000026150.14	0	ENSMUSG00000025154	Arhgap19	Rho GTPase activating protein 19
107	chr17	27858120	27858520	401	*	6.3288	5.60073	6.8104	-1.07672	6.01566e-06	0.00225065	Promoter (<=1kb)	17	27857243	27879761	22519	1	224648	ENSMUST00000130810.1	877	ENSMUSG00000039512	Bltp3a	bridge-like lipid transfer protein family member 3A
108	chr6	52212826	52213226	401	*	6.9689	5.87252	7.5846	-1.4427	6.82034e-06	0.00250605	Promoter (<=1kb)	6	52169062	52213115	44054	2	15400	ENSMUST00000114434.8	0	ENSMUSG00000079560	Hoxa3	homeobox A3
109	chr12	64967551	64967951	401	*	5.84457	5.03833	6.35869	-1.14782	6.82351e-06	0.00250605	Promoter (1-2kb)	12	64966056	64982457	16402	1	328108	ENSMUST00000221836.1	1495	ENSMUSG00000035614	Togaram1	TOG array regulator of axonemal microtubules 1
110	chr12	73113233	73113633	401	*	5.05928	3.98854	5.66708	-1.3998	7.34359e-06	0.00267253	Promoter (<=1kb)	12	73099609	73113425	13817	2	20474	ENSMUST00000043208.7	0	ENSMUSG00000034460	Six4	sine oculis-related homeobox 4
111	chr11	62538599	62538999	401	*	7.21015	6.26748	7.77548	-1.25111	1.03001e-05	0.003684	Promoter (<=1kb)	11	62527493	62538629	11137	2	73139	ENSMUST00000156349.7	0	ENSMUSG00000018509	Cenpv	centromere protein V
112	chr7	80027045	80027445	401	*	6.26776	5.47118	6.778	-1.09489	1.0307e-05	0.003684	Promoter (<=1kb)	7	80027814	80081169	53356	1	209225	ENSMUST00000206104.1	-369	ENSMUSG00000048897	Zfp710	zinc finger protein 710
113	chr10	21160897	21161297	401	*	5.96137	5.17297	6.46829	-1.07265	1.12456e-05	0.00398391	Promoter (<=1kb)	10	21124935	21160905	35971	2	17863	ENSMUST00000188495.7	0	ENSMUSG00000019982	Myb	myeloblastosis oncogene
114	chr5	114773213	114773613	401	*	7.94157	6.97723	8.51445	-1.25909	1.1484e-05	0.0040024	Promoter (<=1kb)	5	114727407	114773495	46089	2	26431	ENSMUST00000112185.8	0	ENSMUSG00000041890	Git2	GIT ArfGAP 2
115	chr5	142823057	142823457	401	*	6.90312	6.06926	7.42817	-1.12819	1.14977e-05	0.0040024	Distal Intergenic	5	142754789	142817662	62874	2	231861	ENSMUST00000151477.7	-5395	ENSMUSG00000039477	Tnrc18	trinucleotide repeat containing 18
116	chr11	120238815	120239215	401	*	6.85176	5.98619	7.38898	-1.15008	1.25278e-05	0.00428667	Promoter (2-3kb)	11	120236699	120292282	55584	1	268515	ENSMUST00000118987.1	2116	ENSMUSG00000039741	Bahcc1	BAH domain and coiled-coil containing 1
117	chr4	134161870	134162270	401	*	5.2323	4.28432	5.7995	-1.22358	1.25285e-05	0.00428667	Intron (ENSMUST00000040271.11/70012, intron 3 of 13)	4	134155901	134156921	1021	2	70012	ENSMUST00000145531.1	-4949	ENSMUSG00000037443	Cep85	centrosomal protein 85
118	chr6	134920341	134920741	401	*	7.39525	6.45198	7.96079	-1.21864	1.30226e-05	0.00441796	Promoter (<=1kb)	6	134920401	134925513	5113	1	12576	ENSMUST00000003115.8	0	ENSMUSG00000003031	Cdkn1b	cyclin-dependent kinase inhibitor 1B
119	chr2	14605585	14605985	401	*	5.94321	5.21103	6.42658	-0.990709	1.31718e-05	0.00443105	Promoter (<=1kb)	2	14605122	14960857	355736	1	12296	ENSMUST00000156027.7	463	ENSMUSG00000057914	Cacnb2	calcium channel, voltage-dependent, beta 2 subunit
120	chr11	6010016	6010416	401	*	5.83018	5.05031	6.3336	-1.05901	1.4043e-05	0.00468473	Intron (ENSMUST00000109813.8/12323, intron 3 of 20)	11	5990395	6000448	10054	2	12323	ENSMUST00000130427.7	-9568	ENSMUSG00000057897	Camk2b	calcium/calmodulin-dependent protein kinase II, beta
121	chr11	11690181	11690581	401	*	7.36223	6.49727	7.89922	-1.10496	1.5955e-05	0.00527861	Promoter (3-4kb)	11	11686445	11769798	83354	1	22778	ENSMUST00000018798.6	3736	ENSMUSG00000018654	Ikzf1	IKAROS family zinc finger 1
122	chr15	8446312	8446712	401	*	6.02712	5.31147	6.50332	-0.931613	1.66554e-05	0.00546515	Promoter (1-2kb)	15	8290617	8444463	153847	2	71175	ENSMUST00000052965.7	-1849	ENSMUSG00000022141	Nipbl	NIPBL cohesin loading factor
123	chr11	87666239	87666639	401	*	5.48275	4.63077	6.01479	-1.03448	1.70598e-05	0.00555233	Promoter (1-2kb)	11	87664549	87734540	69992	1	207742	ENSMUST00000121782.8	1690	ENSMUSG00000034177	Rnf43	ring finger protein 43
124	chr11	95999660	96000060	401	*	5.82044	5.10109	6.29825	-0.915195	2.20356e-05	0.00711395	Intron (ENSMUST00000013559.2/140486, intron 2 of 14)	11	95957163	96005940	48778	2	140486	ENSMUST00000013559.2	5880	ENSMUSG00000013415	Igf2bp1	insulin-like growth factor 2 mRNA binding protein 1
125	chr18	36197282	36197682	401	*	5.96008	5.24394	6.43648	-0.907441	2.22317e-05	0.00711985	Promoter (<=1kb)	18	36017652	36197380	179729	2	100042150	ENSMUST00000115713.8	0	ENSMUSG00000060275	Nrg2	neuregulin 2
126	chr19	21652657	21653057	401	*	8.37492	7.50395	8.91418	-1.02801	2.5218e-05	0.00801211	Promoter (<=1kb)	19	21581202	21652728	71527	2	66206	ENSMUST00000177577.1	0	ENSMUSG00000035171	1110059E24Rik	RIKEN cDNA 1110059E24 gene
127	chr11	98209056	98209456	401	*	5.20418	4.39943	5.7177	-0.959073	2.58502e-05	0.0081483	Intron (ENSMUST00000107539.7/69131, intron 1 of 13)	11	98203335	98251044	47710	1	69131	ENSMUST00000107538.1	5721	ENSMUSG00000003119	Cdk12	cyclin-dependent kinase 12
128	chr10	21159015	21159415	401	*	6.0036	5.20571	6.51438	-0.890068	3.23278e-05	0.0101105	Promoter (1-2kb)	10	21138893	21160850	21958	2	17863	ENSMUST00000186446.1	1435	ENSMUSG00000019982	Myb	myeloblastosis oncogene
129	chr16	32164030	32164430	401	*	6.26497	5.5456	6.74279	-0.79933	3.72453e-05	0.0115582	Promoter (1-2kb)	16	32147552	32165457	17906	2	224109	ENSMUST00000136809.1	1027	ENSMUSG00000052384	Nrros	negative regulator of reactive oxygen species
130	chr15	8444386	8444786	401	*	7.64032	6.7616	8.18247	-0.939212	3.77874e-05	0.0116362	Promoter (<=1kb)	15	8290617	8444463	153847	2	71175	ENSMUST00000052965.7	0	ENSMUSG00000022141	Nipbl	NIPBL cohesin loading factor
131	chr11	102316644	102317044	401	*	7.00811	6.23204	7.50998	-0.838053	3.88181e-05	0.0118623	Promoter (<=1kb)	11	102305924	102316680	10757	2	21429	ENSMUST00000079589.10	0	ENSMUSG00000020923	Ubtf	upstream binding transcription factor, RNA polymerase I
132	chr10	120476096	120476496	401	*	7.18202	6.29133	7.72863	-0.92608	4.03356e-05	0.0122327	Promoter (<=1kb)	10	120361275	120476469	115195	2	15364	ENSMUST00000072777.13	0	ENSMUSG00000056758	Hmga2	high mobility group AT-hook 2
133	chr11	62541538	62541938	401	*	5.87344	5.16351	6.34712	-0.755655	4.10593e-05	0.0123585	Promoter (2-3kb)	11	62524946	62539261	14316	2	73139	ENSMUST00000018653.7	-2277	ENSMUSG00000018509	Cenpv	centromere protein V
134	chr5	114780259	114780659	401	*	7.17541	6.3882	7.68185	-0.827237	4.2449e-05	0.0126815	Intron (ENSMUST00000102578.10/68420, intron 1 of 14)	5	114764351	114775517	11167	2	26431	ENSMUST00000131016.1	-4742	ENSMUSG00000041890	Git2	GIT ArfGAP 2
135	chr4	117487730	117488130	401	*	6.51062	5.81134	6.97958	-0.732393	4.46689e-05	0.0132458	Intron (ENSMUST00000030439.14/66743, intron 2 of 14)	4	117490235	117495011	4777	2	66743	ENSMUST00000123222.1	6881	ENSMUSG00000028677	Rnf220	ring finger protein 220
136	chr15	96287428	96287828	401	*	6.83789	6.0324	7.35172	-0.825472	4.6314e-05	0.0136327	Promoter (<=1kb)	15	96287518	96352038	64521	1	77044	ENSMUST00000134985.8	0	ENSMUSG00000033237	Arid2	AT rich interactive domain 2 (ARID, RFX-like)
137	chr11	120230017	120230417	401	*	6.49399	5.69295	7.00603	-0.796072	5.161e-05	0.0150807	Promoter (1-2kb)	11	120229802	120231585	1784	2	102640779	ENSMUST00000139014.1	1168	NA	2900052L18Rik	RIKEN cDNA 2900052L18 gene
138	chr14	79518718	79519118	401	*	7.01702	6.27991	7.50251	-0.726601	5.47212e-05	0.0158739	Promoter (3-4kb)	14	79515698	79538827	23130	1	13709	ENSMUST00000227104.1	3020	ENSMUSG00000036461	Elf1	E74 like ETS transcription factor 1
139	chr11	6475948	6476348	401	*	6.03889	5.20961	6.56215	-0.786357	5.7489e-05	0.0165568	Promoter (<=1kb)	11	6467599	6475917	8319	2	19291	ENSMUST00000179343.2	-31	ENSMUSG00000094483	Purb	purine rich element binding protein B
140	chr11	11684846	11685246	401	*	6.69907	6.02609	7.15618	-0.575191	8.1538e-05	0.0233152	Promoter (<=1kb)	11	11685003	11707800	22798	1	22778	ENSMUST00000141436.7	0	ENSMUSG00000018654	Ikzf1	IKAROS family zinc finger 1
141	chr12	73111540	73111940	401	*	5.53848	4.71078	6.06111	-0.690668	8.26639e-05	0.0234695	Promoter (1-2kb)	12	73099609	73113425	13817	2	20474	ENSMUST00000043208.7	1485	ENSMUSG00000034460	Six4	sine oculis-related homeobox 4
142	chr18	46595643	46596043	401	*	5.93179	5.24578	6.39481	-0.559606	9.21684e-05	0.0259837	Promoter (1-2kb)	18	46560235	46597314	37080	2	225471	ENSMUST00000036030.13	1271	ENSMUSG00000056130	Ticam2	TIR domain containing adaptor molecule 2
143	chr11	11686042	11686442	401	*	7.25351	6.4583	7.7632	-0.62659	9.59775e-05	0.0266853	Promoter (<=1kb)	11	11686213	11772926	86714	1	22778	ENSMUST00000076700.10	0	ENSMUSG00000018654	Ikzf1	IKAROS family zinc finger 1
144	chr11	6006242	6006642	401	*	6.20697	5.46519	6.69446	-0.589124	9.59904e-05	0.0266853	Intron (ENSMUST00000109813.8/12323, intron 3 of 20)	11	5990395	6000448	10054	2	12323	ENSMUST00000130427.7	-5794	ENSMUSG00000057897	Camk2b	calcium/calmodulin-dependent protein kinase II, beta
145	chr8	126592210	126592610	401	*	6.66212	5.97648	7.12497	-0.534668	9.92658e-05	0.0274056	Promoter (1-2kb)	8	126588296	126593986	5691	2	270110	ENSMUST00000054960.7	1376	ENSMUSG00000051495	Irf2bp2	interferon regulatory factor 2 binding protein 2
146	chr10	21158111	21158511	401	*	6.10512	5.41123	6.57168	-0.539211	0.000100615	0.0274869	Promoter (1-2kb)	10	21156366	21156645	280	2	17863	ENSMUST00000214539.1	-1466	ENSMUSG00000019982	Myb	myeloblastosis oncogene
147	chr8	46741013	46741413	401	*	7.66003	6.83466	8.18175	-0.628763	0.000100934	0.0274869	Promoter (<=1kb)	8	46740266	46807300	67035	1	16363	ENSMUST00000207571.2	747	ENSMUSG00000031627	Irf2	interferon regulatory factor 2
148	chr1	160306998	160307398	401	*	6.21219	5.54635	6.66602	-0.497593	0.00010713	0.0289773	Promoter (<=1kb)	1	160226610	160307339	80730	2	29809	ENSMUST00000193185.5	0	ENSMUSG00000026721	Rabgap1l	RAB GTPase activating protein 1-like
149	chr11	21239091	21239491	401	*	6.97377	6.07086	7.52486	-0.634911	0.000115633	0.0310673	Promoter (<=1kb)	11	21239281	21321122	81842	1	245944	ENSMUST00000109578.7	0	ENSMUSG00000020128	Vps54	VPS54 GARP complex subunit
150	chr5	20945339	20945739	401	*	7.00856	6.10544	7.55973	-0.578787	0.000139669	0.0372749	Promoter (<=1kb)	5	20920142	20945504	25363	2	242860	ENSMUST00000197089.1	0	ENSMUSG00000039968	Rsbn1l	round spermatid basic protein 1-like
151	chr17	34196545	34196945	401	*	6.3137	5.61715	6.78145	-0.45732	0.000141107	0.0374092	Promoter (<=1kb)	17	34197721	34201205	3485	1	16913	ENSMUST00000173441.8	-776	ENSMUSG00000024338	Psmb8	proteasome (prosome, macropain) subunit, beta type 8 (large multifunctional peptidase 7)
152	chr6	99028189	99028589	401	*	6.69606	5.91187	7.20126	-0.492386	0.000151342	0.0398587	Promoter (<=1kb)	6	98929466	99028258	98793	2	108655	ENSMUST00000177437.7	0	ENSMUSG00000030067	Foxp1	forkhead box P1
153	chr11	120228272	120228672	401	*	6.29109	5.62293	6.74599	-0.415655	0.000158067	0.0413577	Promoter (2-3kb)	11	120229802	120231585	1784	2	102640779	ENSMUST00000139014.1	2913	NA	2900052L18Rik	RIKEN cDNA 2900052L18 gene
154	chr1	133130982	133131382	401	*	8.69513	7.83884	9.22883	-0.517162	0.000160686	0.0417699	Promoter (<=1kb)	1	133131143	133139783	8641	1	108954	ENSMUST00000052529.3	0	ENSMUSG00000046062	Ppp1r15b	protein phosphatase 1, regulatory subunit 15B
155	chr1	9748164	9748564	401	*	8.06765	7.1053	8.63984	-0.55561	0.000164953	0.0426026	Promoter (<=1kb)	1	9718622	9748382	29761	2	70675	ENSMUST00000057438.6	0	ENSMUSG00000045210	Vcpip1	valosin containing protein (p97)/p47 complex interacting protein 1
156	chr5	111414307	111414707	401	*	6.20963	5.52879	6.67032	-0.420081	0.000166939	0.0428391	Promoter (2-3kb)	5	111417362	111418073	712	1	433938	ENSMUST00000138784.1	-2655	ENSMUSG00000070576	Mn1	meningioma 1
157	chr18	75367219	75367619	401	*	6.64841	5.93691	7.12278	-0.424499	0.000172068	0.043874	Promoter (<=1kb)	18	75367529	75395935	28407	1	17131	ENSMUST00000026999.9	0	ENSMUSG00000025880	Smad7	SMAD family member 7
158	chr13	28953367	28953767	401	*	5.91075	5.17505	6.39564	-0.43906	0.000176084	0.0446139	Promoter (<=1kb)	13	28948919	28953713	4795	2	20677	ENSMUST00000067230.5	0	ENSMUSG00000076431	Sox4	SRY (sex determining region Y)-box 4
159	chr3	60501427	60501827	401	*	7.1203	6.2568	7.65674	-0.493457	0.000178552	0.0449546	Promoter (<=1kb)	3	60501278	60629731	128454	1	56758	ENSMUST00000194069.5	149	ENSMUSG00000027763	Mbnl1	muscleblind like splicing regulator 1
160	chr18	54987648	54988048	401	*	6.19988	5.60512	6.61979	-0.344776	0.000181676	0.0454553	Promoter (2-3kb)	18	54888048	54990166	102119	2	269023	ENSMUST00000064763.6	2118	ENSMUSG00000052713	Zfp608	zinc finger protein 608
161	chr19	53312021	53312421	401	*	5.85702	5.26402	6.27606	-0.3408	0.000188608	0.0468966	Promoter (<=1kb)	19	53313066	53372460	59395	1	17859	ENSMUST00000237480.1	-645	ENSMUSG00000025025	Mxi1	MAX interactor 1, dimerization protein

## Sheet: H3K4me3 37 diff. regions
Supplementary Table 4. CUT&Tag differential regions after dTAG13 treatment: "H3K4me3 37 diff. regions"
Differential CUT&Tag regions including statistics were calculated with DiffBind applying DESeq2.
#	seqnames	start	end	width	strand	Conc	Conc_dTag	Conc_DMSO	Fold	p.value	FDR	annotation	geneChr	geneStart	geneEnd	geneLength	geneStrand	geneId	transcriptId	distanceToTSS	ENSEMBL	SYMBOL	GENENAME
1	chr19	41844585	41844985	401	*	8.08525	6.84693	8.74165	-1.81184	1.17343e-21	2.0169e-17	Promoter (3-4kb)	19	41845972	41848132	2161	2	212398	ENSMUST00000059231.3	3147	ENSMUSG00000047604	Frat2	frequently rearranged in advanced T cell lymphomas 2
2	chr11	120184444	120184844	401	*	7.61126	6.50607	8.22965	-1.647	5.70393e-17	4.90196e-13	Promoter (3-4kb)	11	120185400	120188751	3352	2	100042332	ENSMUST00000155681.1	3907	ENSMUSG00000075389	Reno1	regulator of early neurogenesis 1
3	chr11	95998977	95999377	401	*	6.90958	5.9136	7.49321	-1.50194	2.80141e-13	1.60502e-09	Intron (ENSMUST00000013559.2/140486, intron 2 of 14)	11	95957163	96005940	48778	2	140486	ENSMUST00000013559.2	6563	ENSMUSG00000013415	Igf2bp1	insulin-like growth factor 2 mRNA binding protein 1
4	chr11	6470812	6471212	401	*	7.73096	6.8306	8.28112	-1.3843	5.94267e-13	2.55356e-09	Promoter (1-2kb)	11	6472225	6472277	53	2	19291	ENSMUST00000175144.1	1065	ENSMUSG00000094483	Purb	purine rich element binding protein B
5	chr4	117489900	117490300	401	*	7.57356	6.69637	8.11515	-1.35089	2.16986e-12	7.4591e-09	5' UTR	4	117490235	117495011	4777	2	66743	ENSMUST00000123222.1	4711	ENSMUSG00000028677	Rnf220	ring finger protein 220
6	chr12	69187144	69187544	401	*	7.8308	7.04741	8.33568	-1.22848	3.57138e-11	1.02308e-07	Promoter (2-3kb)	12	69184157	69186770	2614	1	217664	ENSMUST00000060579.9	2987	ENSMUSG00000043998	Mgat2	mannoside acetylglucosaminyltransferase 2
7	chr19	41832647	41833047	401	*	8.33787	7.60843	8.82006	-1.14971	1.18149e-10	2.90107e-07	Promoter (2-3kb)	19	41829970	41832583	2614	1	14296	ENSMUST00000087155.4	2677	ENSMUSG00000067199	Frat1	frequently rearranged in advanced T cell lymphomas
8	chr19	21657319	21657719	401	*	7.47235	6.71314	7.96722	-1.1689	1.17793e-09	2.53079e-06	Promoter (3-4kb)	19	21653525	21685637	32113	1	226016	ENSMUST00000052556.4	3794	ENSMUSG00000047368	Abhd17b	abhydrolase domain containing 17B
9	chr11	62537600	62538000	401	*	8.08285	7.36803	8.55868	-1.08802	3.62155e-09	6.91635e-06	Promoter (<=1kb)	11	62525143	62538485	13343	2	73139	ENSMUST00000123542.7	485	ENSMUSG00000018509	Cenpv	centromere protein V
10	chr4	109661130	109661530	401	*	8.6197	7.84002	9.12306	-1.16811	8.55875e-09	1.47108e-05	Promoter (3-4kb)	4	109660876	109665372	4497	2	12580	ENSMUST00000063531.4	3842	ENSMUSG00000028551	Cdkn2c	cyclin dependent kinase inhibitor 2C
11	chr5	114769824	114770224	401	*	9.21746	8.54656	9.67362	-0.982872	1.30048e-08	2.03206e-05	Promoter (2-3kb)	5	114764542	114767153	2612	2	26431	ENSMUST00000144191.1	-2671	ENSMUSG00000041890	Git2	GIT ArfGAP 2
12	chr11	120238770	120239170	401	*	9.25366	8.62519	9.68997	-0.873533	2.9396e-08	4.21049e-05	Promoter (2-3kb)	11	120236699	120292282	55584	1	268515	ENSMUST00000118987.1	2071	ENSMUSG00000039741	Bahcc1	BAH domain and coiled-coil containing 1
13	chr11	58957320	58957720	401	*	7.86853	7.24285	8.30351	-0.854946	3.9266e-08	5.04483e-05	Promoter (2-3kb)	11	58954685	58973098	18414	1	56631	ENSMUST00000047697.11	2635	ENSMUSG00000036964	Trim17	tripartite motif-containing 17
14	chr19	21656569	21656969	401	*	7.86991	7.22693	8.3131	-0.885968	4.10913e-08	5.04483e-05	Promoter (3-4kb)	19	21653525	21685637	32113	1	226016	ENSMUST00000052556.4	3044	ENSMUSG00000047368	Abhd17b	abhydrolase domain containing 17B
15	chr19	21650591	21650991	401	*	7.77972	7.15353	8.21493	-0.836484	5.61863e-08	6.4382e-05	Promoter (1-2kb)	19	21598826	21652610	53785	2	66206	ENSMUST00000180304.1	1619	ENSMUSG00000035171	1110059E24Rik	RIKEN cDNA 1110059E24 gene
16	chr5	142791717	142792117	401	*	8.11788	7.50017	8.54902	-0.805398	8.10387e-08	8.70559e-05	Promoter (3-4kb)	5	142724661	142788523	63863	2	231861	ENSMUST00000152247.7	-3194	ENSMUSG00000039477	Tnrc18	trinucleotide repeat containing 18
17	chr5	114780360	114780760	401	*	9.17031	8.57398	9.591	-0.718597	2.00748e-07	0.000202968	Intron (ENSMUST00000102578.10/68420, intron 1 of 14)	5	114764351	114775517	11167	2	26431	ENSMUST00000131016.1	-4843	ENSMUSG00000041890	Git2	GIT ArfGAP 2
18	chr18	75372636	75373036	401	*	7.80521	7.22758	8.21657	-0.680851	2.20341e-07	0.000210401	Promoter (1-2kb)	18	75374914	75394001	19088	1	17131	ENSMUST00000172718.1	-1878	ENSMUSG00000025880	Smad7	SMAD family member 7
19	chr11	87667522	87667922	401	*	7.46769	6.87742	7.88537	-0.661906	4.35667e-07	0.000394118	Promoter (2-3kb)	11	87664549	87734540	69992	1	207742	ENSMUST00000121782.8	2973	ENSMUSG00000034177	Rnf43	ring finger protein 43
20	chr14	26530338	26530738	401	*	7.93478	7.3444	8.35252	-0.657573	4.90347e-07	0.000421405	Promoter (2-3kb)	14	26413400	26533618	120219	2	83997	ENSMUST00000090359.10	2880	ENSMUSG00000021870	Slmap	sarcolemma associated protein
21	chr15	79683213	79683613	401	*	8.74792	8.1371	9.17571	-0.679121	6.01666e-07	0.000492449	Intron (ENSMUST00000023061.6/74158, intron 1 of 3)	15	79674251	79687919	13669	2	74158	ENSMUST00000023061.6	4306	ENSMUSG00000022426	Josd1	Josephin domain containing 1
22	chr11	96003302	96003702	401	*	8.52957	7.99498	8.91875	-0.552267	7.53221e-07	0.000588471	Promoter (2-3kb)	11	95957163	96005940	48778	2	140486	ENSMUST00000013559.2	2238	ENSMUSG00000013415	Igf2bp1	insulin-like growth factor 2 mRNA binding protein 1
23	chr15	79684195	79684595	401	*	8.66352	8.12332	9.05565	-0.554463	8.41404e-07	0.000628785	Promoter (3-4kb)	15	79674251	79687919	13669	2	74158	ENSMUST00000023061.6	3324	ENSMUSG00000022426	Josd1	Josephin domain containing 1
24	chr11	58981844	58982244	401	*	8.10926	7.50488	8.53391	-0.592564	1.94809e-06	0.00139516	Promoter (3-4kb)	11	58978116	58991457	13342	1	94091	ENSMUST00000093061.6	3728	ENSMUSG00000020455	Trim11	tripartite motif-containing 11
25	chr11	120229232	120229632	401	*	8.66445	8.12435	9.05652	-0.486797	3.56372e-06	0.00245013	Promoter (1-2kb)	11	120229802	120231585	1784	2	102640779	ENSMUST00000139014.1	1953	NA	2900052L18Rik	RIKEN cDNA 2900052L18 gene
26	chr5	142811409	142811809	401	*	8.19389	7.67861	8.57277	-0.4597	4.03456e-06	0.00266715	Intron (ENSMUST00000151477.7/231861, intron 2 of 15)	5	142793005	142817380	24376	2	231861	ENSMUST00000198181.1	5571	ENSMUSG00000039477	Tnrc18	trinucleotide repeat containing 18
27	chr11	120186889	120187289	401	*	8.88074	8.3886	9.24703	-0.436204	5.03275e-06	0.00320381	Promoter (1-2kb)	11	120185400	120188751	3352	2	100042332	ENSMUST00000155681.1	1462	ENSMUSG00000075389	Reno1	regulator of early neurogenesis 1
28	chr11	80078714	80079114	401	*	7.63554	7.101	8.02469	-0.425113	1.22529e-05	0.00752155	Promoter (1-2kb)	11	80059312	80080861	21550	2	54394	ENSMUST00000179855.1	1747	ENSMUSG00000017561	Crlf3	cytokine receptor-like factor 3
29	chr11	120185705	120186105	401	*	9.40091	8.88193	9.78179	-0.41356	1.35927e-05	0.00805625	Promoter (2-3kb)	11	120185400	120188751	3352	2	100042332	ENSMUST00000155681.1	2646	ENSMUSG00000075389	Reno1	regulator of early neurogenesis 1
30	chr6	134932905	134933305	401	*	7.93024	7.4458	8.29226	-0.396235	1.43608e-05	0.00822776	Promoter (3-4kb)	6	134929155	134951718	22564	1	381822	ENSMUST00000184504.1	3750	ENSMUSG00000098318	Lockd	lncRNA downstream of Cdkn1b
31	chr17	4999865	5000265	401	*	7.15074	6.63015	7.53248	-0.410428	1.48762e-05	0.00824815	Promoter (3-4kb)	17	4996429	5098186	101758	1	239985	ENSMUST00000156775.1	3436	ENSMUSG00000069729	Arid1b	AT rich interactive domain 1B (SWI-like)
32	chr11	58980593	58980993	401	*	8.39971	7.92216	8.75789	-0.390726	1.53648e-05	0.00825281	Promoter (2-3kb)	11	58978116	58991457	13342	1	94091	ENSMUST00000093061.6	2477	ENSMUSG00000020455	Trim11	tripartite motif-containing 11
33	chr3	60475145	60475545	401	*	7.22991	6.72186	7.6049	-0.401474	1.67258e-05	0.00871161	Promoter (2-3kb)	3	60473079	60628200	155122	1	56758	ENSMUST00000192807.5	2066	ENSMUSG00000027763	Mbnl1	muscleblind like splicing regulator 1
34	chr11	19013734	19014134	401	*	7.55978	7.07513	7.92192	-0.382578	2.09697e-05	0.0106008	Promoter (1-2kb)	11	18880668	19012002	131335	2	17268	ENSMUST00000118661.7	-1732	ENSMUSG00000020160	Meis1	Meis homeobox 1
35	chr5	111430765	111431165	401	*	6.41838	5.80476	6.84753	-0.434758	2.22185e-05	0.0109112	Intron (ENSMUST00000094463.4/433938, intron 1 of 1)	5	111417442	111457033	39592	1	433938	ENSMUST00000094463.4	13323	ENSMUSG00000070576	Mn1	meningioma 1
36	chr11	86582137	86582537	401	*	7.4288	6.97617	7.77282	-0.342446	5.90523e-05	0.0281942	Promoter (1-2kb)	11	86584067	86584158	92	2	387140	ENSMUST00000083521.1	1621	ENSMUSG00000065455	Mir21a	microRNA 21a
37	chr17	34196515	34196915	401	*	8.56408	8.1271	8.89901	-0.332562	7.80718e-05	0.0362675	Promoter (<=1kb)	17	34197721	34201205	3485	1	16913	ENSMUST00000173441.8	-806	ENSMUSG00000024338	Psmb8	proteasome (prosome, macropain) subunit, beta type 8 (large multifunctional peptidase 7)
