# Supplementary material for: Transcriptional and epigenetic rewiring by the NUP98::KDM5A fusion oncoprotein directly activates CDK12
Source: Nat Commun. 2025 May 19;16:4656. doi: 10.1038/s41467-025-59930-9 (PMC12089343; doi:10.1038/s41467-025-59930-9)
Supplement: Supplementary file 6 — Supplementary Data 5 [file 41467_2025_59930_MOESM6_ESM.xlsx]

## Sheet: 249 diff. genes dTAG13 (24h)
Supplementary Table 5. RNA-seq differential genes and 38 NUP98::KDM5A target genes: "249 diff. genes dTAG13 (24h)"
Differentially expressed genes including statistics were calculated with DESeq2.
ncbi_id	gene_symbol	entrez_id	baseMean	log2FoldChange	lfcSE	stat	pvalue	padj
NM_007413	Adora2b	11541	40.3138	1.05015	0.315039	3.3334	0.000857921	0.0143022
NM_009640	Angpt1	11600	331.986	-1.71193	0.110854	-15.4432	8.38235e-54	1.44931e-50
NM_009744	Bcl6	12053	28.5941	1.14854	0.260612	4.40711	1.04759e-05	0.000325937
NM_007561	Bmpr2	12168	548.805	-1.02902	0.0929901	-11.0659	1.83661e-28	6.9464e-26
NM_007564	Zfp36l1	12192	32.6259	1.27541	0.348473	3.65999	0.000252224	0.00515354
NM_009779	C3ar1	12267	58.6421	1.20416	0.185853	6.47912	9.22604e-11	7.25083e-09
NM_007579	Cacna1b	12287	18.2173	-1.86503	0.385707	-4.83535	1.32911e-06	5.18912e-05
NM_009841	Cd14	12475	35.9961	1.56639	0.309248	5.06515	4.08089e-07	1.8293e-05
NM_009856	Cd83	12522	7.39875	1.75923	0.577998	3.04366	0.00233716	0.0321074
NM_019753	Cdh17	12557	742.32	-1.10613	0.0854984	-12.9374	2.76674e-38	1.96976e-35
NM_007671	Cdkn2c	12580	276.855	-1.35685	0.120235	-11.2849	1.55739e-29	6.28302e-27
NM_007697	Chl1	12661	6.45428	-2.21101	0.608933	-3.63096	0.000282373	0.0056676
NM_007719	Ccr7	12775	41.1577	-1.36057	0.251006	-5.42047	5.94425e-08	2.99764e-06
NM_009921	Camp	12796	16.9952	1.69168	0.4518	3.74432	0.000180886	0.00389549
NM_009943	Cox6a2	12862	114.293	-1.18553	0.187554	-6.32097	2.5992e-10	1.95392e-08
NM_007796	Ctla2a	13024	381.056	-2.61019	0.159244	-16.3912	2.21038e-60	4.4587e-57
NM_007797	Ctla2b	13025	49.9677	-1.2507	0.211847	-5.90378	3.55256e-09	2.12855e-07
NM_009982	Ctsc	13032	370.926	1.01651	0.119382	8.51481	1.66861e-17	2.62276e-15
NM_007801	Ctsh	13036	13.2204	2.36349	0.425943	5.54886	2.87546e-08	1.53311e-06
NM_009987	Cx3cr1	13051	325.356	1.99078	0.163542	12.1729	4.33265e-34	2.48751e-31
NM_007807	Cybb	13058	324.456	2.06415	0.152327	13.5508	7.83299e-42	5.92516e-39
NM_007836	Gadd45a	13197	42.2374	1.00345	0.238299	4.21086	2.544e-05	0.000722772
NM_010029	Ddx4	13206	10.2108	-2.85614	0.642636	-4.44441	8.81327e-06	0.000280703
NM_007897	Ebf1	13591	56.1334	-1.27964	0.224978	-5.68783	1.28664e-08	7.1106e-07
NM_007910	Efna4	13639	13.644	-1.46483	0.509506	-2.875	0.0040403	0.0483678
NM_018781	Egr3	13655	40.4501	1.24678	0.257399	4.84378	1.2739e-06	5.00585e-05
NM_133659	Erg	13876	169.526	-1.25401	0.132766	-9.44522	3.54659e-21	7.94895e-19
NM_016707	Bcl11a	14025	849.332	-1.12524	0.0934849	-12.0366	2.2807e-33	1.20014e-30
NM_007972	F10	14058	134.131	1.47257	0.14422	10.2106	1.77795e-24	5.51758e-22
NM_010169	F2r	14062	14.3571	-1.56588	0.425245	-3.68229	0.000231145	0.00477396
NM_007975	F2rl3	14065	28.5253	-1.6032	0.326126	-4.91589	8.8379e-07	3.65457e-05
NM_010172	F7	14068	19.015	1.11877	0.358239	3.12298	0.0017903	0.0262642
NM_010190	Fcnb	14134	21.909	1.75545	0.302367	5.8057	6.40993e-09	3.7478e-07
NM_010208	Fgr	14191	17.5359	1.4342	0.42656	3.36225	0.000773095	0.0131415
NM_010229	Flt3	14255	275.765	-1.37562	0.185193	-7.42806	1.10204e-13	1.19858e-11
NM_010233	Fn1	14268	37.1175	1.12893	0.246655	4.57695	4.71803e-06	0.000159504
NM_010234	Fos	14281	122.232	1.21205	0.20602	5.88315	4.02533e-09	2.39993e-07
NM_008037	Fosl2	14284	160.587	1.23342	0.13048	9.45299	3.29286e-21	7.51952e-19
NM_008039	Fpr2	14289	17.9798	1.39737	0.441766	3.16314	0.0015608	0.0234371
NM_008043	Frat1	14296	273.611	-2.00343	0.105876	-18.9223	7.46746e-80	2.25947e-76
NM_008088	Gas7	14457	70.7712	1.10563	0.196577	5.62442	1.86127e-08	1.00567e-06
NM_008102	Gch1	14528	54.8713	-1.10835	0.267565	-4.14235	3.4377e-05	0.000934977
NM_010266	Gda	14544	485.202	1.3205	0.0897609	14.7113	5.45792e-49	6.0052e-46
NM_010276	Gem	14579	286.423	-1.19297	0.113358	-10.5239	6.70553e-26	2.25436e-23
NM_008147	Lilr4b	14727	115.904	1.03324	0.155096	6.66196	2.70192e-11	2.22458e-09
NM_008151	Gpr12	14738	11.3868	-2.30061	0.468644	-4.90908	9.15048e-07	3.74149e-05
NM_018882	Adgrg1	14766	519.611	-1.21517	0.0962637	-12.6233	1.57008e-36	1.00014e-33
NM_013818	Gtpbp1	14904	1112.48	-1.65721	0.213069	-7.77782	7.37845e-15	8.67003e-13
NR_027857	Nkx6-2	14912	401.649	-3.39742	0.195856	-17.3465	2.09486e-67	5.07081e-64
NM_010389	H2-Ob	15002	101.72	-1.24883	0.15637	-7.98642	1.38919e-15	1.80789e-13
NM_010401	Hal	15109	11.3736	1.64403	0.479147	3.43115	0.000601027	0.0106817
NM_010415	Hbegf	15200	87.9028	-1.28086	0.225078	-5.69073	1.26498e-08	7.02297e-07
NM_008235	Hes1	15205	13.0733	-1.72795	0.448702	-3.851	0.000117638	0.00267627
NM_010441	Hmga2	15364	3428.04	-1.03686	0.0684242	-15.1535	7.18789e-52	9.66611e-49
NM_008263	Hoxa10	15395	487.253	-1.32536	0.111998	-11.8338	2.60899e-32	1.20264e-29
NM_008265	Hoxa4	15401	11.2763	-2.39869	0.591767	-4.05344	5.04701e-05	0.00130243
NM_010453	Hoxa5	15402	347.486	-1.81437	0.129682	-13.9909	1.77165e-44	1.53159e-41
NM_010454	Hoxa6	15403	29.4323	-2.95202	0.583558	-5.05865	4.22235e-07	1.88572e-05
NM_010456	Hoxa9	15405	2306.12	-1.70214	0.0705326	-24.1327	1.1342e-128	1.37272e-124
NM_017370	Hp	15439	361.018	1.53259	0.150165	10.206	1.86298e-24	5.63692e-22
NM_008320	Irf8	15900	1124.08	1.2154	0.0803506	15.1262	1.08823e-51	1.31709e-48
NM_008351	Il12a	16159	74.7369	-1.63166	0.19122	-8.53288	1.42744e-17	2.2732e-15
NM_008362	Il1r1	16177	7.5337	-1.57554	0.530744	-2.96856	0.00299203	0.0388546
NM_016780	Itgb3	16416	25.032	1.00466	0.281941	3.56339	0.000366095	0.00707804
NM_010623	Kif17	16559	25.3415	-1.18576	0.312322	-3.79659	0.000146698	0.00326375
NM_021099	Kit	16590	434.735	-1.02843	0.248433	-4.13965	3.47829e-05	0.000943895
NM_010637	Klf4	16600	54.127	1.90212	0.237483	8.0095	1.15174e-15	1.53182e-13
NM_010658	Mafb	16658	20.2523	2.4978	0.351221	7.11176	1.1457e-12	1.1366e-10
NM_008484	Lamb3	16780	9.71867	-1.33247	0.463981	-2.87182	0.00408114	0.0486641
NM_010689	Lat	16797	43.9022	-1.45351	0.308161	-4.71672	2.3968e-06	8.79409e-05
NM_013585	Psmb9	16912	428.188	-1.03116	0.135949	-7.58488	3.32794e-14	3.69523e-12
NM_008506	Mycl	16918	4.62133	2.45887	0.788897	3.11684	0.001828	0.0264961
NM_008522	Ltf	17002	102.61	1.09938	0.181055	6.07208	1.26261e-09	8.30506e-08
NM_017372	Lyz2	17105	411.306	1.06614	0.200494	5.31755	1.05175e-07	5.0513e-06
NM_001042660	Smad7	17131	179.721	-1.27922	0.151141	-8.46374	2.58944e-17	4.01795e-15
NM_178076	Mcf2l	17207	37.1133	1.02129	0.249711	4.08988	4.31602e-05	0.00113806
NM_010789	Meis1	17268	151.683	-1.13128	0.191085	-5.92028	3.21388e-09	1.95465e-07
NM_008611	Mmp8	17394	82.1329	1.72307	0.201183	8.56471	1.08346e-17	1.79631e-15
NM_010821	Mpeg1	17476	191.542	1.08357	0.135231	8.01277	1.12156e-15	1.52197e-13
NM_010824	Mpo	17523	5002.41	1.01499	0.103485	9.8081	1.03909e-22	2.67577e-20
NM_001039546	Myo6	17920	11.9532	-1.59728	0.485279	-3.29146	0.000996671	0.0160622
NM_008694	Ngp	18054	206.939	2.16062	0.107798	20.0433	2.31147e-89	9.32523e-86
NM_008699	Nkx2-3	18089	448.796	-2.48126	0.104994	-23.6324	1.79111e-123	1.08389e-119
NM_008737	Nrp1	18186	30.2707	1.81552	0.269941	6.72563	1.74832e-11	1.5007e-09
NM_011031	P4ha2	18452	17.1907	-1.03886	0.344925	-3.01183	0.00259677	0.0349199
NM_181585	Pik3r3	18710	14.5307	-1.35339	0.391598	-3.45606	0.000548138	0.00994619
NM_011101	Prkca	18750	10.4327	-1.6289	0.545317	-2.98706	0.00281673	0.0370151
NM_008873	Plau	18792	31.4664	1.15295	0.251888	4.57724	4.71142e-06	0.000159504
NM_008902	Endou	19011	27.905	-2.77799	0.376027	-7.38775	1.49331e-13	1.57161e-11
NM_011178	Prtn3	19152	2005.17	1.12223	0.0948512	11.8315	2.68291e-32	1.20264e-29
NM_013831	Pstpip2	19201	61.1839	1.00326	0.238867	4.20006	2.66838e-05	0.000749671
NM_009003	Rab4a	19341	121.804	-1.40046	0.155444	-9.00939	2.072e-19	3.98055e-17
NM_009020	Rag2	19374	15.1763	-2.08564	0.33463	-6.23267	4.58551e-10	3.34328e-08
NR_001460	Rmrp	19782	33.3387	-1.18337	0.358202	-3.30365	0.000954356	0.0155878
NM_011309	S100a1	20193	16.8796	1.13822	0.344285	3.30602	0.000946304	0.0154981
NM_009126	Serpinb3a	20248	4.66784	-4.16408	1.18674	-3.50885	0.000450044	0.00845788
NM_031195	Msr1	20288	22.755	1.72541	0.291735	5.9143	3.33295e-09	2.0069e-07
NM_011346	Sell	20343	486.747	1.05622	0.102516	10.303	6.83136e-25	2.17579e-22
NM_013658	Sema4a	20351	121.158	1.72082	0.201121	8.55614	1.16707e-17	1.88334e-15
NM_009177	St3gal1	20442	43.2505	-1.0908	0.226774	-4.81007	1.50878e-06	5.81555e-05
NR_045594	Slc12a4	20498	27.8058	1.01645	0.325578	3.12198	0.00179636	0.0263213
NM_011395	Slc22a3	20519	43.1928	-2.263	0.251368	-9.00276	2.20114e-19	4.16257e-17
NM_011408	Slfn2	20556	454.34	1.25878	0.150658	8.35525	6.52937e-17	9.87811e-15
NM_009223	Snn	20621	18.6816	-2.24006	0.404551	-5.53714	3.07451e-08	1.63205e-06
NM_011439	Sox13	20668	13.5559	-1.43279	0.450489	-3.18053	0.00147007	0.0222125
NM_009238	Sox4	20677	764.952	-1.52231	0.142164	-10.7081	9.3286e-27	3.32071e-24
NM_009285	Stc1	20855	6.93809	-3.14133	0.680779	-4.61431	3.94401e-06	0.000136775
NM_011519	Sdc1	20969	73.5331	-1.44086	0.21586	-6.67499	2.47245e-11	2.0633e-09
NM_013682	T2	21331	2.97501	-4.15121	1.40073	-2.9636	0.0030406	0.0392537
NM_013683	Tap1	21354	384.109	-1.13259	0.0816149	-13.8773	8.70126e-44	7.02076e-41
NM_009333	Tcf7l2	21416	205.221	-1.30892	0.136837	-9.56549	1.11669e-21	2.5991e-19
NM_207652	Tsc22d1	21807	562.846	-1.38461	0.113778	-12.1694	4.52163e-34	2.48751e-31
NM_009369	Tgfbi	21810	19.3986	1.58269	0.335785	4.7134	2.43613e-06	8.88086e-05
NM_009477	Upp1	22271	12.4456	1.9127	0.46619	4.10283	4.08123e-05	0.00108572
NM_016982	Vpreb1	22362	12.9196	-1.58474	0.498806	-3.17706	0.00148776	0.0223879
NM_009531	Xpc	22591	1554.27	-1.10488	0.1086	-10.1739	2.59429e-24	7.65822e-22
NM_011864	Papss2	23972	22.8288	1.11498	0.29421	3.78973	0.000150809	0.00333073
NM_011897	Spry2	24064	166.446	-1.01747	0.165117	-6.16214	7.17702e-10	4.99215e-08
NM_011898	Spry4	24066	33.6847	-1.14023	0.302274	-3.77218	0.000161829	0.00353102
NM_152134	Homer1	26556	189.71	-1.23291	0.131143	-9.40128	5.39038e-21	1.18618e-18
NM_012057	Irf5	27056	61.0957	1.2207	0.210709	5.79331	6.90134e-09	4.01572e-07
NM_153319	Amot	27494	99.719	-1.32956	0.19132	-6.94942	3.66781e-12	3.33771e-10
NM_015779	Elane	50701	20.953	1.44443	0.346713	4.16609	3.09873e-05	0.000854303
NM_016765	Ddah2	51793	61.4955	-1.10505	0.224038	-4.9324	8.12244e-07	3.38986e-05
NM_016851	Irf6	54139	19.0849	-1.31984	0.428284	-3.0817	0.00205824	0.0292038
NM_017480	Icos	54167	13.0384	-1.93287	0.393264	-4.91495	8.88071e-07	3.65457e-05
NM_018784	St3gal6	54613	9.87459	-1.39487	0.473203	-2.94772	0.00320127	0.0406028
NM_019576	Thsd1	56229	30.5703	-1.38272	0.30333	-4.55846	5.15297e-06	0.000172323
NR_132130	Clec7a	56644	49.4323	1.91521	0.215159	8.90137	5.51615e-19	9.96447e-17
NM_020043	Igdcc4	56741	2.55276	-3.28149	1.12936	-2.90562	0.00366528	0.0448542
NM_020574	Kcne3	57442	81.7047	-2.15023	0.192662	-11.1606	6.35605e-29	2.48152e-26
NM_021325	Cd200r1	57781	29.5495	1.5156	0.276862	5.4742	4.39503e-08	2.24443e-06
NM_021719	Cldn15	60363	18.0628	1.69442	0.390153	4.34297	1.4057e-05	0.000424269
NM_025423	1110059E24Rik	66206	1101.73	-1.25866	0.0996672	-12.6286	1.46817e-36	9.87184e-34
NM_025427	Rgcc	66214	40.8312	1.24625	0.277758	4.48681	7.22973e-06	0.000233337
NM_025778	Bcl2l14	66813	16.6911	-1.3568	0.386833	-3.50747	0.000452395	0.0084889
NM_198294	Tanc1	66860	30.119	-1.09031	0.265931	-4.09998	4.1319e-05	0.00109665
NM_026010	Lipt2	67164	39.3434	-1.04548	0.228579	-4.57383	4.78887e-06	0.000161448
NM_023386	Rtp4	67775	100.071	-1.24876	0.269258	-4.63778	3.52173e-06	0.000123906
NM_026380	Rgs8	67792	60.5573	-1.51686	0.194541	-7.79715	6.33218e-15	7.58796e-13
NM_026424	Coq10b	67876	10.6828	1.46566	0.488872	2.99804	0.00271718	0.0360593
NR_027896	A930003A15Rik	68162	3.95923	-3.38559	0.951671	-3.55752	0.000374369	0.00721491
NM_026779	Mocos	68591	23.3935	1.1452	0.299334	3.82583	0.000130333	0.00293201
NM_027419	2810408A11Rik	70419	15.7917	-1.16881	0.397442	-2.94084	0.00327322	0.0412664
NM_027482	5730508B09Rik	70617	29.397	1.27741	0.306144	4.1726	3.01145e-05	0.000834026
NM_027817	Grap	71520	72.3517	-1.02868	0.210887	-4.87787	1.07236e-06	4.26932e-05
NM_027881	Osbpl3	71720	19.6045	1.28823	0.371882	3.46408	0.000532042	0.00971237
NM_028064	Slc39a4	72027	36.6294	-1.06906	0.315196	-3.39173	0.000694524	0.0119912
NM_028067	Tsc22d2	72033	285.94	-1.08139	0.109402	-9.88455	4.85775e-23	1.30652e-20
NM_028283	Uaca	72565	169.775	-2.23752	0.186223	-12.0153	2.9536e-33	1.48948e-30
NR_015611	Hoxaas3	72628	43.4846	-1.71203	0.357135	-4.7938	1.63651e-06	6.26794e-05
NM_001029890	Mex3a	72640	141.467	-1.47976	0.137879	-10.7323	7.17615e-27	2.63191e-24
NM_028317	Skida1	72668	20.6864	-2.9275	0.396342	-7.3863	1.50975e-13	1.57521e-11
NM_175188	March1	72925	8.37217	1.78265	0.610607	2.91948	0.00350617	0.0435232
NM_152799	Pear1	73182	33.8809	-1.05985	0.246277	-4.30348	1.68135e-05	0.000495117
NM_028522	Tex33	73376	15.04	-2.77726	0.587491	-4.72732	2.27504e-06	8.44627e-05
NM_028724	Rin2	74030	106.336	1.33515	0.168883	7.9058	2.66219e-15	3.35631e-13
NM_028765	Acoxl	74121	14.7345	-1.46297	0.446963	-3.27312	0.00106366	0.0169165
NM_133754	Fblim1	74202	18.0297	1.39673	0.331776	4.20987	2.55512e-05	0.00072423
NM_028943	Sgms2	74442	194.062	1.10719	0.138198	8.01165	1.13176e-15	1.52197e-13
NM_029094	Pik3cb	74769	37.0151	1.29914	0.247917	5.24023	1.60373e-07	7.49417e-06
NM_144539	Slamf7	75345	5.20288	2.21517	0.686126	3.22852	0.00124432	0.0192636
NM_029441	Cdyl2	75796	27.5399	1.14464	0.329952	3.46911	0.00052219	0.00956138
NM_183115	Ccdc125	76041	29.6145	1.44703	0.29033	4.98409	6.22525e-07	2.70051e-05
NM_029509	Gbp8	76074	9.13222	-1.44974	0.484547	-2.99195	0.00277204	0.0366667
NM_029529	Slc35d3	76157	26.2378	-2.45104	0.30686	-7.98749	1.37709e-15	1.80789e-13
NR_077217	C030013G03Rik	77414	13.1669	-2.15021	0.402937	-5.33634	9.48399e-08	4.59139e-06
NR_029464	5033406O09Rik	77675	14.8555	-1.31866	0.400263	-3.2945	0.00098598	0.0159111
NM_029983	Sla2	77799	48.6557	-1.26273	0.256907	-4.91513	8.87224e-07	3.65457e-05
NM_024124	Hdac9	79221	20.0286	1.34873	0.304874	4.4239	9.69351e-06	0.000305522
NM_024469	Bhlhe41	79362	13.2206	1.77038	0.526818	3.36051	0.000777987	0.0132061
NM_030565	Fam20c	80752	61.3511	1.49692	0.211799	7.06764	1.57596e-12	1.51848e-10
NM_020036	Calm4	80796	13.7696	-2.22852	0.433845	-5.13666	2.79663e-07	1.27727e-05
NM_030701	Hcar2	80885	35.4241	1.37403	0.304701	4.50944	6.50003e-06	0.000212621
NM_030889	Sorcs2	81840	14.9815	-1.7476	0.475134	-3.67812	0.000234957	0.0048362
NM_031254	Trem2	83433	54.6811	1.32858	0.22676	5.85898	4.65715e-09	2.76302e-07
NM_053093	Tac4	93670	60.1696	-1.02052	0.257842	-3.95792	7.56042e-05	0.00186362
NM_053110	Gpnmb	93695	312.024	1.36943	0.142363	9.61929	6.62851e-22	1.63724e-19
NM_033602	Peli2	93834	11.3934	1.696	0.389761	4.35137	1.35287e-05	0.000410371
NM_053195	Slc24a3	94249	31.151	-1.08579	0.277842	-3.90795	9.30821e-05	0.00222204
NM_001003948	Pid1	98496	22.7609	1.4663	0.317849	4.61321	3.96493e-06	0.000137107
NM_178405	Atp1a2	98660	10.6765	-1.51717	0.529697	-2.86423	0.00418028	0.0495048
NR_102275	AI839979	100740	54.3611	1.65499	0.217039	7.62533	2.43418e-14	2.72785e-12
NM_145616	Lrrc49	102747	26.3892	-1.29516	0.324682	-3.98899	6.63545e-05	0.00165245
NR_045310	A430088P11Rik	106059	7.20114	-1.79232	0.557317	-3.21598	0.00129999	0.0199776
NM_134148	Carns1	107239	21.1915	-1.03437	0.342232	-3.02242	0.00250763	0.0339484
NM_175048	Gimap4	107526	76.5036	-1.06393	0.184128	-5.77821	7.5501e-09	4.35138e-07
NM_080437	Celsr3	107934	10.5272	1.91699	0.539174	3.55542	0.000377371	0.00723822
NM_001002896	Bfsp2	107993	24.6102	-1.12477	0.305749	-3.67873	0.0002344	0.00483295
NM_175362	Card11	108723	51.0708	1.12925	0.181364	6.2264	4.77283e-10	3.43843e-08
NM_027269	Dnaaf2	109065	309.602	-1.11821	0.0980454	-11.405	3.94592e-30	1.68049e-27
NM_175414	Tspan9	109246	31.6094	-1.29894	0.356351	-3.64511	0.000267281	0.00540954
NM_001033228	Itga1	109700	51.318	2.8285	0.293133	9.6492	4.95396e-22	1.24912e-19
NM_010738	Ly6a	110454	78.5625	-1.35116	0.22602	-5.97807	2.25795e-09	1.41596e-07
NM_207131	Cebpe	110794	66.2638	1.04267	0.243403	4.28371	1.838e-05	0.00053346
NM_153054	Slc18a1	110877	50.7715	-1.62442	0.241442	-6.72799	1.72024e-11	1.48715e-09
NM_080471	Ankrd6	140577	19.6497	-1.50904	0.34672	-4.35233	1.347e-05	0.000409617
NM_172455	Tmprss7	208171	30.0019	-1.38023	0.374255	-3.68794	0.000226073	0.00469382
NR_003967	Gm4759	209380	23.2042	-1.2878	0.354039	-3.63745	0.000275347	0.00555421
NM_001302546	Cfap46	212124	2.26816	-4.13393	1.38654	-2.98147	0.00286867	0.0374941
NM_177603	Frat2	212398	690.282	-1.83533	0.119957	-15.2999	7.66288e-53	1.1593e-49
NM_178045	Rassf4	213391	35.8484	1.86899	0.256002	7.30067	2.86329e-13	2.88787e-11
NM_178098	4930486L24Rik	214639	11.0738	-1.86464	0.556004	-3.35364	0.000797567	0.0134818
NM_181328	Slc25a29	214663	12.9832	-1.4967	0.453803	-3.29813	0.000973312	0.0158031
NM_172563	Hlf	217082	5.61082	-1.79775	0.614741	-2.9244	0.00345119	0.0429288
NM_146042	Rnf144b	218215	34.1604	1.69505	0.271085	6.25282	4.03098e-10	2.97481e-08
NM_139234	Fgd4	224014	260.551	1.10242	0.128614	8.57153	1.02121e-17	1.71662e-15
NM_172614	Tmem44	224090	12.4844	-1.53868	0.428337	-3.59222	0.000327872	0.00644195
NM_001080769	Uhrf1bp1	224648	293.033	-1.04379	0.114621	-9.1064	8.51605e-20	1.68967e-17
NM_001204910	AI607873	226691	23.0127	1.54951	0.289519	5.35203	8.69749e-08	4.22754e-06
NM_145526	P2rx3	228139	16.3729	-2.36644	0.409287	-5.78186	7.388e-09	4.27832e-07
NM_001099631	Sh2d5	230863	999.584	-1.22594	0.0868096	-14.1222	2.77081e-45	2.57962e-42
NM_153175	Gimap6	231931	151.95	-1.1978	0.136047	-8.80429	1.31687e-18	2.30986e-16
NM_207244	Cd200r4	239849	100.821	1.04467	0.195088	5.35488	8.56127e-08	4.17811e-06
NM_153166	Cpne5	240058	21.4932	-1.27799	0.406076	-3.14717	0.00164857	0.0244517
NM_173423	Fem1c	240263	127.229	-1.04463	0.159083	-6.56659	5.14803e-11	4.15378e-09
NM_001001309	Itga8	241226	72.1228	-2.0855	0.251554	-8.29045	1.1282e-16	1.66519e-14
NM_212486	Gimap8	243374	16.2878	-1.60722	0.389113	-4.13047	3.62018e-05	0.000980203
NM_001319151	Myo16	244281	15.2145	-3.06068	0.496122	-6.16922	6.86296e-10	4.8013e-08
NM_001122594	Phlpp2	244650	85.3278	1.04568	0.186792	5.59806	2.16761e-08	1.16082e-06
NM_001111141	Sprtn	244666	38.1507	-1.06164	0.329189	-3.225	0.00125971	0.0194716
NM_148939	Ly6g5b	266614	83.8888	-2.34874	0.198217	-11.8493	2.16912e-32	1.05011e-29
NM_198423	Bahcc1	268515	122.724	-1.65721	0.179275	-9.24399	2.37465e-20	4.87125e-18
NM_001112735	9930012K11Rik	268759	69.3662	-1.22717	0.186105	-6.594	4.28136e-11	3.50117e-09
NM_174960	Gimap9	317758	478.894	-1.2435	0.09977	-12.4636	1.17881e-35	7.13358e-33
NM_178218	Hist3h2a	319162	13.2148	-1.65733	0.494528	-3.35134	0.000804219	0.0135753
NM_176930	Nrcam	319504	7.52591	-2.27188	0.65004	-3.49498	0.000474096	0.00882767
NM_176933	Dusp4	319520	36.1338	-1.0133	0.332716	-3.04555	0.00232257	0.032016
NM_177034	Apba1	319924	9.2756	2.23517	0.516156	4.33041	1.48829e-05	0.00044476
NR_015602	F730043M19Rik	320046	4.88728	-2.76709	0.841802	-3.2871	0.00101226	0.0162669
NM_181318	Rasgef1b	320292	14.4674	1.30382	0.39502	3.30064	0.000964653	0.0156925
NM_177152	Lrig3	320398	5.34446	-3.63771	1.2435	-2.92539	0.00344026	0.0428369
NR_030699	A630072M18Rik	320770	290.7	-1.10454	0.138755	-7.9604	1.71482e-15	2.18467e-13
NM_183031	Gpr183	321019	165.987	1.78589	0.190565	9.37157	7.14636e-21	1.54451e-18
NM_183315	Ctxn1	330695	11.0488	-2.35026	0.518631	-4.53165	5.85236e-06	0.000192476
NM_001042715	Drc7	330830	23.355	-1.53562	0.340693	-4.50734	6.56455e-06	0.000213577
NM_177909	Slc9a9	331004	101.967	-1.3373	0.154079	-8.67934	3.98087e-18	6.88292e-16
NR_002864	Peg13	353342	146.157	-1.29873	0.174959	-7.42304	1.14463e-13	1.21522e-11
NM_029861	Cnrip1	380686	16.0214	-1.90819	0.479727	-3.97766	6.95965e-05	0.00172962
NM_001005423	Mreg	381269	2.89079	4.27858	1.29751	3.29754	0.000975371	0.0158031
NM_001301745	Mnda	381308	15.8134	2.12584	0.440007	4.83138	1.3559e-06	5.27668e-05
NR_110572	Zeb2os	433424	48.4085	1.6831	0.214169	7.85874	3.88002e-15	4.79183e-13
NM_001004174	AA467197	433470	34.9327	-1.40339	0.255543	-5.49178	3.97901e-08	2.05803e-06
NM_001081235	Mn1	433938	261.701	-1.0467	0.127421	-8.21453	2.12989e-16	3.10579e-14
NM_001207021	Shisa8	435145	22.6837	1.13747	0.370087	3.07352	0.00211551	0.0298299
NR_030682	2810410L24Rik	100042332	15.2462	-1.97893	0.51316	-3.85635	0.000115092	0.00262798
NR_003681	Snora15	100113364	21.2081	-2.28394	0.578583	-3.94747	7.89803e-05	0.00193111
NM_001202500	Armcx4	100503043	59.8565	-1.26912	0.214326	-5.92143	3.19147e-09	1.95082e-07
NR_103513	Gm15694	101669761	16.8306	1.4259	0.476818	2.99044	0.00278574	0.0367274

## Sheet: 38 target genes RNA-seq
Supplementary Table 5. RNA-seq differential genes and 38 NUP98::KDM5A target genes: "38 target genes RNA-seq"
Differentially expressed genes including statistics were calculated with DESeq2.
ncbi_id	gene_symbol	entrez_id	baseMean	log2FoldChange	lfcSE	stat	pvalue	padj
NM_008699	Nkx2-3	18089	448.796	-2.26536	0.102113	-22.1848	4.81997e-109	2.01282e-105
NM_008043	Frat1	14296	273.611	-1.9517	0.105661	-18.4713	3.5168e-76	9.79078e-73
NM_010456	Hoxa9	15405	2306.12	-1.6602	0.0705179	-23.543	1.48181e-122	1.23761e-118
NM_007671	Cdkn2c	12580	276.855	-1.51846	0.122428	-12.4029	2.51899e-35	2.62983e-32
NM_028067	Tsc22d2	72033	285.94	-1.31587	0.111416	-11.8104	3.44859e-32	2.88027e-29
NM_198423	Bahcc1	268515	122.724	-1.30613	0.174573	-7.48188	7.32644e-14	1.49245e-11
NM_027269	Dnaaf2	109065	309.602	-1.1899	0.0988062	-12.0427	2.11855e-33	1.96602e-30
NM_001042660	Smad7	17131	179.721	-1.18549	0.150345	-7.88511	3.14262e-15	7.71975e-13
NM_013585	Psmb9	16912	428.188	-1.15306	0.136579	-8.44242	3.10846e-17	8.95236e-15
NR_027857	Nkx6-2	14912	401.649	-1.12569	0.180471	-6.23748	4.44667e-10	7.14203e-08
NM_008263	Hoxa10	15395	487.253	-1.09953	0.110579	-9.94342	2.69408e-23	1.50006e-20
NM_009875	Cdkn1b	12576	1016.51	-1.07016	0.0805453	-13.2865	2.77425e-40	3.86176e-37
NM_009238	Sox4	20677	764.952	-1.05822	0.14066	-7.52326	5.34251e-14	1.17423e-11
NM_007561	Bmpr2	12168	548.805	-1.01732	0.0930968	-10.9275	8.51517e-28	5.92656e-25
NM_010455	Hoxa7	15404	518.747	-0.99943	0.0943204	-10.5961	3.10626e-26	1.85311e-23
NM_025423	1110059E24Rik	66206	1101.73	-0.968332	0.0989728	-9.78382	1.3213e-22	6.89718e-20
NM_011221	Purb	19291	1422.29	-0.932571	0.0563733	-16.5428	1.80506e-61	3.76897e-58
NM_026952	Cdk12	69131	1530.09	-0.926544	0.099574	-9.30508	1.33893e-20	4.86205e-18
NM_178242	Tnrc18	231861	769.37	-0.899373	0.117215	-7.67286	1.682e-14	3.90223e-12
NR_037956	Lockd	381822	479.622	-0.885522	0.101927	-8.68781	3.69492e-18	1.18692e-15
NM_021310	Jmy	57748	399.95	-0.846479	0.0954128	-8.87175	7.20067e-19	2.4056e-16
NM_032008	Slmap	83997	1103.31	-0.817684	0.0998326	-8.19055	2.60027e-16	7.23916e-14
NM_016707	Bcl11a	14025	849.332	-0.797102	0.0927701	-8.59223	8.52949e-18	2.63846e-15
NM_173443	Vcpip1	70675	914.435	-0.744581	0.0691551	-10.7668	4.93721e-27	3.17197e-24
NM_173394	Ticam2	225471	235.256	-0.718479	0.123935	-5.79721	6.74289e-09	9.70976e-07
NM_028149	Fbxl20	72194	172.114	-0.676617	0.135458	-4.99502	5.88291e-07	6.46501e-05
NM_172448	Rnf43	207742	77.468	-0.66112	0.196393	-3.36632	0.00076178	0.0338425
NM_019834	Git2	26431	320.414	-0.637378	0.112851	-5.64794	1.62382e-08	2.15272e-06
NM_009189	Six1	20471	185.852	-0.578064	0.103934	-5.56182	2.66972e-08	3.43039e-06
NM_001080977	Rsbn1l	242860	864.176	-0.564525	0.0876243	-6.44256	1.17476e-10	2.08758e-08
NM_001081235	Mn1	433938	261.701	-0.541867	0.124534	-4.35116	1.35419e-05	0.00117815
NM_013685	Tcf4	21413	2668.05	-0.51195	0.0647599	-7.90536	2.67169e-15	6.7618e-13
NM_009951	Igf2bp1	140486	1580.18	-0.495266	0.0699966	-7.07558	1.48829e-12	2.95957e-10
NM_023670	Igf2bp3	140488	1809.48	-0.485695	0.0718417	-6.76063	1.37394e-11	2.608e-09
NM_133786	Smc4	70099	7690.37	-0.47368	0.0916195	-5.17008	2.33995e-07	2.75257e-05
NM_175116	Lpar6	67168	423.013	-0.45281	0.126146	-3.58956	0.000331238	0.017621
NM_172787	L3mbtl3	237339	253.245	-0.429725	0.116735	-3.68121	0.000232131	0.0129251
NM_175751	Zfp608	269023	1080.36	-0.416789	0.107804	-3.86617	0.000110556	0.00694258

## Sheet: 38 target genes CUT&Tag
Supplementary Table 5. RNA-seq differential genes and 38 NUP98::KDM5A target genes: "38 target genes CUT&Tag"
Differential CUT&Tag regions including statistics were calculated with DiffBind applying DESeq2.
#	seqnames	start	end	width	strand	Conc	Conc_dTag	Conc_DMSO	Fold	p.value	FDR	annotation	geneChr	geneStart	geneEnd	geneLength	geneStrand	geneId	transcriptId	distanceToTSS	ENSEMBL	SYMBOL	GENENAME
1	chr19	43615020	43615420	401	*	6.86569	4.58784	7.70871	-2.98012	4.73482e-21	1.89544e-16	Promoter (2-3kb)	19	43612325	43615892	3568	1	18089	ENSMUST00000057178.10	2695	ENSMUSG00000044220	Nkx2-3	NK2 homeobox 3
3	chr19	43612051	43612451	401	*	7.57427	5.16756	8.43139	-3.08626	1.36966e-19	1.82767e-15	Promoter (<=1kb)	19	43612325	43615892	3568	1	18089	ENSMUST00000057178.10	0	ENSMUSG00000044220	Nkx2-3	NK2 homeobox 3
4	chr11	120235729	120236129	401	*	6.179	4.08638	6.99911	-2.79058	4.92421e-18	4.92815e-14	Promoter (<=1kb)	11	120236445	120237284	840	1	268515	ENSMUST00000142439.1	-316	ENSMUSG00000039741	Bahcc1	BAH domain and coiled-coil containing 1
5	chr6	52231899	52232299	401	*	7.1358	5.1212	7.94522	-2.70026	1.93856e-17	1.55209e-13	Promoter (<=1kb)	6	52223963	52231089	7127	2	15405	ENSMUST00000154641.7	-810	ENSMUSG00000038227	Hoxa9	homeobox A9
6	chr3	58415791	58416191	401	*	7.43102	5.48397	8.23065	-2.60775	4.64473e-17	3.09896e-13	Promoter (1-2kb)	3	58414720	58461720	47001	1	72033	ENSMUST00000199164.1	1071	ENSMUSG00000027806	Tsc22d2	TSC22 domain family, member 2
8	chr5	142814266	142814666	401	*	7.55612	5.89704	8.30746	-2.31111	5.52482e-16	2.76462e-12	Promoter (2-3kb)	5	142793005	142817380	24376	2	231861	ENSMUST00000198181.1	2714	ENSMUSG00000039477	Tnrc18	trinucleotide repeat containing 18
10	chr19	43616070	43616470	401	*	7.29175	5.4529	8.07454	-2.47642	1.11247e-15	4.26668e-12	Promoter (3-4kb)	19	43612325	43615892	3568	1	18089	ENSMUST00000057178.10	3745	ENSMUSG00000044220	Nkx2-3	NK2 homeobox 3
11	chr6	52233678	52234078	401	*	7.03735	5.05872	7.84162	-2.60347	1.1724e-15	4.26668e-12	Promoter (<=1kb)	6	52231199	52233324	2126	2	15395	ENSMUST00000126402.1	-354	ENSMUSG00000000938	Hoxa10	homeobox A10
14	chr11	120236400	120236800	401	*	6.75878	5.11086	7.50801	-2.30298	5.84011e-15	1.66994e-11	Promoter (<=1kb)	11	120236445	120237284	840	1	268515	ENSMUST00000142439.1	0	ENSMUSG00000039741	Bahcc1	BAH domain and coiled-coil containing 1
15	chr11	120237146	120237546	401	*	6.59023	5.04865	7.31836	-2.18007	1.06008e-14	2.82914e-11	Promoter (<=1kb)	11	120236699	120292282	55584	1	268515	ENSMUST00000118987.1	447	ENSMUSG00000039741	Bahcc1	BAH domain and coiled-coil containing 1
16	chr11	6474768	6475168	401	*	7.03908	5.3302	7.7996	-2.34094	1.82894e-14	4.576e-11	Promoter (<=1kb)	11	6467599	6475917	8319	2	19291	ENSMUST00000179343.2	749	ENSMUSG00000094483	Purb	purine rich element binding protein B
17	chr11	120234597	120234997	401	*	7.47193	5.70589	8.24253	-2.39552	4.80349e-14	1.13114e-10	Promoter (1-2kb)	11	120236445	120237284	840	1	268515	ENSMUST00000142439.1	-1448	ENSMUSG00000039741	Bahcc1	BAH domain and coiled-coil containing 1
18	chr19	43618385	43618785	401	*	6.23188	4.83591	6.92789	-2.01915	2.31569e-13	4.94e-10	Distal Intergenic	19	43612325	43615892	3568	1	18089	ENSMUST00000057178.10	6060	ENSMUSG00000044220	Nkx2-3	NK2 homeobox 3
20	chr5	111416963	111417363	401	*	7.26055	5.57326	8.01714	-2.31696	6.10989e-13	1.22296e-09	Promoter (<=1kb)	5	111417362	111418073	712	1	433938	ENSMUST00000138784.1	0	ENSMUSG00000070576	Mn1	meningioma 1
24	chr19	43610514	43610914	401	*	7.43615	5.86956	8.16942	-2.17721	1.39512e-11	2.32707e-08	Promoter (1-2kb)	19	43612325	43615892	3568	1	18089	ENSMUST00000057178.10	-1411	ENSMUSG00000044220	Nkx2-3	NK2 homeobox 3
25	chr6	52217396	52217796	401	*	7.81732	6.09768	8.57977	-2.33183	2.24187e-11	3.48679e-08	Promoter (<=1kb)	6	52214498	52217505	3008	2	15404	ENSMUST00000048715.8	0	ENSMUSG00000038236	Hoxa7	homeobox A7
26	chr19	43606618	43607018	401	*	7.36675	5.95399	8.06666	-2.01292	2.2646e-11	3.48679e-08	Distal Intergenic	19	43612325	43615892	3568	1	18089	ENSMUST00000057178.10	-5307	ENSMUSG00000044220	Nkx2-3	NK2 homeobox 3
27	chr4	109661130	109661530	401	*	6.53637	5.13396	7.23388	-2.01326	2.50217e-11	3.70988e-08	Promoter (3-4kb)	4	109660876	109665372	4497	2	12580	ENSMUST00000063531.4	3842	ENSMUSG00000028551	Cdkn2c	cyclin dependent kinase inhibitor 2C
28	chr5	142817604	142818004	401	*	7.52869	6.08401	8.23588	-2.04457	2.77929e-11	3.8403e-08	Promoter (<=1kb)	5	142754789	142817662	62874	2	231861	ENSMUST00000151477.7	0	ENSMUSG00000039477	Tnrc18	trinucleotide repeat containing 18
29	chr5	142812771	142813171	401	*	7.27585	6.01566	7.93807	-1.84308	2.78199e-11	3.8403e-08	Intron (ENSMUST00000151477.7/231861, intron 2 of 15)	5	142793005	142817380	24376	2	231861	ENSMUST00000198181.1	4209	ENSMUSG00000039477	Tnrc18	trinucleotide repeat containing 18
31	chr6	52225987	52226387	401	*	7.53384	5.84531	8.29066	-2.29444	7.62188e-11	9.84255e-08	Promoter (<=1kb)	6	52224121	52226189	2069	2	15405	ENSMUST00000114425.2	0	ENSMUSG00000038227	Hoxa9	homeobox A9
32	chr5	111420697	111421097	401	*	7.31738	6.02668	7.98754	-1.88313	8.35856e-11	1.04566e-07	Promoter (3-4kb)	5	111417442	111457033	39592	1	433938	ENSMUST00000094463.4	3255	ENSMUSG00000070576	Mn1	meningioma 1
35	chr6	52221650	52222050	401	*	8.23924	6.7253	8.96157	-2.10738	2.11117e-10	2.4147e-07	Promoter (<=1kb)	6	52216009	52221854	5846	2	15404	ENSMUST00000150041.3	0	ENSMUSG00000038236	Hoxa7	homeobox A7
36	chr11	87662410	87662810	401	*	6.2777	4.98026	6.94959	-1.89821	2.47481e-10	2.75199e-07	Promoter (<=1kb)	11	87662722	87729934	67213	1	207742	ENSMUST00000134684.7	0	ENSMUSG00000034177	Rnf43	ring finger protein 43
37	chr11	96005113	96005513	401	*	7.7404	6.42644	8.41648	-1.88767	2.65536e-10	2.87295e-07	Promoter (<=1kb)	11	95957163	96005940	48778	2	140486	ENSMUST00000013559.2	427	ENSMUSG00000013415	Igf2bp1	insulin-like growth factor 2 mRNA binding protein 1
41	chr11	24077385	24077785	401	*	7.12827	5.56151	7.86157	-2.13924	4.30742e-10	4.20572e-07	Promoter (<=1kb)	11	24078056	24173194	95139	1	14025	ENSMUST00000000881.12	-271	ENSMUSG00000000861	Bcl11a	B cell CLL/lymphoma 11A (zinc finger protein)
43	chr7	139584409	139584809	401	*	5.76313	4.61935	6.393	-1.70696	1.07981e-09	1.00528e-06	Promoter (1-2kb)	7	139579376	139582797	3422	2	14912	ENSMUST00000097974.8	-1612	ENSMUSG00000041309	Nkx6-2	NK6 homeobox 2
45	chr1	59764562	59764962	401	*	5.89758	4.69295	6.54478	-1.76819	2.95606e-09	2.62971e-06	Promoter (1-2kb)	1	59763400	59879014	115615	1	12168	ENSMUST00000087435.6	1162	ENSMUSG00000067336	Bmpr2	bone morphogenetic protein receptor, type II (serine/threonine kinase)
46	chr14	26534379	26534779	401	*	7.52357	6.22616	8.19545	-1.8642	3.55542e-09	3.09414e-06	Promoter (<=1kb)	14	26414296	26534895	120600	2	83997	ENSMUST00000139075.7	116	ENSMUSG00000021870	Slmap	sarcolemma associated protein
48	chr11	95998882	95999282	401	*	6.40008	5.42587	6.97635	-1.50105	6.1856e-09	5.15879e-06	Intron (ENSMUST00000013559.2/140486, intron 2 of 14)	11	95957163	96005940	48778	2	140486	ENSMUST00000013559.2	6658	ENSMUSG00000013415	Igf2bp1	insulin-like growth factor 2 mRNA binding protein 1
51	chr11	87664428	87664828	401	*	5.53054	4.24533	6.19929	-1.87574	6.85634e-09	5.38182e-06	Promoter (<=1kb)	11	87664549	87734540	69992	1	207742	ENSMUST00000121782.8	0	ENSMUSG00000034177	Rnf43	ring finger protein 43
53	chr12	73046061	73046461	401	*	6.58689	5.28481	7.25996	-1.86793	1.21945e-08	9.21075e-06	Promoter (<=1kb)	12	73041827	73047179	5353	2	20471	ENSMUST00000050029.7	718	ENSMUSG00000051367	Six1	sine oculis-related homeobox 1
57	chr5	20951650	20952050	401	*	8.06337	6.75498	8.73804	-1.86038	2.29538e-08	1.61208e-05	Promoter (<=1kb)	5	20893028	20951822	58795	2	242860	ENSMUST00000036489.9	0	ENSMUSG00000039968	Rsbn1l	round spermatid basic protein 1-like
58	chr17	34187218	34187618	401	*	8.12643	6.95506	8.76427	-1.71022	2.48838e-08	1.7175e-05	Promoter (<=1kb)	17	34182033	34187353	5321	2	16912	ENSMUST00000114230.2	0	ENSMUSG00000096727	Psmb9	proteasome (prosome, macropain) subunit, beta type 9 (large multifunctional peptidase 2)
59	chr18	69595762	69596162	401	*	6.01367	5.0769	6.57693	-1.44306	2.9418e-08	1.99603e-05	Promoter (1-2kb)	18	69594182	69657765	63584	1	21413	ENSMUST00000201964.3	1580	ENSMUSG00000053477	Tcf4	transcription factor 4
60	chr11	24080847	24081247	401	*	7.51918	6.31124	8.16729	-1.74816	3.3165e-08	2.21277e-05	Promoter (<=1kb)	11	24080670	24173558	92889	1	14025	ENSMUST00000118955.1	177	ENSMUSG00000000861	Bcl11a	B cell CLL/lymphoma 11A (zinc finger protein)
61	chr14	73238321	73238721	401	*	5.30315	4.19554	5.92226	-1.63069	4.09579e-08	2.68791e-05	Promoter (<=1kb)	14	73237895	73243294	5400	1	67168	ENSMUST00000044405.7	426	ENSMUSG00000033446	Lpar6	lysophosphatidic acid receptor 6
63	chr6	134928340	134928740	401	*	7.10991	5.88657	7.76225	-1.76841	4.72795e-08	3.00428e-05	Promoter (<=1kb)	6	134929092	134956798	27707	1	381822	ENSMUST00000183867.6	-352	ENSMUSG00000098318	Lockd	lncRNA downstream of Cdkn1b
66	chr11	98149437	98149837	401	*	7.45865	6.38099	8.0686	-1.6022	7.01079e-08	4.23458e-05	Promoter (<=1kb)	11	98082556	98149612	67057	2	72194	ENSMUST00000103143.9	0	ENSMUSG00000020883	Fbxl20	F-box and leucine-rich repeat protein 20
67	chr7	139582125	139582525	401	*	5.64413	4.57276	6.25212	-1.56257	7.08725e-08	4.23458e-05	Promoter (<=1kb)	7	139581220	139582790	1571	2	14912	ENSMUST00000106095.2	265	ENSMUSG00000041309	Nkx6-2	NK6 homeobox 2
68	chr19	41831830	41832230	401	*	6.78977	5.78341	7.37685	-1.51485	7.42953e-08	4.37381e-05	Promoter (1-2kb)	19	41829970	41832583	2614	1	14296	ENSMUST00000087155.4	1860	ENSMUSG00000067199	Frat1	frequently rearranged in advanced T cell lymphomas
69	chr18	69345597	69345997	401	*	5.33928	4.2226	5.96113	-1.65649	8.14354e-08	4.72467e-05	Promoter (<=1kb)	18	69345719	69683390	337672	1	21413	ENSMUST00000202116.3	0	ENSMUSG00000053477	Tcf4	transcription factor 4
70	chr18	75370071	75370471	401	*	7.0181	5.83994	7.65787	-1.70315	8.4979e-08	4.85983e-05	Promoter (<=1kb)	18	75369976	75394365	24390	1	17131	ENSMUST00000174411.1	95	ENSMUSG00000025880	Smad7	SMAD family member 7
77	chr12	69196984	69197384	401	*	7.41383	6.26515	8.04513	-1.67026	1.75544e-07	9.12646e-05	Promoter (<=1kb)	12	69182834	69197104	14271	2	109065	ENSMUST00000223192.1	0	ENSMUSG00000020973	Dnaaf2	dynein, axonemal assembly factor 2
78	chr6	52220058	52220458	401	*	7.05848	6.09083	7.6325	-1.4639	2.47049e-07	0.000126793	Promoter (<=1kb)	6	52214491	52220393	5903	2	15404	ENSMUST00000153280.1	0	ENSMUSG00000038236	Hoxa7	homeobox A7
80	chr5	142821490	142821890	401	*	7.76502	6.64842	8.38684	-1.62803	3.0843e-07	0.000154338	Promoter (3-4kb)	5	142754789	142817662	62874	2	231861	ENSMUST00000151477.7	-3828	ENSMUSG00000039477	Tnrc18	trinucleotide repeat containing 18
81	chr18	75369023	75369423	401	*	6.62265	5.56538	7.22621	-1.56353	3.2872e-07	0.000162461	Promoter (<=1kb)	18	75368990	75393986	24997	1	17131	ENSMUST00000174843.7	33	ENSMUSG00000025880	Smad7	SMAD family member 7
82	chr6	134927196	134927596	401	*	6.98313	6.05617	7.5429	-1.4173	3.69534e-07	0.000180405	Promoter (1-2kb)	6	134929092	134956798	27707	1	381822	ENSMUST00000183867.6	-1496	ENSMUSG00000098318	Lockd	lncRNA downstream of Cdkn1b
85	chr6	134930052	134930452	401	*	6.66143	5.80689	7.19446	-1.32257	5.05587e-07	0.000238114	Promoter (<=1kb)	6	134929155	134951718	22564	1	381822	ENSMUST00000184504.1	897	ENSMUSG00000098318	Lockd	lncRNA downstream of Cdkn1b
90	chr4	109657096	109657496	401	*	8.55802	7.44277	9.17944	-1.60819	8.24544e-07	0.000366757	Exon (ENSMUST00000156790.7/ENSMUST00000156790.7, exon 1 of 3)	4	109660876	109665372	4497	2	12580	ENSMUST00000063531.4	7876	ENSMUSG00000028551	Cdkn2c	cyclin dependent kinase inhibitor 2C
93	chr6	49213649	49214049	401	*	6.7246	5.76913	7.2944	-1.42549	1.05413e-06	0.000453752	Promoter (<=1kb)	6	49093111	49214161	121051	2	140488	ENSMUST00000203544.2	112	ENSMUSG00000029814	Igf2bp3	insulin-like growth factor 2 mRNA binding protein 3
94	chr18	69593183	69593583	401	*	6.64761	5.73134	7.20354	-1.37452	1.27644e-06	0.000543601	Promoter (<=1kb)	18	69593372	69657898	64527	1	21413	ENSMUST00000201091.3	0	ENSMUSG00000053477	Tcf4	transcription factor 4
95	chr6	134930845	134931245	401	*	6.23781	5.37729	6.77311	-1.27328	2.06676e-06	0.000870909	Promoter (1-2kb)	6	134929155	134951718	22564	1	381822	ENSMUST00000184504.1	1690	ENSMUSG00000098318	Lockd	lncRNA downstream of Cdkn1b
96	chr11	96006977	96007377	401	*	6.97751	6.02284	7.54704	-1.40549	2.23168e-06	0.000930611	Promoter (1-2kb)	11	95957163	96005940	48778	2	140486	ENSMUST00000013559.2	-1037	ENSMUSG00000013415	Igf2bp1	insulin-like growth factor 2 mRNA binding protein 1
97	chr18	69348024	69348424	401	*	5.60292	4.75094	6.13496	-1.24998	2.27031e-06	0.000936961	Promoter (<=1kb)	18	69348256	69564641	216386	1	21413	ENSMUST00000201299.3	0	ENSMUSG00000053477	Tcf4	transcription factor 4
102	chr10	26374795	26375195	401	*	5.99949	4.9453	6.60207	-1.44813	4.17734e-06	0.00163948	Promoter (<=1kb)	10	26275452	26375185	99734	2	237339	ENSMUST00000174766.1	0	ENSMUSG00000039089	L3mbtl3	L3MBTL3 histone methyl-lysine binding protein
103	chr13	93499052	93499452	401	*	6.47679	5.43744	7.07464	-1.44016	4.33404e-06	0.00168447	Promoter (<=1kb)	13	93463577	93499737	36161	2	57748	ENSMUST00000220513.1	285	ENSMUSG00000021690	Jmy	junction-mediating and regulatory protein
104	chr5	142811368	142811768	401	*	6.66812	5.85482	7.18507	-1.18334	5.08479e-06	0.00195725	Intron (ENSMUST00000151477.7/231861, intron 2 of 15)	5	142793005	142817380	24376	2	231861	ENSMUST00000198181.1	5612	ENSMUSG00000039477	Tnrc18	trinucleotide repeat containing 18
105	chr3	69005192	69005592	401	*	7.50794	6.59149	8.06394	-1.29695	5.36037e-06	0.00204368	Promoter (<=1kb)	3	69005015	69028455	23441	1	70099	ENSMUST00000195525.1	177	ENSMUSG00000034349	Smc4	structural maintenance of chromosomes 4
114	chr5	114773213	114773613	401	*	7.94157	6.97723	8.51445	-1.25909	1.1484e-05	0.0040024	Promoter (<=1kb)	5	114727407	114773495	46089	2	26431	ENSMUST00000112185.8	0	ENSMUSG00000041890	Git2	GIT ArfGAP 2
115	chr5	142823057	142823457	401	*	6.90312	6.06926	7.42817	-1.12819	1.14977e-05	0.0040024	Distal Intergenic	5	142754789	142817662	62874	2	231861	ENSMUST00000151477.7	-5395	ENSMUSG00000039477	Tnrc18	trinucleotide repeat containing 18
116	chr11	120238815	120239215	401	*	6.85176	5.98619	7.38898	-1.15008	1.25278e-05	0.00428667	Promoter (2-3kb)	11	120236699	120292282	55584	1	268515	ENSMUST00000118987.1	2116	ENSMUSG00000039741	Bahcc1	BAH domain and coiled-coil containing 1
118	chr6	134920341	134920741	401	*	7.39525	6.45198	7.96079	-1.21864	1.30226e-05	0.00441796	Promoter (<=1kb)	6	134920401	134925513	5113	1	12576	ENSMUST00000003115.8	0	ENSMUSG00000003031	Cdkn1b	cyclin-dependent kinase inhibitor 1B
123	chr11	87666239	87666639	401	*	5.48275	4.63077	6.01479	-1.03448	1.70598e-05	0.00555233	Promoter (1-2kb)	11	87664549	87734540	69992	1	207742	ENSMUST00000121782.8	1690	ENSMUSG00000034177	Rnf43	ring finger protein 43
124	chr11	95999660	96000060	401	*	5.82044	5.10109	6.29825	-0.915195	2.20356e-05	0.00711395	Intron (ENSMUST00000013559.2/140486, intron 2 of 14)	11	95957163	96005940	48778	2	140486	ENSMUST00000013559.2	5880	ENSMUSG00000013415	Igf2bp1	insulin-like growth factor 2 mRNA binding protein 1
126	chr19	21652657	21653057	401	*	8.37492	7.50395	8.91418	-1.02801	2.5218e-05	0.00801211	Promoter (<=1kb)	19	21581202	21652728	71527	2	66206	ENSMUST00000177577.1	0	ENSMUSG00000035171	1110059E24Rik	RIKEN cDNA 1110059E24 gene
127	chr11	98209056	98209456	401	*	5.20418	4.39943	5.7177	-0.959073	2.58502e-05	0.0081483	Intron (ENSMUST00000107539.7/69131, intron 1 of 13)	11	98203335	98251044	47710	1	69131	ENSMUST00000107538.1	5721	ENSMUSG00000003119	Cdk12	cyclin-dependent kinase 12
134	chr5	114780259	114780659	401	*	7.17541	6.3882	7.68185	-0.827237	4.2449e-05	0.0126815	Intron (ENSMUST00000102578.10/68420, intron 1 of 14)	5	114764351	114775517	11167	2	26431	ENSMUST00000131016.1	-4742	ENSMUSG00000041890	Git2	GIT ArfGAP 2
139	chr11	6475948	6476348	401	*	6.03889	5.20961	6.56215	-0.786357	5.7489e-05	0.0165568	Promoter (<=1kb)	11	6467599	6475917	8319	2	19291	ENSMUST00000179343.2	-31	ENSMUSG00000094483	Purb	purine rich element binding protein B
142	chr18	46595643	46596043	401	*	5.93179	5.24578	6.39481	-0.559606	9.21684e-05	0.0259837	Promoter (1-2kb)	18	46560235	46597314	37080	2	225471	ENSMUST00000036030.13	1271	ENSMUSG00000056130	Ticam2	TIR domain containing adaptor molecule 2
150	chr5	20945339	20945739	401	*	7.00856	6.10544	7.55973	-0.578787	0.000139669	0.0372749	Promoter (<=1kb)	5	20920142	20945504	25363	2	242860	ENSMUST00000197089.1	0	ENSMUSG00000039968	Rsbn1l	round spermatid basic protein 1-like
155	chr1	9748164	9748564	401	*	8.06765	7.1053	8.63984	-0.55561	0.000164953	0.0426026	Promoter (<=1kb)	1	9718622	9748382	29761	2	70675	ENSMUST00000057438.6	0	ENSMUSG00000045210	Vcpip1	valosin containing protein (p97)/p47 complex interacting protein 1
156	chr5	111414307	111414707	401	*	6.20963	5.52879	6.67032	-0.420081	0.000166939	0.0428391	Promoter (2-3kb)	5	111417362	111418073	712	1	433938	ENSMUST00000138784.1	-2655	ENSMUSG00000070576	Mn1	meningioma 1
157	chr18	75367219	75367619	401	*	6.64841	5.93691	7.12278	-0.424499	0.000172068	0.043874	Promoter (<=1kb)	18	75367529	75395935	28407	1	17131	ENSMUST00000026999.9	0	ENSMUSG00000025880	Smad7	SMAD family member 7
158	chr13	28953367	28953767	401	*	5.91075	5.17505	6.39564	-0.43906	0.000176084	0.0446139	Promoter (<=1kb)	13	28948919	28953713	4795	2	20677	ENSMUST00000067230.5	0	ENSMUSG00000076431	Sox4	SRY (sex determining region Y)-box 4
160	chr18	54987648	54988048	401	*	6.19988	5.60512	6.61979	-0.344776	0.000181676	0.0454553	Promoter (2-3kb)	18	54888048	54990166	102119	2	269023	ENSMUST00000064763.6	2118	ENSMUSG00000052713	Zfp608	zinc finger protein 608
