# Supplementary material for: Transcriptional and epigenetic rewiring by the NUP98::KDM5A fusion oncoprotein directly activates CDK12
Source: Nat Commun. 2025 May 19;16:4656. doi: 10.1038/s41467-025-59930-9 (PMC12089343; doi:10.1038/s41467-025-59930-9)
Supplement: Supplementary file 7 — Supplementary Data 6 [file 41467_2025_59930_MOESM7_ESM.xlsx]

## Sheet: 45 direct target genes
Supplementary Table 6. SLAM-seq direct target genes of NUP98::KDM5A: "45 direct target genes"
Differentially expressed genes including statistics were calculated with DESeq2.
gene_symbol	ncbi_ID	log2FC_deseq2	padj
Six4	NM_011382	-4.57305	0.012213
Skida1	NM_028317	-3.51418	0.0201969
Hoxa3	NM_010452	-2.81128	8.64471e-07
Frat1	NM_008043	-2.09732	1.06154e-23
Nkx2-3	NM_008699	-2.05326	7.20358e-38
Hoxa5	NM_010453	-2.02866	2.79345e-22
Rnf43	NM_172448	-1.94336	6.04066e-06
Hoxa9	NM_001277238	-1.70201	9.97945e-20
Hoxa9	NM_010456	-1.70201	9.97945e-20
Bahcc1	NM_198423	-1.68951	3.12495e-05
Peli1	NM_023324	-1.56779	1.85132e-17
Cdkn1b	NM_009875	-1.54684	2.8233e-14
A630072M18Rik	NR_030699	-1.54438	9.39819e-05
Cdkn2c	NM_001301368	-1.45801	1.11075e-13
Cdkn2c	NM_007671	-1.45801	1.11075e-13
Slmap	NM_032008	-1.44963	0.00388469
Uhrf1bp1	NM_001080769	-1.4236	0.000160904
Homer1	NM_001284189	-1.38183	0.0149588
Homer1	NM_147176	-1.38183	0.0149588
Homer1	NM_152134	-1.38183	0.0149588
Mxi1	NM_001008542	-1.34886	0.0030261
Mxi1	NM_001008543	-1.34886	0.0030261
Mxi1	NM_010847	-1.34886	0.0030261
Tap1	NM_001161730	-1.33605	6.61602e-07
Tap1	NM_013683	-1.33605	6.61602e-07
Frat2	NM_177603	-1.3232	1.13636e-11
Josd1	NM_028792	-1.31003	1.11276e-05
Tsc22d2	NM_001081229	-1.27531	0.000446688
Tnrc18	NM_178242	-1.22004	0.0385058
Gtpbp1	NM_013818	-1.20524	1.43074e-06
Bcl11a	NM_001242934	-1.204	1.43074e-06
Hoxa7	NM_010455	-1.12571	0.0200112
Lockd	NR_037955	-1.12107	0.0378982
Lockd	NR_037956	-1.12107	0.0378982
Bmpr2	NM_007561	-1.11054	0.0141994
Igf2bp1	NM_009951	-1.07173	2.52805e-09
Mira	NR_045199	-1.04682	0.000264283
Ticam2	NM_173394	-1.03312	0.00346245
Cdk12	NM_001109626	-0.952837	0.00483664
Cdk12	NM_001109628	-0.952837	0.00483664
Vcpip1	NM_173443	-0.907966	0.00062185
Bcl11a	NM_001159289	-0.904535	0.03885
Bcl11a	NM_001159290	-0.904535	0.03885
Bcl11a	NM_016707	-0.904535	0.03885
Hoxa10	NM_001122950	-0.891428	7.61204e-05
Hoxa10	NM_008263	-0.891428	7.61204e-05
Abhd17b	NM_146096	-0.885097	0.000201525
Alkbh5	NM_172943	-0.878086	0.00062185
Mn1	NM_001081235	-0.875276	2.32116e-05
1110059E24Rik	NM_025423	-0.871177	0.00843234
Purb	NM_011221	-0.869364	0.000249302
Socs7	NM_138657	-0.807902	0.00530308
Crlf3	NM_001277106	-0.804171	0.0141088
Crlf3	NM_018776	-0.804171	0.0141088
Trim59	NM_025863	-0.800914	0.039748
Igf2bp3	NM_023670	-0.785128	0.000114194
Six1	NM_009189	-0.753319	0.0201814
Egln3	NM_028133	-0.728149	0.00521729
Exoc8	NM_198103	-0.713662	0.017334
