# Supplementary material for: Transcriptional and epigenetic rewiring by the NUP98::KDM5A fusion oncoprotein directly activates CDK12
Source: Nat Commun. 2025 May 19;16:4656. doi: 10.1038/s41467-025-59930-9 (PMC12089343; doi:10.1038/s41467-025-59930-9)
Supplement: Supplementary file 8 — Supplementary Data 7 [file 41467_2025_59930_MOESM8_ESM.xlsx]

## Sheet: Tabelle1
Supplementary Table 7. Primer and shRNA sequences
ChIP-qPCR	sequence
Hoxa9_F	GGGTTCTAAGCTCCATCATC
Hoxa9_R	GATACCAGAGCGGTTCATAC
Meis1_F	GAATCTTTAGACGGCCACTC
Meis1_R	GGTATAATGGGCAGGAGTTAAG
neg_region_F	TGCCATTCCAACATGGACGA
neg_region_R	TGTGCATTTCGCGCATTGAT
shRNA	sequence
Ren.713	TGCTGTTGGCAGTGAGCGCAGGAATTATAATGCTTATCTATAGTGAAGCCACAGATGTATAGATAAGCATTATAATTCCTATGCCTACTGCCTCGGA
Myc.1835	TGCTGTTGGCAGTGAGCGCACGACGAGAACAGTTGAAACATAGTGAAGCCACAGATGTATGTTTCAACTGTTCTCGTCGTTTGCCTACTGCCTCGGA
Myb.1653	TGCTGTTGACAGTGAGCGATCATGTGAGACATTTCCAGAATAGTGAAGCCACAGATGTATTCTGGAAATGTCTCACATGACTGCCTACTGCCTCGGA
Bcl11a_1	TGCTGTTGGCAGTGAGCGCGCCATTCTTACAGATGATGAATAGTGAAGCCACAGATGTATTCATCATCTGTAAGAATGGCTTGCCTACTGCCTCGGA
Bcl11a_2	TGCTGTTGGCAGTGAGCGCTGAAGCCATTCTTACAGATGATAGTGAAGCCACAGATGTATCATCTGTAAGAATGGCTTCAATGCCTACTGCCTCGGA
Exoc8_1	TGCTGTTGGCAGTGAGCGAACAGATCAACATGAAAAGAAATAGTGAAGCCACAGATGTATTTCTTTTCATGTTGATCTGTCTGCCTACTGCCTCGGA
Exoc8_2	TGCTGTTGGCAGTGAGCGAACGTGTTCATACACAATGTAATAGTGAAGCCACAGATGTATTACATTGTGTATGAACACGTGTGCCTACTGCCTCGGA
Hoxa10_1	TGCTGTTGGCAGTGAGCGACCAGCTTTAAATGAAAATTAATAGTGAAGCCACAGATGTATTAATTTTCATTTAAAGCTGGGTGCCTACTGCCTCGGA
Hoxa10_2	TGCTGTTGGCAGTGAGCGCCCCAGCTTTAAATGAAAATTATAGTGAAGCCACAGATGTATAATTTTCATTTAAAGCTGGGATGCCTACTGCCTCGGA
Hoxa3_1	TGCTGTTGGCAGTGAGCGCTGTGAATTTGTTCATACTTTATAGTGAAGCCACAGATGTATAAAGTATGAACAAATTCACATTGCCTACTGCCTCGGA
Hoxa3_2	TGCTGTTGGCAGTGAGCGCCCAAACCACAAGTTCTCAAAATAGTGAAGCCACAGATGTATTTTGAGAACTTGTGGTTTGGATGCCTACTGCCTCGGA
Hoxa7_1	TGCTGTTGGCAGTGAGCGCACGCGCTTTTTAGCAAATATATAGTGAAGCCACAGATGTATATATTTGCTAAAAAGCGCGTTTGCCTACTGCCTCGGA
Hoxa7_2	TGCTGTTGGCAGTGAGCGCGCCGGGCTTATACAATGTCAATAGTGAAGCCACAGATGTATTGACATTGTATAAGCCCGGCATGCCTACTGCCTCGGA
Hoxa9_1	TGCTGTTGGCAGTGAGCGAGCGTGATTAATTGTGATATAATAGTGAAGCCACAGATGTATTATATCACAATTAATCACGCCTGCCTACTGCCTCGGA
Hoxa9_2	TGCTGTTGGCAGTGAGCGCGGCGTGATTAATTGTGATATATAGTGAAGCCACAGATGTATATATCACAATTAATCACGCCATGCCTACTGCCTCGGA
Igf2bp3_1	TGCTGTTGGCAGTGAGCGATCTGTGAGAATGTATACTTTATAGTGAAGCCACAGATGTATAAAGTATACATTCTCACAGAGTGCCTACTGCCTCGGA
Igf2bp3_2	TGCTGTTGGCAGTGAGCGCCCTGATGAGAATGATCAAGTATAGTGAAGCCACAGATGTATACTTGATCATTCTCATCAGGTTGCCTACTGCCTCGGA
Nkx2-3_1	TGCTGTTGGCAGTGAGCGATGGCCCTGATGATGTTACCAATAGTGAAGCCACAGATGTATTGGTAACATCATCAGGGCCACTGCCTACTGCCTCGGA
Nkx2-3_2	TGCTGTTGGCAGTGAGCGAACACACTACAGGAGTCAATAATAGTGAAGCCACAGATGTATTATTGACTCCTGTAGTGTGTGTGCCTACTGCCTCGGA
Six1_1	TGCTGTTGGCAGTGAGCGCAGCAGCGATGTTAGTAATACATAGTGAAGCCACAGATGTATGTATTACTAACATCGCTGCTATGCCTACTGCCTCGGA
Six1_2	TGCTGTTGGCAGTGAGCGCGCAGCGATGTTAGTAATACAATAGTGAAGCCACAGATGTATTGTATTACTAACATCGCTGCTTGCCTACTGCCTCGGA
Slmap_1	TGCTGTTGGCAGTGAGCGCGCCTATCAGTTTGAATATATATAGTGAAGCCACAGATGTATATATATTCAAACTGATAGGCATGCCTACTGCCTCGGA
Slmap_2	TGCTGTTGGCAGTGAGCGAACTGACTTTGTTTCTTTGCAATAGTGAAGCCACAGATGTATTGCAAAGAAACAAAGTCAGTGTGCCTACTGCCTCGGA
Vcpip1_1	TGCTGTTGGCAGTGAGCGCACCCATGAATTTGTTACCTAATAGTGAAGCCACAGATGTATTAGGTAACAAATTCATGGGTATGCCTACTGCCTCGGA
Vcpip1_2	TGCTGTTGGCAGTGAGCGCCCTGAACTAAATGTATCTTAATAGTGAAGCCACAGATGTATTAAGATACATTTAGTTCAGGTTGCCTACTGCCTCGGA
N98-JARID1A_1	TGCTGTTGGCAGTGAGCGCAGAGGATGACAGCATGGAAGATAGTGAAGCCACAGATGTATCTTCCATGCTGTCATCCTCTTTGCCTACTGCCTCGGA
N98-JARID1A_2	TGCTGTTGGCAGTGAGCGCGAAGGAAGAGGATGACAGCATTAGTGAAGCCACAGATGTAATGCTGTCATCCTCTTCCTTCTTGCCTACTGCCTCGGA
Cdk12_1	TGCTGTTGGCAGTGAGCGCCCATATCAAGTCATTTATGAATAGTGAAGCCACAGATGTATTCATAAATGACTTGATATGGTTGCCTACTGCCTCGGA
Cdk12_2	TGCTGTTGGCAGTGAGCGCAGAGGTGATTGTTACTTCAAATAGTGAAGCCACAGATGTATTTGAAGTAACAATCACCTCTTTGCCTACTGCCTCGGA
Cdk12_3	TGCTGTTGGCAGTGAGCGCCCAAAGCTTCTAGAAAAGAAATAGTGAAGCCACAGATGTATTTCTTTTCTAGAAGCTTTGGATGCCTACTGCCTCGGA
Cdk12_UTR	TGCTGTTGGCAGTGAGCGCACGAGCTATAGTAGAAATATATAGTGAAGCCACAGATGTATATATTTCTACTATAGCTCGTATGCCTACTGCCTCGGA
RT-qPCR	sequence
Brca2_F	GCCAGTCGACCTCCTTCAC
Brca2_R	GCTCGGTAAGGAAGTGTTAGGTA
Eya2_F	TCACCTATTGGGAGACACGG
Eya2_R	ACATTGCCTTGTACCTTTCCTG
Atm_F	GTGTGATTTTTCAGGGGATTTGG
Atm_R	CCTCCCAGGCCACTCTGTAT
Brip1_F	TATTTTGGGACGCGGACACA
Brip1_R	AATAGCAGGACTTCCCGTGC
Mdc1_F	CCTTCAGACTCCAGGTGCAGAT
Mdc1_R	GGGTCATCCTGTCTGCCATTT
Rad50_F	TCAAGGGACTGATGAGCAGC
Rad50_R	CTGTAGCTGTAGACGACCCTG
CDK12 mutagenesis	sequence
CDK12D873N_F	CAAACTGGCAAACTTTGGACTTG
CDK12D873N_R	ATTTGCCCGCTGTTATTC
