# Supplementary material for: Transcriptional and epigenetic rewiring by the NUP98::KDM5A fusion oncoprotein directly activates CDK12
Source: Nat Commun. 2025 May 19;16:4656. doi: 10.1038/s41467-025-59930-9 (PMC12089343; doi:10.1038/s41467-025-59930-9)
Supplement: Supplementary file 11 — Source Data [file 41467_2025_59930_MOESM11_ESM.xlsx]

## Sheet: 1E
normalized read counts of 893 differential regions
chromosome	start	end	width	RUNX1::RUNX1T1	KMT2A::MLLT1 #1	KMT2A::MLLT3 #1	KMT2A::MLLT3 #2	Normal karyotype #1	CBFB::MYH11 #1	CBFB::MYH11 #2	CBFA2T3::GLIS2	NUP98::NSD1 #1	Normal karyotype #2	NUP98::NSD1 #2	NUP98::NSD1 #3	KMT2A::MLLT1 #2	NUP98::NSD1 #4	NUP98::NSD1 #5	NUP98::NSD1 #6	NUP98::KDM5A #1	NUP98::KDM5A #2	NUP98::KDM5A #3	NUP98::KDM5A #4
chr19	49183103	49183503	401	5.09424	4.85798	5.92837	5.31288	2.66676	0	1.87971	2.73335	2.72247	2.87774	0.0976108	0	2.54597	3.37573	1.74846	2.78031	2.94486	1.25701	2.17313	1.01436
chr17	78613486	78613886	401	7.48671	5.62819	5.08066	4.31325	2.17951	1.34483	2.19849	1.41143	3.42358	3.6427	1.68706	0.536053	2.54597	2.05311	3.07211	3.14241	2.68257	1.25701	2.4957	0.0143553
chr3	67984717	67985117	401	4.6792	3.57773	5.08066	4.96486	3.1811	2.08406	2.68482	2.99639	2.53107	2.55582	1.68706	2.53107	2.54597	3.05485	2.07039	1.55582	0	0.250962	3.17473	1.01436
chr7	883235	883635	401	6.1819	7.84178	6.61648	5.50557	2.44361	2.76129	3.33771	3.99729	2.30743	3.55459	3.56316	4.11686	4.04876	3.05485	3.20945	3.29425	2.35896	1.25701	4.56682	2.82375
chr9	16413474	16413874	401	5.41616	2.57773	6.28207	5.50557	1.85997	2.56803	2.19849	3.21878	2.04614	3.72465	3.10434	1.53107	0	2.37573	2.33342	2.55827	2.94486	0.250962	1.76129	2.01792
chr19	2524843	2525243	401	7.59902	2.57773	7.52669	6.45976	3.31904	4.22033	4.52168	3.73444	2.30743	3.36177	4.96209	0	2.76765	3.37573	3.83693	3.67243	3.81967	0.250962	2.17313	3.33914
chr14	76081680	76082080	401	6.50032	4.35544	6.3733	4.56438	3.31904	2.93168	2.19849	3.73444	3.62994	1.87578	2.10434	0	2.76765	0.0565835	3.55704	2.29572	3.68257	0	2.75916	1.60407
chr22	40289870	40290270	401	7.74403	2.76977	6.51333	5.85125	2.17951	3.76129	2.68482	3.73444	4.62936	6.22728	1.10434	0.536053	3.8679	2.37573	2.74846	0.970854	4.06091	2.57773	3.17473	1.60407
chr1	8891775	8892175	401	5.85997	3.09255	5.0063	4.09085	2.85997	2.76129	2.19849	1.99639	2.30743	2.36177	1.10434	0.536053	2.28392	2.05311	1.74846	2.55827	2.35896	2.25399	0	1.01436
chr1	80461997	80462397	401	6.00135	3.22959	6.5659	5.44427	1.44361	2.08406	2.87774	2.41143	3.81044	2.72465	3.10434	0.536053	1.95977	1.64155	1.33342	1.55582	2.94486	1.25701	0.176323	2.6017
chr14	103019856	103020256	401	5.70321	2.94111	5.08066	4.56438	1.44361	4.15299	4.04789	4.21956	2.89336	1.1375	0.0976108	0	2.28392	2.63923	2.07039	2.55827	1.36177	2.57773	2.17313	2.6017
chr2	235940334	235940734	401	4.72683	2.94111	6.43095	6.31288	2.44361	4.15299	7.91145	3.87184	5.04439	1.87578	2.6893	0	2.96162	3.75489	2.74846	1.55582	3.68257	2.83996	2.75916	1.01436
chr19	18123706	18124106	401	7.95239	1.76977	7.53986	5.98664	2.44361	5.76102	5.83213	1.99639	3.72247	3.80323	3.91169	0.536053	2.28392	2.86196	2.07039	3.67243	5.11478	3.7148	3.17473	3.01792
chr16	24419699	24420099	401	6.93239	4.01792	5.28207	4.96486	1.44361	3.56803	3.46336	0.411426	2.53107	1.55582	4.10434	0.536053	1.95977	0.0565835	1.33342	0.970854	2.68257	0.250962	1.17632	1.60407
chr18	25289210	25289610	401	6.56682	5.47086	5.7126	5.64847	0.85599	4.66789	3.96532	1.41143	2.04614	1.1375	2.10434	0.536053	0.963474	2.05311	1.33342	2.97269	3.81967	0	2.17313	3.18745
chr10	21976713	21977113	401	7.59268	6.67723	5.21801	6.13011	2.85997	3.76129	3.33771	1.99639	2.53107	1.55582	3.10434	3.53232	0.963474	1.64155	2.07039	3.55704	3.16672	1.83996	4.49633	2.01792
chr7	155741786	155742186	401	8.24413	4.01792	7.04396	6.16852	0	3.34625	4.33771	2.73335	2.30743	2.14078	4.1914	2.1177	1.95977	2.05311	3.20945	3.87971	3.52982	1.25701	4.08151	2.33914
chr1	8106777	8107177	401	7.57334	6.87885	4.75862	4.56438	1.44361	2.34483	3.46336	1.99639	1.31034	0.555816	3.91169	2.53107	2.76765	2.05311	4.1416	2.55827	1.94486	3.06178	1.76129	1.01436
chr3	43953927	43954327	401	6.9222	4.16269	6.82464	5.98664	0.85599	1.34483	2.46205	3.58135	3.18269	2.36177	4.27352	2.1177	3.42089	2.63923	3.45022	1.55582	0.356144	3.57652	1.17632	1.60407
chr3	184617425	184617825	401	5.47281	5.26228	3.08066	3.62059	1.44361	4.28466	3.7845	2.99639	1.72247	3.46205	2.91073	3.11603	2.76765	2.37573	2.91839	0.970854	1.36177	0.250962	0.176323	1.60407
chr17	78493392	78493792	401	5.72656	6.57758	4.92837	3.92029	2.66676	3.34625	5.12598	3.41143	3.18269	1.1375	2.42492	0.536053	2.96162	2.37573	3.33485	1.97085	2.68257	0	2.98185	3.33914
chr1	8127055	8127455	401	6.89142	6.92006	5.40224	4.8748	2.85997	3.22033	4.63285	2.73335	2.30743	2.87774	4.56316	2.1177	3.66107	3.63923	3.33485	3.97269	1.94486	0.250962	1.17632	1.01436
chr17	82193576	82193976	401	7.08534	6.27817	6.21801	5.41244	3.1811	2.93168	3.46336	2.41143	4.24641	3.55459	3.91169	2.1177	2.54597	2.37573	3.83693	3.14241	3.16672	0.250962	0.176323	2.6017
chr8	58345399	58345799	401	7.47986	5.65306	5.34341	5.53543	3.85898	3.76129	1.87971	3.21878	3.18269	4.68426	3.56316	3.854	3.13093	1.64155	3.20945	2.97269	4.36036	2.25399	2.4957	1.60407
chr7	28809110	28809510	401	6.63052	4.97957	6.15076	5.41244	3.66676	4.15299	3.46336	4.31904	2.72247	5.01436	2.6893	3.53232	3.13093	3.63923	3.55704	2.55827	4.81967	3.06178	3.8748	2.01792
chr21	33842525	33842925	401	7.19869	5.29389	5.34341	4.62117	3.02857	3.76129	4.04789	3.58135	4.58075	5.16952	2.6893	0	3.42089	2.86196	3.33485	2.55827	4.06091	3.2555	2.4957	1.60407
chr19	17156967	17157367	401	7.83857	7.18814	6.04396	4.62117	5.74174	5.59395	6.19987	3.41143	6.24622	6.54365	2.6893	2.53107	3.76871	3.05485	3.45022	3.43162	3.68257	3.2555	3.17473	3.33914
chr18	25329755	25330155	401	5.79494	6.05572	5.21801	4.67525	2.66676	5.00899	3.04789	2.99639	1.72247	2.14078	3.80426	2.53107	2.54597	3.22497	0	1.97085	2.68257	2.57773	2.4957	3.18745
chr3	46053802	46054202	401	5.67948	4.01792	4.45878	3.82782	0.85599	5.08279	3.68482	4.99684	1.72247	3.46205	3.10434	0.536053	1.95977	1.64155	1.74846	2.97269	1.36177	2.57773	1.76129	2.33914
chr16	81866948	81867348	401	7.12122	7.45681	4.84599	5.2426	3.44361	3.34625	3.20006	6.26997	4.62936	3.80323	4.49633	2.1177	3.42089	2.05311	3.6565	3.14241	2.35896	2.57773	2.4957	3.47638
chr14	90272463	90272863	401	6.80594	6.52513	5.21801	4.72792	3.55949	5.8485	4.63285	7.20643	5.00809	4.36247	4.80426	4.53169	3.9607	3.96162	3.99729	3.67243	3.52982	3.83996	3.17473	3.71809
chr19	17149473	17149873	401	3.58015	5.16269	4.21801	4.56438	2.85997	3.08236	4.46271	4.1127	2.04614	2.72465	2.91073	0.536053	2.96162	3.05485	2.74846	0.970854	1.94486	2.83996	3.34483	1.01436
chr16	11632458	11632858	401	6.48671	5.16269	6.5659	5.47508	3.1811	4.00899	4.87823	3.21878	4.04439	2.55582	4.42559	2.1177	2.54597	2.37573	2.55582	3.29425	3.16672	1.83996	2.98185	3.01792
chr5	173714608	173715008	401	7.45894	5.96023	5.61648	5.20594	3.1811	6.61897	5.92244	2.99639	3.62994	2.14078	5.1914	3.11603	2.96162	2.86196	3.55704	3.55704	3.16672	2.83996	4.26228	2.33914
chr19	46648198	46648598	401	6.55382	6.67723	5.5659	5.77847	3.76553	4.71534	4.68538	3.73444	4.24641	4.36247	4.49633	1.53107	4.04876	3.22497	3.55704	4.22033	2.94486	1.83996	3.49697	1.60407
chr22	49950881	49951281	401	6.1819	6.16269	5.21801	5.20594	4.50271	5.54257	7.32094	2.73335	4.80993	5.16952	3.6893	1.53107	3.8679	2.37573	2.07039	4.97269	2.35896	2.83996	3.49697	1.60407
chr13	66561710	66562110	401	0.773996	1.76977	0.757023	3.92029	6.72942	1.34483	2.87774	1.99639	3.04439	6.98117	0.0976108	1.53107	1.95977	2.37573	1.33342	2.55827	2.94486	1.25701	2.75916	2.01792
chr21	26390303	26390703	401	3.85997	2.09085	4.08066	4.96486	6.42878	2.93168	3.57894	2.99639	4.36667	8.03067	1.10434	0.536053	0.963474	3.22497	1.74846	2.78031	3.16672	2.25399	2.4957	4.33914
chr3	108902463	108902863	401	2.09424	0	2.75916	2.50589	3.66676	7.07393	6.14486	4.49953	4.30743	7.49153	1.10434	2.53107	2.54597	2.86196	0	0	1.94486	1.25701	1.17632	2.82375
chr6	162110809	162111209	401	3.23266	2.76977	2.75916	3.24184	2.17951	7.30797	6.27034	4.21956	3.42358	5.98117	0.0976108	2.1177	2.76765	3.05485	3.6565	2.78031	3.52982	1.25701	3.49697	3.6017
chr1	50155580	50155980	401	5.29609	3.94017	5.08066	4.50526	4.10685	5.51602	5.12598	3.73444	3.72247	5.07852	0.0976108	3.53232	2.96162	4.75489	2.91839	2.29572	3.36036	2.25399	2.4957	2.33914
chr6	34190179	34190579	401	6.07617	4.22959	5.75862	5.09043	5.2854	5.48896	6.35368	3.87184	5.42324	7.27603	0	4.23189	3.13093	4.22419	3.74953	3.14241	3.68257	1.83996	3.75916	3.47638
chr18	73742937	73743337	401	1.35614	2.94111	3.75809	3.09085	5.96763	6.04636	4.52168	5.05572	2.72247	5.5549	2.10434	3.53232	2.28392	4.22419	1.74846	3.14241	1.94486	0	1.17632	2.6017
chr10	108594398	108594798	401	2.58015	1.76977	3.75809	4.56438	4.76607	4.56864	4.04789	3.87184	2.72247	6.70473	1.10434	4.11686	1.95977	1.64155	1.74846	2.55827	2.35896	2.57773	1.17632	3.01792
chr8	52532297	52532697	401	1.774	2.94111	3.5656	3.72792	6.06846	4.66789	5.12598	5.76951	2.89336	6.28281	2.42492	3.854	1.95977	3.51349	2.55582	3.55704	1.94486	1.83996	3.34483	3.18745
chr10	58651064	58651464	401	2.77189	2.09085	3.5656	4.16832	4.98823	5.34589	4.96532	5.69738	4.47768	6.98959	2.6893	3.70155	2.54597	3.22497	3.45022	2.29572	1.94486	2.25399	2.4957	2.01792
chr7	64045205	64045605	401	2.35614	3.47119	3.75809	3.24184	7.85898	7.99949	3.20006	7.67878	3.30743	0.555816	0.0976108	1.53107	1.54597	3.05485	2.07039	2.29572	3.81967	0.250962	2.4957	2.82375
chr10	130301235	130301635	401	2.77189	2.57773	2.75916	3.62059	3.1811	1.34483	3.33771	7.08438	3.62994	5.68426	0.0976108	0.536053	4.28318	1.64155	2.33342	3.14241	2.94486	1.25701	2.98185	2.01792
chr3	97227705	97228105	401	1.35614	3.67694	4.34341	4.3799	4.61412	3.46205	2.87774	7.61169	3.72247	5.84021	2.6893	3.53232	2.96162	3.22497	1.33342	2.29572	2.35896	3.83996	3.17473	3.47638
chr15	24773019	24773419	401	3.09424	2.57773	5.61648	4.00809	2.44361	3.08236	6.91145	6.67878	3.81044	6.44973	1.10434	0.536053	3.42089	3.05485	2.55582	3.14241	3.16672	2.83996	4.63401	2.82375
chr14	104275427	104275827	401	2.58015	2.09085	3.34341	4.96486	1.44361	5.59395	7.36186	8.42878	5.21451	5.50906	3.80426	0	4.48478	2.86196	1.74846	2.29572	3.81967	2.83996	3.49697	3.01792
chr9	137513779	137514179	401	5.38716	2.35614	4.45878	4.50526	1.44361	5.18745	5.57833	6.45631	3.04439	1.87578	1.68706	2.53107	0.963474	2.86196	3.33485	0.970854	2.35896	0.250962	2.75916	3.18745
chr20	49906096	49906496	401	6.97212	2.57773	1.75702	3.50589	3.66676	4.00899	7.19091	7.87141	2.89336	1.87578	3.27352	3.33914	2.96162	4.05485	3.20945	3.29425	2.68257	1.25701	4.34412	3.33914
chr3	18418911	18419311	401	2.35614	2.76977	5.51349	4.77873	3.31904	4.76129	3.20006	6.24489	0.722466	2.55582	1.68706	2.854	1.95977	3.63923	0	1.97085	1.94486	2.83996	2.4957	3.33914
chr5	140926486	140926886	401	1.774	3.47119	7.08044	3.72792	2.17951	5.43363	6.21781	8.04133	2.53107	1.87578	2.6893	2.854	2.54597	3.37573	3.07211	3.14241	4.06091	2.83996	3.63343	4.77189
chr16	5082557	5082957	401	5.05788	2.76977	5.28207	4.8748	1.44361	2.08406	2.19849	6.43429	2.30743	1.55582	2.10434	2.53107	1.54597	2.63923	0	1.97085	2.68257	0.250962	2.17313	2.33914
chr14	20934167	20934567	401	5.60526	3.22959	5.92837	4.8748	2.85997	2.76129	1.46467	6.49953	1.31034	2.72465	1.10434	0.536053	2.28392	3.05485	2.07039	3.14241	2.68257	3.7148	2.98185	1.60407
chr8	58310117	58310517	401	5.05788	3.57773	6.00652	5.75355	3.1811	3.46205	1.87971	6.36615	2.89336	2.55582	3.42626	3.11603	2.96162	2.37573	3.33485	2.78031	3.16672	3.06178	0	2.6017
chr19	45137193	45137593	401	4.85997	2.09085	6.34341	4.67525	2.44361	2.34483	3.57894	4.80426	2.04614	2.36177	2.91073	2.1177	2.96162	2.37573	1.74846	2.29572	3.68257	1.83996	1.76129	2.33914
chr20	13995214	13995614	401	7.78927	3.22959	8.99693	6.98664	3.1811	4.51602	3.46336	9.30074	2.30743	3.2555	2.91073	2.53107	3.54597	3.05485	2.55582	3.14241	5.56955	3.7148	3.34483	3.82477
chr15	87902957	87903357	401	2.77189	5.49825	5.4591	5.80323	6.72942	3.22033	8.46299	2.99639	3.04439	2.87774	5.23304	1.53107	2.28392	2.37573	2.74846	3.43162	3.52982	0	0.176323	4.77189
chr6	93640915	93641315	401	3.23266	5.32481	4.21801	5.47508	2.85997	6.36089	5.04789	0	3.62994	3.87676	3.27352	2.1177	1.95977	1.64155	0.748461	2.78031	3.16672	1.25701	2.98185	2.01792
chr8	136182649	136183049	401	3.47249	3.22959	3.34341	4.3799	7.16279	7.88521	6.73606	3.21878	3.04439	5.59932	4.01078	0.536053	2.76765	0.0565835	2.55582	4.06005	1.94486	0.250962	3.17473	1.60407
chr18	77023085	77023485	401	5.26416	3.35473	6.08044	4.96486	5.74174	7.11863	0	3.41143	3.62994	7.38146	1.68706	3.99095	3.28244	3.86196	3.74953	3.55704	2.68257	2.25399	3.17473	2.6017
chr12	122161680	122162080	401	5.81686	2.35614	4.08066	2.24184	4.44427	4.15299	4.46271	4.93546	4.24641	5.13996	0.0976108	2.53107	1.95977	2.86196	1.33342	2.55827	0.356144	3.2555	2.17313	1.01436
chr9	95724520	95724920	401	4.77241	4.41414	4.08066	2.72901	3.31904	4.8485	3.96532	6.54133	3.42358	5.16952	1.10434	3.33914	3.76871	4.05485	3.74953	3.67243	2.35896	2.25399	2.4957	2.82375
chr6	107716682	107717082	401	6.7498	5.60318	4.21801	3.09085	3.76553	3.34625	3.20006	6.98185	4.76713	5.72492	2.91073	2.1177	3.66107	3.51349	3.91934	2.29572	3.52982	3.2555	2.98185	2.6017
chr19	23762748	23763148	401	3.85997	3.94017	4.08066	2.24184	8.3668	8.64677	5.08746	7.47808	5.14893	5.19889	3.6893	2.1177	6.0054	3.05485	3.6565	3.14241	3.94486	5.98277	3.34483	4.10434
chr4	7380611	7381011	401	1.774	2.57773	4.34341	2.92029	3.44361	4.76129	4.33771	4.1127	1.72247	4.46205	1.68706	1.53107	3.42089	3.37573	2.74846	0	2.68257	2.57773	1.76129	2.6017
chr3	13343577	13343977	401	2.58015	2.35614	4.08066	3.50589	5.02901	6.33092	6.02768	5.76951	3.81044	5.57743	2.91073	3.33914	4.71589	3.22497	2.91839	2.29572	1.36177	4.16189	2.4957	3.47638
chr7	98617096	98617496	401	2.35614	2.09085	6.3733	4.67525	5.21645	8.66494	7.35376	5.96648	2.53107	6.28281	5.10392	3.33914	6.24641	4.57773	3.83693	2.97269	3.16672	3.83996	3.49697	3.82477
chr9	125410175	125410575	401	7.00124	1.35614	5.84599	4.72792	7.48832	6.56849	4.83238	4.21956	2.89336	7.51491	3.42626	2.1177	3.66107	4.80941	3.33485	3.87971	3.16672	5.00988	3.98185	4.9241
chr3	195589512	195589912	401	3.85997	2.76977	4.21801	3.72792	5.38267	3.46205	4.33771	3.21878	3.04439	5.72492	2.6893	3.11603	2.28392	3.22497	1.33342	2.97269	0	3.2555	2.4957	2.01792
chr1	23816948	23817348	401	3.23266	2.35614	5.0063	5.05007	6.30195	5.76102	5.30415	2.99639	4.1152	6.38785	3.10434	3.11603	3.13093	3.37573	3.07211	3.43162	1.36177	3.06178	2.4957	2.01792
chr6	16636216	16636616	401	5.67948	1.76977	4.34341	5.20594	4.10685	5.97062	4.68538	4.99684	2.30743	2.72465	4.35191	3.53232	2.96162	2.86196	2.74846	2.97269	1.94486	2.83996	3.34483	1.60407
chr2	160062428	160062828	401	4.47314	3.09255	5.21801	5.44427	6.26847	6.72683	6.04789	6.21936	3.89239	4.46205	4.42559	3.99095	5.04832	4.05485	3.6565	3.14241	4.36036	3.7148	3.8748	3.71809
chr14	72238050	72238450	401	5.29609	2.57773	4.92837	4.00809	4.25096	4.51602	5.49281	3.99729	2.89336	3.2555	2.91073	3.33914	4.04876	2.86196	2.91839	2.29572	2.94486	1.83996	2.98185	3.01792
chr11	115504309	115504709	401	8.23601	4.09255	8.31311	7.39635	5.1811	8.14476	7.51467	7.7066	4.36667	5.7046	4.56316	4.70155	4.81916	4.91265	3.07211	3.97269	5.26716	4.89869	4.92932	4.87529
chr4	72513162	72513562	401	3.23266	4.16269	5.08066	4.77873	4.71699	4.34625	3.87774	6.87147	3.42358	4.76447	3.42626	3.33914	3.28244	2.63923	3.07211	3.14241	3.68257	2.83996	3.17473	2.82375
chr4	152014250	152014650	401	4.98185	4.47054	5.08066	4.67525	4.98823	4.93121	4.27053	7.16692	2.04614	6.03056	3.56316	2.1177	3.13093	4.80941	3.20945	2.97269	4.06091	3.95513	3.49697	2.6017
chr19	51183167	51183567	401	4.77241	3.09255	5.0063	3.82782	5.06824	4.97039	5.30415	5.69738	2.30743	5.66334	3.6893	4.33914	3.28244	4.63923	2.74846	2.78031	1.94486	2.57773	2.75916	2.82375
chr14	104604670	104605070	401	4.23189	2.76977	6.28207	4.77873	5.06824	4.66789	6.04789	7.20643	2.72247	5.7046	3.6893	2.854	3.13093	4.51412	3.91934	4.67299	1.36177	4.06264	4.08151	3.47638
chr3	148998971	148999371	401	4.47314	3.76977	4.75862	4.67525	5.69181	5.95093	3.87774	4.65992	1.72247	5.10936	3.56316	4.33914	2.54597	2.86196	2.07039	2.97269	3.68257	2.57773	4.26228	3.01792
chr3	42213448	42213848	401	3.23266	2.76977	2.75916	4.16832	6.7416	6.39043	6.33753	5.05572	3.62994	5.33628	3.80426	3.854	3.28244	2.86196	2.33342	3.14241	3.52982	3.95513	3.49697	3.01792
chr3	196646175	196646575	401	5.65507	5.35509	5.51349	4.77873	6.41363	6.51602	6.52184	5.87135	4.58075	5.38785	4.85898	4.11686	4.35332	5.37643	4.91934	4.61648	2.68257	4.3427	4.42223	3.6017
chr9	97853896	97854296	401	6.24812	5.55152	6.90821	5.94298	6.54551	7.11863	6.97602	5.16672	4.04439	6.42526	6.54689	3.53232	5.09043	4.86196	5.07125	4.22033	3.52982	4.06264	4.26228	5.54071
chr17	6444097	6444497	401	7.98191	7.18814	7.7809	7.19673	8.2556	7.77788	8.39373	7.67878	6.3665	8.35584	7.12629	5.53169	6.54597	7.47233	5.03474	6.06005	4.75221	5.46434	6.81826	7.33002
chr11	3195423	3195823	401	5.35755	4.35544	5.08066	4.8748	4.71699	4.89045	4.9222	4.99684	3.72247	4.13996	2.91073	3.854	4.04876	3.86196	3.20945	4.49633	3.68257	2.57773	3.63343	3.82477
chr17	77863731	77864131	401	6.26435	5.57773	6.71273	6.04985	6.06846	6.17053	6.53621	6.56178	5.87234	7.19879	3.6893	4.99141	5.38716	5.30232	4.87873	3.29425	3.52982	3.7148	3.63343	4.66107
chr12	123106927	123107327	401	7.64285	4.72465	6.28207	5.00809	6.87024	7.60652	7.23554	5.8382	6.24622	6.18428	5.14853	5.28651	5.0054	5.54628	4.27277	4.83036	4.16752	2.83996	4.17473	4.10434
chr15	90231092	90231492	401	8.24413	7.84178	6.82464	5.16832	7.64032	7.51594	7.81468	6.0268	6.69988	7.22023	5.68902	5.70183	5.5157	6.65435	4.95884	5.14241	5.60792	4.57713	3.63343	4.54102
chr7	768236	768636	401	2.58015	2.94111	7.04396	4.16832	2.66676	6.71521	2.68482	4.4121	3.04439	3.01436	0.0976108	2.854	7.32733	2.63923	3.33485	3.29425	2.35896	0.250962	2.98185	2.01792
chr1	246083385	246083785	401	1.774	2.09085	4.84599	3.3799	3.76553	6.43346	5.94416	1.41143	3.62994	4.80271	1.68706	3.11603	1.54597	3.75489	1.33342	2.55827	0	1.25701	1.76129	1.01436
chr6	10659701	10660101	401	2.35614	1.35614	6.34341	2.72901	7.25984	8.58444	6.64616	2.99639	2.04614	3.01436	2.10434	2.1177	2.28392	3.22497	2.33342	3.78031	2.94486	3.7148	3.98185	3.9241
chr18	25326895	25327295	401	4.09424	2.57773	5.4591	5.2426	3.02857	5.22033	4.33771	1.41143	2.04614	3.01436	2.42492	2.1177	2.28392	3.05485	1.74846	2.29572	0	2.57773	2.75916	2.6017
chr1	25689982	25690382	401	3.77294	2.35614	5.21801	5.50557	3.85898	4.08321	5.43263	4.1127	4.24641	5.59932	2.10434	0.536053	2.54597	2.86196	1.74846	2.55827	1.94486	3.42492	2.17313	3.01792
chr12	124044822	124045222	401	5.13011	2.09085	5.88777	5.70183	5.85898	6.7498	6.73606	3.58135	4.80993	6.29646	3.27352	1.53107	1.95977	2.86196	1.33342	2.97269	4.16752	2.83996	3.49697	4.54102
chr6	162150969	162151369	401	5.13011	2.76977	4.08066	4.96486	3.94673	8.06942	6.35368	3.99729	3.18269	5.59932	3.10434	2.53107	1.95977	2.63923	2.07039	3.97269	1.94486	4.71425	3.17473	4.97131
chr17	76700546	76700946	401	6.4019	2.94111	6.11603	5.27798	2.85997	5.89045	7.28744	6.38922	2.72247	5.22728	2.42492	2.854	2.54597	3.51349	2.55582	2.29572	2.94486	3.42492	4.49633	3.9241
chr16	760844	761244	401	7.80587	2.57773	7.04396	5.50557	3.85898	6.8591	5.27016	4.31904	5.60526	5.46172	1.68706	2.53107	2.76765	3.05485	3.33485	2.97269	2.94486	3.83996	3.75916	4.87529
chr8	51394865	51395265	401	2.35614	2.94111	5.21801	4.96486	1.85997	6.92089	5.85524	5.16672	2.89336	4.50906	3.91169	1.53107	1.54597	1.05658	2.91839	2.97269	4.06091	1.25701	2.75916	0
chr2	22884728	22885128	401	3.23266	2.57773	4.21801	5.56438	2.66676	8.27282	6.32103	6.05593	3.62994	6.99786	1.68706	2.1177	1.95977	1.64155	1.74846	2.78031	3.52982	0.250962	2.98185	2.01792
chr22	18092090	18092490	401	2.35614	3.09255	4.84599	4.2426	2.17951	7.37573	7.41718	6.19338	4.76713	2.72465	3.80426	2.854	2.54597	2.63923	3.6565	3.14241	2.68257	0.250962	3.34483	2.6017
chr11	94147371	94147771	401	2.09424	3.09255	4.75862	4.8748	3.55949	7.33851	5.63285	7.21936	2.89336	4.68426	3.80426	3.854	2.54597	3.63923	3.07211	2.29572	3.52982	2.57773	2.75916	4.10434
chr16	15034555	15034955	401	2.58015	3.35473	6.21801	3.82782	2.17951	7.07393	6.77281	6.52058	4.52982	6.19869	3.27352	3.33914	3.42089	2.37573	3.07211	3.78031	2.35896	4.25475	3.17473	2.01792
chr11	115659591	115659991	401	5.13011	2.76977	5.08066	5.31288	1.44361	7.17891	6.50732	6.11249	3.89239	5.38785	2.6893	3.854	3.66107	2.86196	3.20945	2.55827	3.81967	3.57652	2.17313	3.33914
chr5	126066779	126067179	401	7.00124	4.01792	6.3733	5.53543	2.17951	8.27678	7.38578	4.99684	5.72274	7.35579	2.10434	5.53169	2.76765	3.51349	2.55582	4.06005	4.94486	2.57773	3.49697	3.18745
chr9	137280892	137281292	401	4.63052	2.09085	5.5659	5.92053	4.25096	6.22052	7.20897	6.478	4.80993	6.85873	2.10434	3.33914	4.13093	3.75489	3.6565	3.55704	3.81967	3.2555	3.34483	4.82426
chr14	97218730	97219130	401	4.16511	2.76977	6.11603	4.62117	4.10685	6.56849	7.08746	6.52058	3.04439	4.50906	2.91073	4.33914	3.13093	3.75489	2.91839	4.06005	3.81967	1.83996	3.49697	4.01703
chr16	4685940	4686340	401	4.81711	3.76977	6.11603	4.31325	4.25096	6.51602	6.44791	6.31886	4.42291	7.06275	3.91169	4.53169	3.42089	3.75489	3.6565	4.61648	3.68257	2.83996	4.69822	3.71809
chr4	7939672	7940072	401	6.56682	4.62819	7.31306	5.53543	3.85898	7.69773	8.11166	6.90388	5.04439	6.76434	5.6585	5.43863	5.84373	3.05485	4.07125	4.22033	4.36036	4.95559	5.38405	6.14649
chr8	131041922	131042322	401	3.6792	3.35473	4.92837	4.96486	2.66676	4.28466	3.7845	5.21917	2.89336	4.59932	3.10434	3.53232	3.28244	2.05311	2.07039	3.29425	2.94486	2.57773	2.4957	3.18745
chr3	179942288	179942688	401	6.14751	2.94111	5.75862	5.8748	4.02857	6.89033	5.80864	7.09845	4.47768	6.57728	4.10434	5.28651	3.28244	3.37573	2.91839	3.78031	5.53013	3.06178	3.49697	4.18745
chr10	15195894	15196294	401	6.7267	3.35473	4.5656	4.50526	3.1811	7.29241	7.07767	4.1127	1.31034	4.9472	2.42492	4.61941	1.54597	3.96162	1.33342	3.87971	4.68201	0	2.98185	3.01792
chr12	109952385	109952785	401	6.81686	3.94017	5.92837	5.34696	2.17951	6.28466	5.83213	3.73444	3.04439	3.6427	3.56316	4.33914	2.54597	2.63923	3.6565	3.14241	3.52982	2.57773	2.4957	2.6017
chr12	111248284	111248684	401	6.87049	2.57773	5.15097	3.72792	3.02857	4.97039	6.0072	3.21878	4.67694	4.80271	3.42626	2.854	2.76765	3.51349	2.55582	2.29572	2.94486	2.25399	1.76129	2.33914
chr1	12196672	12197072	401	8.15183	6.27817	6.73579	5.56438	4.66619	6.0648	7.01759	5.16672	5.81019	6.53216	5.10392	5.48607	4.48478	5.22458	4.70377	4.92647	3.68257	3.57652	1.76129	3.33914
chr19	1923348	1923748	401	7.59902	6.03716	6.43095	5.2426	3.44361	5.69181	6.91145	2.73335	4.72247	6.93864	3.56316	3.53232	2.96162	4.05485	3.83693	3.55704	4.06091	4.16189	2.98185	2.6017
chr4	1928381	1928781	401	7.68538	4.09255	6.75849	5.92053	4.31832	5.97062	6.65935	2.99639	4.04439	6.90364	5.01078	3.854	2.96162	3.96162	4.6565	4.55766	4.52982	1.83996	3.49697	2.82375
chr14	72675184	72675584	401	4.09424	4.22959	5.08066	4.56438	3.55949	4.34625	4.20006	3.41143	2.72247	4.2555	3.10434	2.1177	3.42089	4.1416	3.07211	2.78031	1.94486	0.250962	2.17313	3.01792
chr16	26334230	26334630	401	6.67934	3.47119	6.08044	5.62117	3.94673	6.80542	6.30433	2.73335	3.97085	5.10936	3.27352	4.70155	2.28392	4.57773	3.83693	3.55704	2.35896	0	2.17313	2.6017
chr18	25341817	25342217	401	5.19889	4.57773	5.4591	4.77873	4.66619	6.60659	5.08746	2.41143	2.30743	3.2555	3.10434	3.53232	2.54597	3.96162	2.55582	2.55827	4.06091	2.25399	0	2.6017
chr20	4894875	4895275	401	5.47281	3.85798	4.66562	4.00809	3.85898	6.1534	4.83238	3.41143	3.72247	3.6427	2.91073	3.70155	3.28244	3.51349	1.74846	3.55704	3.16672	2.83996	2.98185	2.01792
chr1	183832249	183832649	401	5.7498	4.47054	4.84599	4.44427	4.44427	5.78346	4.83238	2.99639	4.1152	4.46205	3.27352	3.99095	3.54597	3.51349	2.07039	3.67243	3.94486	2.25399	1.76129	1.60407
chr1	50109639	50110039	401	7.10339	4.57773	6.04396	5.09043	5.41346	6.48896	5.0072	4.58195	3.52982	4.41278	4.74792	4.23189	3.76871	4.05485	2.74846	4.22033	4.36036	3.2555	3.17473	3.18745
chr2	203659616	203660016	401	6.54071	5.67723	6.51333	5.20594	5.55949	7.1534	6.02768	3.41143	3.89239	4.36247	5.27389	4.9241	2.76765	3.22497	3.6565	4.29425	3.81967	2.57773	3.17473	3.82477
chr12	42868270	42868670	401	0	2.09085	3.34341	1.9222	2.17951	1.76129	2.68482	1.99639	0	1.87578	1.10434	6.77965	2.54597	4.44692	7.20056	4.43162	2.35896	2.25399	2.17313	2.33914
chr6	51140060	51140460	401	1.35614	2.35614	3.08066	2.92029	1.44361	1.34483	1.46467	0.411426	3.04439	3.36177	1.68706	7.64032	4.13093	2.86196	6.4358	4.06005	4.44758	1.25701	3.8748	4.66107
chr15	28231704	28232104	401	0.773996	1.76977	0.757023	1.9222	2.44361	2.34483	2.19849	2.73335	0.722466	0.555816	2.91073	5.05528	4.35332	6.42945	5.36422	2.78031	1.36177	0	4.8748	6.35702
chr17	48539213	48539613	401	0.773996	2.57773	0.757023	1.50589	1.44361	3.56803	2.68482	2.99639	1.72247	2.14078	5.42593	4.11686	4.76818	6.26397	5.77162	5.87946	1.36177	3.06178	2.98185	6.32085
chr17	55068090	55068490	401	0	1.76977	0	4.3799	0.85599	1.34483	2.46205	3.41143	0	1.55582	4.01078	5.05528	2.28392	3.51349	4.87873	5.22033	3.36036	1.83996	5.30378	4.97131
chr10	9613388	9613788	401	0	1.35614	2.34483	2.72901	2.85997	0	3.04789	1.41143	0	3.01436	4.85898	5.23228	2.54597	4.1416	4.70377	3.29425	3.52982	2.83996	4.42223	3.33914
chr14	42541442	42541842	401	0	1.35614	3.34341	3.24184	1.85997	0.757023	0.879706	2.99639	2.04614	3.01436	5.85873	7.0864	3.54597	3.37573	6.28854	6.08108	4.44758	1.83996	3.75916	4.60229
chr5	127856335	127856735	401	0	2.76977	2.75916	3.3799	1.44361	3.22033	1.46467	2.73335	2.53107	2.36177	4.96209	4.53169	3.28244	3.05485	4.60763	3.14241	1.94486	3.57652	4.42223	5.63198
chr13	30077321	30077721	401	0	3.09255	2.34483	4.00809	3.44361	2.93168	1.46467	2.73335	2.04614	1.55582	5.23304	5.70183	4.20867	3.51349	6.08916	4.67299	1.36177	6.1375	5.17433	4.40939
chr7	48471150	48471550	401	0.773996	2.09085	3.34341	3.3799	2.66676	2.34483	1.87971	1.99639	0.722466	3.13914	3.6893	4.8535	3.76871	5.66931	5.77162	2.78031	2.35896	4.16189	5.53201	4.71754
chr2	104690535	104690935	401	0.773996	0	2.34483	3.24184	2.44361	3.22033	3.20006	1.41143	1.31034	2.14078	4.74792	6.95803	5.20906	6.30232	6.36405	4.55766	2.94486	4.71425	4.26228	5.99435
chr9	32200876	32201276	401	2.09424	3.09255	2.34483	5.09043	0	3.34625	1.87971	2.99639	2.30743	1.87578	4.1914	8.42051	4.35332	6.93711	6.90929	4.83036	3.81967	5.57682	6.86096	8.48474
chr4	45846024	45846424	401	0	2.09085	2.34483	3.3799	0.85599	1.76129	1.87971	1.41143	1.31034	0	3.42626	5.85375	4.20867	5.09887	5.36422	2.97269	1.94486	4.25475	4.17473	4.01703
chr17	70987839	70988239	401	1.774	2.94111	3.5656	4.82731	1.85997	2.56803	2.87774	2.73335	2.04614	0.555816	5.49633	7.2183	4.60466	5.33985	6.92932	5.29462	3.81967	4.71425	5.26191	5.40939
chr20	18310011	18310411	401	0.773996	1.35614	0.757023	0.918386	2.85997	0.757023	0	3.58135	1.31034	2.14078	2.42492	5.77979	3.54597	4.51412	5.30378	2.97269	1.36177	4.57713	4.08151	4.71754
chr8	99112754	99113154	401	2.09424	2.35614	0.757023	2.50589	4.94626	3.46205	2.87774	3.99729	1.72247	2.72465	4.56316	6.20418	3.13093	4.44692	4.83693	6.06005	1.36177	6.62994	4.42223	5.06134
chr5	42876388	42876788	401	2.09424	2.35614	0.757023	4.2426	4.25096	3.34625	2.87774	3.87184	0	2.55582	5.01078	6.8716	3.76871	5.44692	5.36422	4.06005	1.36177	4.57713	5.69794	6.01725
chr3	165919272	165919672	401	2.09424	3.22959	5.21801	3.62059	4.76607	1.34483	2.19849	2.99639	0.722466	2.14078	5.68902	8.08635	4.96116	5.26379	6.64414	4.72738	3.16672	5.00988	5.30378	5.26491
chr18	56330693	56331093	401	2.94298	1.76977	4.75862	4.77873	5.1811	0.757023	2.19849	3.41143	0	2.72465	4.62761	7.00753	4.04876	5.6091	6.47735	5.22033	3.16672	5.80941	6.05702	7.17702
chr5	18098731	18099131	401	0.773996	1.35614	2.34483	3.62059	3.94673	1.76129	2.87774	2.73335	0.722466	2.14078	5.68902	7.2183	3.42089	3.37573	5.55674	3.55704	2.94486	5.92742	5.78921	5.99435
chr7	15905212	15905612	401	2.09424	2.57773	3.08066	4.44427	4.31832	2.34483	3.04789	3.99729	2.04614	2.87774	5.1914	6.66107	3.66107	5.83592	6.1416	3.97269	2.35896	5.95536	5.92932	5.47671
chr4	71406358	71406758	401	2.09424	0.773996	4.66562	4.82731	5.1811	1.76129	2.68482	4.93546	2.30743	4.30961	6.21237	7.29994	5.57561	6.4121	5.87873	5.49601	2.35896	6.57682	7.05713	7.32094
chr6	90137788	90138188	401	1.774	1.76977	3.5656	3.82782	4.44427	2.08406	2.68482	1.99639	2.30743	2.55582	5.93687	6.66107	5.20906	5.51381	6.03474	5.22033	3.36036	5.98277	6.68229	6.7451
chr8	59630721	59631121	401	1.774	2.35614	3.34341	4.2426	5.85898	2.93168	0.879706	2.99639	0.722466	4.50906	6.40769	8.38353	5.24641	6.46385	6.96855	6.85512	3.94486	7.02314	7.11697	7.54071
chr4	73744194	73744594	401	1.35614	2.57773	1.75702	0.918386	3.55949	2.93168	0.879706	0.411426	3.04439	2.36177	5.59574	4.23189	1.54597	2.37573	3.07211	3.55704	2.94486	0	5.84699	4.54102
chr4	143656468	143656868	401	0.773996	1.35614	0.757023	2.50589	3.44361	2.93168	3.96532	0.411426	0.722466	0	6.49633	5.48607	1.54597	3.05485	4.95884	4.87922	3.16672	3.2555	2.17313	2.01792
chr2	102127955	102128355	401	2.09424	3.35473	2.75916	1.50589	3.1811	2.93168	2.19849	0	0.722466	0	5.93687	5.48607	1.95977	3.96162	4.50398	5.36492	4.06091	1.83996	2.98185	2.33914
chr6	90256986	90257386	401	2.09424	2.09085	2.34483	2.72901	3.1811	2.56803	2.87774	1.41143	2.04614	1.1375	5.14853	4.33914	1.95977	3.63923	5.36422	4.67299	3.16672	2.57773	4.34412	1.60407
chr6	149499046	149499446	401	0.773996	2.09085	2.75916	2.50589	3.1811	3.56803	2.68482	2.99639	0.722466	0	5.83188	5.66107	2.96162	3.75489	5.07125	5.43196	2.35896	3.95513	3.63343	1.60407
chr11	115925079	115925479	401	3.23266	2.76977	2.75916	5.53543	3.76553	4.00899	4.46271	4.99684	2.53107	2.36177	9.11517	4.8535	2.54597	5.142	5.07125	8.0758	1.94486	2.83996	6.24051	4.60229
chr13	27195203	27195603	401	1.774	1.35614	2.34483	3.50589	3.44361	4.76129	3.68482	2.99639	4.1819	1.55582	6.35191	4.43896	3.76871	3.51349	5.07125	5.75382	2.35896	2.83996	3.8748	6.75862
chr9	92564290	92564690	401	1.35614	0.773996	2.34483	3.3799	3.02857	2.93168	2.46205	2.73335	1.72247	2.14078	5.14853	5.05528	2.76765	4.30232	5.03474	3.78031	3.16672	1.25701	4.08151	4.01703
chr7	47651426	47651826	401	2.09424	1.35614	3.75809	3.24184	4.90352	3.34625	2.46205	3.41143	3.30743	2.14078	5.91121	4.61941	3.13093	5.66931	4.07125	5.49601	4.60822	2.25399	4.8748	6.08321
chr10	11737529	11737929	401	2.94298	1.76977	0.757023	3.24184	3.94673	3.46205	2.87774	2.73335	4.04439	1.55582	5.68902	5.7412	2.96162	4.57773	3.55704	4.83036	3.81967	4.3427	2.4957	3.01792
chr6	108597925	108598325	401	3.47249	1.76977	1.75702	4.44427	5.1811	5.00899	3.57894	2.41143	3.72247	2.14078	6.37069	5.53169	2.28392	4.91265	3.45022	6.25795	3.16672	7.52168	4.81813	6.01725
chr6	87093603	87094003	401	0.773996	1.35614	3.08066	3.92029	3.02857	2.76129	2.46205	1.41143	1.31034	2.14078	5.14853	4.77979	1.54597	4.30232	2.91839	4.87922	3.81967	2.83996	3.34483	5.14649
chrX	124201590	124201990	401	0.773996	1.35614	2.75916	3.50589	3.55949	2.56803	1.87971	1.99639	0.722466	2.36177	5.53013	5.88923	0.963474	4.69822	4.33414	5.14241	3.52982	3.06178	2.75916	4.26529
chr5	123881863	123882263	401	1.774	0.773996	2.75916	3.09085	3.94673	3.08236	3.68482	3.41143	2.89336	2.72465	6.64313	5.99118	2.54597	4.86196	4.27277	4.97269	3.16672	4.06264	1.76129	5.74497
chr6	126268040	126268440	401	1.774	2.57773	3.08066	3.50589	3.31904	5.22033	3.96532	3.73444	2.89336	3.13914	5.68902	7.62979	2.28392	5.33985	5.03474	6.16229	3.36036	3.7148	3.8748	7.01714
chr8	105304662	105305062	401	2.09424	1.35614	2.75916	2.24184	3.1811	1.76129	2.87774	1.41143	2.72247	2.36177	6.21237	5.48607	2.28392	2.05311	4.7939	4.67299	2.35896	3.83996	0.176323	3.01792
chr7	64541656	64542056	401	1.774	2.57773	2.75916	1.9222	3.55949	0.757023	2.46205	4.7339	1.72247	2.55582	6.10392	7.56522	4.42021	6.44675	5.77162	6.44824	3.68257	2.57773	1.17632	1.01436
chr6	15417831	15418231	401	3.09424	2.57773	4.08066	2.72901	4.81301	3.34625	2.87774	3.58135	3.42358	1.1375	7.1152	7.99938	6.24641	7.57016	7.97338	7.182	4.06091	2.83996	4.26228	2.01792
chr12	43272205	43272605	401	4.52732	2.09085	3.92884	5.16832	0.85599	2.56803	2.68482	1.99639	1.72247	2.72465	5.83188	7.52042	1.95977	5.88728	7.54381	5.87946	3.81967	1.25701	4.34412	5.22651
chr4	25433110	25433510	401	3.35755	3.47119	0.757023	3.24184	2.44361	2.56803	3.04789	1.41143	2.04614	2.14078	5.49633	6.77965	2.76765	3.22497	4.87873	4.92647	4.16752	0	3.75916	2.82375
chr4	23279581	23279981	401	2.94298	1.76977	2.34483	3.24184	3.44361	3.08236	2.46205	3.99729	1.72247	2.36177	6.0813	6.20418	1.54597	5.44692	4.33414	5.70044	4.06091	0	3.63343	3.18745
chr3	90004182	90004582	401	1.774	3.09255	3.08066	3.72792	1.85997	0.757023	2.46205	3.21878	3.04439	1.1375	5.31325	6.41447	2.54597	3.51349	5.93923	5.10182	3.52982	1.83996	2.4957	2.6017
chr10	77944440	77944840	401	2.77189	2.57773	3.08066	4.44427	4.02857	1.34483	2.46205	2.99639	3.72247	3.36177	6.83188	7.2183	4.20867	4.1416	5.93923	5.87946	3.52982	0.250962	3.63343	2.01792
chr8	84897494	84897894	401	3.58015	0.773996	3.5656	5.16832	3.55949	0.757023	2.68482	2.73335	2.53107	3.6427	6.89833	7.95803	3.9607	3.86196	6.17572	6.49601	3.36036	2.57773	5.21878	5.50906
chr5	27241822	27242222	401	5.90183	2.76977	3.75809	5.16832	5.98823	1.34483	3.57894	5.62147	3.42358	5.22728	8.31338	9.03958	5.66135	7.6319	7.44981	7.79266	3.52982	4.06264	5.38405	5.79857
chr8	108944488	108944888	401	3.23266	2.35614	3.92884	4.31325	2.66676	4.51602	2.87774	2.41143	3.62994	2.36177	6.03474	8.14649	3.28244	4.51412	5.68004	5.25776	3.68257	3.2555	2.75916	2.82375
chr6	139597985	139598385	401	5.35755	2.09085	4.21801	4.56438	2.66676	3.849	2.46205	1.41143	2.53107	4.2555	6.35191	8.08635	4.20867	5.48059	6.58225	6.01681	4.44758	4.89869	3.8748	3.82477
chr9	71506823	71507223	401	1.774	3.35473	3.34341	4.50526	2.44361	3.93074	2.19849	2.41143	1.31034	3.01436	7.65084	6.95803	3.54597	4.80941	6.5043	5.83061	4.26679	3.06178	2.75916	2.33914
chr11	92770913	92771313	401	3.35755	3.09255	3.75809	4.16832	1.85997	2.56803	2.19849	1.41143	2.72247	2.14078	6.44377	7.57614	4.28318	5.72683	4.95884	5.58736	4.44758	3.06178	3.34483	3.6017
chr4	16536924	16537324	401	3.58015	2.76977	4.92837	4.44427	1.44361	1.34483	3.04789	2.73335	2.30743	2.87774	7.1152	7.48599	3.28244	5.05441	5.58225	6.22052	5.00405	1.83996	3.17473	2.6017
chr12	43102566	43102966	401	1.774	2.35614	3.92884	1.9222	0.85599	2.08406	1.87971	1.41143	1.72247	0	2.42492	6.2867	1.95977	5.00854	5.85798	4.67299	0.356144	2.83996	3.49697	2.82375
chrX	131895009	131895409	401	1.774	2.57773	3.34341	3.62059	3.02857	3.76129	2.87774	1.41143	0	1.1375	4.96209	5.7412	2.28392	5.4121	5.20867	4.77979	0.356144	3.42492	5.08151	5.57168
chr20	11796028	11796428	401	2.77189	0.773996	4.66562	4.72792	1.85997	0.757023	1.87971	0.411426	1.31034	0.555816	5.80426	6.70169	3.9607	5.63952	6.15886	5.55735	1.94486	3.06178	5.26191	5.63198
chr4	102663081	102663481	401	2.35614	1.35614	2.75916	4.31325	1.44361	0	0.879706	1.99639	1.31034	1.1375	3.80426	4.9241	1.95977	4.75489	3.55704	3.55704	3.52982	3.42492	4.26228	4.77189
chr3	154799131	154799531	401	4.47314	2.09085	4.21801	4.62117	0.85599	0	0.879706	1.99639	2.04614	2.36177	6.54689	6.70169	4.04876	4.57773	6.73809	5.29462	4.44758	3.7148	4.08151	4.77189
chr3	81651126	81651526	401	2.09424	2.09085	4.34341	4.92077	4.71699	3.08236	3.20006	0	0.722466	1.1375	6.37069	7.14649	3.8679	5.09887	6.07125	5.39883	4.36036	5.98277	5.30378	6.37469
chr6	90918345	90918745	401	3.35755	2.57773	4.84599	4.77873	6.30195	2.08406	2.46205	1.41143	1.31034	2.14078	6.40769	7.72158	5.31868	6.62439	6.71521	6.36475	4.94486	5.86962	6.00742	6.78529
chr12	38872303	38872703	401	3.6792	0.773996	5.0063	4.92077	5.50271	0	2.46205	2.73335	1.72247	1.55582	6.6585	7.10161	3.8679	5.30232	6.15886	6.20124	5.44758	4.57713	5.6008	6.3025
chr8	64756820	64757220	401	2.58015	1.76977	4.21801	6.34678	5.66647	3.56803	3.33771	2.99639	2.89336	1.1375	7.67377	8.39596	3.9607	5.57803	6.70363	8.81173	4.88362	4.16189	6.40327	5.68958
chr20	11581618	11582018	401	2.77189	0.773996	4.08066	4.31325	2.17951	1.76129	2.46205	2.99639	0	3.13914	6.57969	6.55413	2.28392	5.09887	3.83693	5.49601	3.81967	4.64731	5.66619	6.16692
chr3	30443773	30444173	401	2.09424	2.76977	3.75809	4.00809	2.17951	2.93168	1.87971	2.73335	0	1.55582	4.85898	6.23228	2.76765	3.86196	3.83693	4.55766	3.36036	4.50271	5.17433	5.26491
chr12	65963413	65963813	401	4.52732	2.76977	4.5656	5.05007	3.44361	2.56803	2.19849	3.41143	1.72247	2.14078	6.84536	5.95815	2.96162	5.18388	3.91934	5.90328	3.16672	4.71425	6.49633	6.77202
chr9	72557509	72557909	401	3.58015	2.09085	4.34341	3.82782	3.55949	3.46205	1.87971	1.41143	2.04614	3.2555	6.14832	5.85375	4.54597	6.142	4.60763	4.36457	5.36001	4.89869	4.63401	6.01725
chr4	128386964	128387364	401	5.52732	2.57773	5.5659	6.22439	2.44361	2.56803	2.68482	3.58135	2.72247	2.36177	6.12639	8.31316	5.04832	6.05441	6.73809	7.33887	5.81941	4.42492	5.17433	7.41802
chr3	75241541	75241941	401	3.85997	2.09085	3.92884	4.3799	2.66676	2.34483	2.87774	4.1127	1.72247	3.01436	6.27389	6.70169	3.54597	4.57773	4.60763	4.92647	4.26679	3.2555	4.49633	5.26491
chr11	92766090	92766490	401	4.35755	4.01792	6.11603	4.56438	3.76553	3.56803	3.96532	4.49953	3.30743	3.13914	7.27389	7.91546	5.57561	6.96139	5.68004	6.64501	5.11478	5.16189	5.78921	7.00585
chr12	43292712	43293112	401	2.35614	1.35614	0	1.50589	2.17951	0.757023	1.87971	2.41143	2.53107	2.14078	4.01078	5.38991	1.95977	4.30232	5.20867	4.67299	3.52982	3.42492	2.4957	5.01703
chr9	78406871	78407271	401	2.94298	2.76977	2.34483	2.72901	2.17951	2.34483	3.33771	1.41143	1.72247	2.55582	3.6893	5.66107	2.96162	3.75489	5.44989	3.97269	3.81967	2.57773	3.63343	3.6017
chr7	7839684	7840084	401	2.77189	2.09085	2.34483	2.92029	2.17951	2.08406	2.19849	2.99639	2.53107	1.55582	2.91073	7.02359	4.20867	4.05485	6.61971	4.49633	3.16672	4.16189	2.75916	3.18745
chrX	37622468	37622868	401	1.774	3.22959	1.75702	3.09085	2.66676	2.08406	0.879706	3.99729	0.722466	1.55582	4.49633	5.95815	3.13093	4.63923	3.74953	4.36457	3.52982	4.25475	3.63343	5.01703
chr4	45928956	45929356	401	1.774	3.57773	1.75702	2.24184	3.02857	1.34483	0.879706	3.21878	2.04614	3.01436	4.42559	6.43863	4.13093	5.22458	5.39335	3.67243	3.16672	4.42492	3.17473	3.71809
chr10	9603173	9603573	401	0.773996	1.35614	3.34341	3.82782	2.85997	2.08406	2.46205	3.21878	0.722466	3.36177	5.1914	5.57622	3.54597	5.142	3.99729	3.55704	3.16672	4.89869	3.17473	5.9479
chr6	28860574	28860974	401	1.35614	3.22959	3.34341	4.16832	3.31904	3.46205	3.46336	3.58135	2.30743	3.46205	4.49633	6.36475	3.13093	6.09887	5.65621	4.29425	3.16672	4.3427	3.98185	4.82426
chr15	39128221	39128621	401	1.35614	3.57773	3.75809	4.62117	4.98823	3.66789	3.46336	3.87184	3.97085	3.72465	4.42559	6.17572	4.76818	5.72683	6.03474	4.55766	3.52982	5.83996	5.45976	6.78529
chr17	55063824	55064224	401	1.35614	2.09085	4.08066	5.34696	4.81301	3.08236	2.87774	4.1127	1.72247	3.6427	5.01078	7.33914	3.28244	4.63923	5.77162	5.99481	3.36036	5.77847	6.283	6.87517
chr4	128393137	128393537	401	3.77294	2.35614	4.08066	5.53543	4.1811	2.93168	3.20006	4.7339	2.53107	3.01436	6.54689	7.66107	3.42089	4.80941	5.85798	6.16229	4.68201	5.86962	6.19692	6.60214
chr17	70521945	70522345	401	1.774	2.09085	3.08066	2.24184	2.66676	1.34483	1.46467	2.41143	2.89336	2.55582	4.1914	5.53169	2.54597	4.1416	3.83693	4.87922	2.35896	3.42492	4.63401	4.66107
chr5	150550292	150550692	401	2.09424	2.09085	3.34341	2.72901	2.17951	2.08406	0.879706	2.73335	3.42358	2.36177	2.91073	5.17552	3.54597	5.51381	4.27277	3.43162	1.94486	3.83996	4.26228	5.9479
chr17	48590061	48590461	401	3.09424	2.09085	4.34341	2.72901	2.85997	1.76129	3.04789	2.73335	2.04614	4.19849	6.35191	6.66107	6.43679	6.53013	6.83681	6.0387	3.36036	6.62994	4.92932	6.3025
chr20	11790030	11790430	401	2.58015	3.09255	3.34341	3.50589	3.02857	2.56803	2.46205	4.93546	2.04614	2.55582	5.10392	6.43863	5.35332	5.51381	7.19229	5.55735	1.36177	5.29939	4.92932	6.06156
chr17	66945470	66945870	401	4.77241	2.76977	5.0063	4.44427	4.55949	3.08236	3.57894	3.99729	3.30743	3.72465	6.91133	8.20418	6.3185	6.76871	7.77729	6.83048	3.68257	6.1375	6.4224	7.17702
chr10	99532611	99533011	401	6.23189	3.47119	5.92837	5.20594	4.71699	6.30031	4.9222	5.54133	3.89239	4.87676	8.5998	8.83555	8.06953	8.00865	8.51092	8.09144	3.36036	8.71846	7.31406	8.58699
chr6	126880966	126881366	401	2.09424	2.76977	3.75809	2.24184	1.85997	3.46205	2.46205	3.99729	2.30743	3.01436	4.01078	5.9241	2.54597	5.48059	3.6565	4.87922	2.94486	3.57652	4.08151	4.60229
chr8	68032516	68032916	401	2.94298	3.35473	2.75916	2.24184	2.85997	3.34625	2.68482	3.87184	2.89336	1.87578	2.91073	6.05528	3.54597	4.37643	4.07125	4.43162	4.06091	3.95513	5.12887	4.47638
chr6	100948703	100949103	401	2.35614	2.09085	3.34341	3.09085	4.50271	3.66789	2.19849	4.4121	4.30743	4.0781	2.6893	7.29994	3.8679	5.83592	4.91934	5.39883	4.16752	5.1127	4.17473	5.99435
chr6	45844006	45844406	401	2.77189	1.35614	3.34341	2.24184	4.90352	4.40463	3.7845	4.7339	2.30743	3.01436	5.10392	6.64024	3.42089	6.03166	5.07125	5.29462	3.52982	5.50271	5.03254	6.4266
chr3	4772101	4772501	401	2.09424	2.35614	2.75916	2.92029	5.92505	4.89045	3.46336	5.05572	3.04439	4.01436	4.01078	7.36466	4.54597	5.75489	6.7828	5.52701	2.94486	6.91313	6.32427	8.13607
chr1	230118325	230118725	401	3.35755	1.35614	2.34483	1.9222	2.66676	3.56803	1.87971	2.99639	4.93216	3.55459	5.4614	5.43863	3.54597	3.63923	5.4219	4.87922	2.68257	3.42492	4.8748	4.10434
chr13	67493845	67494245	401	3.35755	3.47119	3.34341	3.82782	2.85997	3.46205	3.46336	3.99729	3.62994	5.19889	5.71864	6.90677	2.96162	5.48059	6.12433	3.97269	3.52982	5.25475	4.8748	4.82426
chr8	125923080	125923480	401	2.35614	3.22959	3.08066	3.24184	3.66676	3.22033	2.87774	4.21956	3.81044	3.55459	4.56316	5.53169	2.28392	4.30232	3.99729	4.14241	3.81967	4.64731	4.26228	5.30268
chr5	178453227	178453627	401	3.58015	2.94111	3.34341	3.24184	3.55949	3.22033	2.19849	3.87184	3.81044	3.46205	6.21237	5.28651	2.54597	4.1416	4.33414	4.43162	2.68257	5.00988	3.8748	4.40939
chr3	72535688	72536088	401	3.77294	3.85798	4.45878	5.34696	5.47379	4.93121	4.46271	3.21878	3.89239	4.30961	6.35191	6.94111	4.42021	6.53013	7.44286	6.1819	4.36036	5.00988	4.42223	6.4266
chr12	100185389	100185789	401	4.85997	3.67694	5.84599	5.77847	5.55949	5.66789	4.46271	3.87184	4.72247	5.66334	8.22805	8.16113	5.20906	6.57803	6.92932	7.03859	4.88362	5.5404	5.8748	6.18706
chr8	109099763	109100163	401	4.81711	4.47054	6.71273	6.31288	7.48832	5.93097	4.9222	3.99729	4.58075	6.28281	7.83864	9.13168	5.74228	6.99695	8.02547	8.35191	5.68201	7.54952	7.82553	8.0284
chr4	69054825	69055225	401	2.58015	4.09255	2.34483	4.3799	5.1811	4.76129	4.83238	2.41143	3.42358	3.36177	6.74779	6.99118	4.48478	5.48059	6.17572	6.54241	2.35896	3.95513	5.84699	6.60214
chr8	85007519	85007919	401	3.47249	5.26228	3.5656	4.62117	4.02857	6.02791	3.33771	2.73335	3.42358	3.2555	7.7974	7.9747	3.13093	5.51381	6.34926	7.7734	4.26679	4.95559	6.86096	7.02835
chr8	54209264	54209664	401	4.02059	3.47119	3.5656	3.24184	3.44361	3.22033	4.20006	2.41143	2.89336	1.55582	5.77637	6.77965	5.13093	4.75489	6.19239	5.39883	3.16672	4.06264	4.63401	5.74497
chr6	85455513	85455913	401	4.41616	3.35473	4.34341	4.67525	4.25096	4.56864	3.96532	2.73335	2.89336	1.55582	5.71864	7.45063	4.20867	5.142	5.63198	5.43196	4.16752	5.46434	5.72901	5.57168
chr5	142120180	142120580	401	3.58015	2.76977	3.75809	3.82782	5.10685	3.56803	3.87774	2.41143	1.31034	3.13914	5.53013	6.31306	3.8679	6.05441	5.77162	5.97246	3.94486	4.95559	4.8748	6.2651
chr6	12490938	12491338	401	4.72683	2.94111	4.66562	5.41244	4.81301	3.76129	2.19849	2.73335	2.53107	2.14078	7.59582	7.90683	4.91504	7.29287	6.83681	7.37339	4.52982	4.77873	6.34447	7.05061
chr3	172391851	172392251	401	2.94298	2.35614	3.08066	2.72901	3.44361	3.08236	2.68482	2.99639	2.72247	3.87676	5.71864	6.50906	4.04876	3.22497	5.55674	4.83036	2.35896	3.83996	3.75916	4.66107
chr13	70874718	70875118	401	2.09424	2.57773	3.92884	2.50589	4.1811	2.56803	3.46336	3.58135	2.53107	4.68426	7.20193	7.55413	4.35332	5.78241	6.47735	5.3302	3.94486	5.06221	3.34483	4.60229
chr3	154844886	154845286	401	2.09424	1.35614	2.34483	2.92029	4.31832	3.08236	2.68482	2.73335	3.18269	3.13914	4.80426	6.72165	4.66164	4.75489	5.79364	5.01703	2.68257	4.06264	4.8748	3.33914
chr6	116206102	116206502	401	3.6792	2.76977	3.75809	4.2426	5.98823	5.18745	4.27053	4.21956	3.89239	4.9814	7.84543	8.61923	4.20867	6.8999	6.28854	6.60185	4.26679	4.57713	4.69822	4.54102
chr11	104876325	104876725	401	2.77189	3.57773	4.08066	3.24184	4.38267	3.34625	2.19849	2.99639	2.72247	2.36177	6.0581	6.46254	2.76765	3.37573	4.20867	5.61648	4.06091	2.57773	5.17433	4.40939
chr4	76023493	76023893	401	3.35755	3.85798	4.84599	4.00809	3.66676	4.34625	3.33771	3.21878	2.04614	3.55459	6.9743	6.14649	3.66107	4.86196	4.99729	6.5575	3.16672	3.06178	5.45976	5.63198
chr8	105747612	105748012	401	2.09424	3.09255	3.5656	3.62059	5.31832	3.08236	3.04789	2.41143	2.04614	4.5552	7.42585	6.61927	2.76765	3.63923	5.55674	5.90328	5.00405	4.3427	4.49633	4.47638
chr21	25487102	25487502	401	4.6792	3.85798	4.84599	3.72792	5.06824	4.34625	2.46205	0.411426	3.04439	4.64212	7.62753	7.31316	3.8679	4.91265	6.34926	6.52716	3.36036	4.89869	5.26191	4.9241
chr3	114499215	114499615	401	1.774	2.57773	2.75916	0.918386	2.17951	3.34625	1.46467	0.411426	2.04614	1.55582	3.80426	4.23189	1.95977	3.75489	0.748461	4.14241	4.26679	4.16189	3.34483	4.9241
chr12	65956408	65956808	401	2.35614	0.773996	3.5656	1.50589	0.85599	1.76129	2.19849	1.41143	0.722466	0.555816	5.98664	4.33914	2.76765	2.63923	2.74846	4.43162	2.68257	3.57652	3.98185	3.82477
chr10	99506791	99507191	401	1.35614	1.35614	3.08066	2.24184	2.44361	2.34483	3.20006	1.99639	2.72247	0	4.96209	4.11686	2.54597	3.86196	2.07039	2.97269	4.16752	3.2555	3.75916	3.47638
chr6	139973950	139974350	401	3.09424	1.76977	1.75702	1.50589	2.66676	3.56803	3.7845	3.21878	2.30743	1.1375	4.91121	1.53107	1.54597	4.37643	2.74846	4.06005	5.00405	4.71425	4.56682	5.71754
chr6	148954753	148955153	401	1.35614	2.35614	2.34483	2.92029	2.44361	0.757023	2.19849	3.73444	3.42358	2.87774	4.01078	2.53107	1.54597	4.51412	2.74846	3.87971	4.06091	4.25475	4.42223	5.66107
chr6	118965636	118966036	401	2.35614	2.94111	3.34341	2.92029	3.02857	2.56803	3.20006	2.73335	3.04439	1.87578	3.56316	4.61941	0.963474	4.05485	2.91839	4.36457	4.52982	4.83996	3.98185	4.01703
chr8	9172402	9172802	401	2.09424	2.35614	1.75702	2.72901	2.44361	2.76129	3.96532	3.99729	2.89336	3.13914	5.1914	4.53169	2.54597	3.05485	2.55582	4.87922	3.94486	6.16189	3.98185	5.40939
chr4	74328227	74328627	401	2.94298	2.09085	3.75809	1.50589	2.17951	2.56803	2.87774	2.99639	2.30743	2.36177	3.42626	4.61941	1.95977	4.69822	1.33342	4.55766	2.35896	5.46434	4.98185	4.40939
chr6	7673133	7673533	401	4.6792	2.94111	5.0063	4.50526	2.17951	2.76129	4.46271	3.58135	3.18269	1.55582	5.35191	6.55413	2.96162	6.99695	4.87873	4.97269	2.68257	7.50287	4.49633	4.9241
chr5	56631860	56632260	401	3.94205	2.09085	3.08066	3.24184	2.17951	2.56803	2.87774	2.41143	2.72247	2.55582	4.68874	5.28651	3.54597	4.1416	3.6565	4.43162	3.52982	5.5404	2.98185	5.01703
chr12	42790722	42791122	401	2.94298	2.57773	3.5656	3.82782	2.44361	2.56803	1.46467	2.73335	2.89336	3.13914	4.01078	6.11666	2.76765	4.30232	4.70377	5.10182	3.36036	5.5404	5.03254	5.30268
chr5	164346945	164347345	401	4.23189	3.67694	4.21801	4.56438	2.17951	3.08236	2.46205	3.41143	3.52982	2.87774	4.96209	6.33914	3.13093	4.57773	4.50398	4.36457	2.68257	6.20906	5.75942	6.64645
chr11	120400805	120401205	401	3.09424	3.09255	4.84599	4.44427	2.66676	3.56803	3.57894	3.21878	4.1819	1.1375	5.56346	5.33914	3.28244	5.22458	3.6565	4.67299	1.94486	4.95559	5.45976	6.82451
chr8	141600095	141600495	401	2.58015	2.09085	3.5656	3.24184	2.66676	2.08406	3.04789	2.73335	2.89336	1.55582	2.42492	4.43896	3.13093	4.63923	4.07125	3.67243	3.68257	3.83996	4.34412	5.22651
chr4	105541479	105541879	401	2.09424	3.22959	2.75916	4.00809	2.66676	3.34625	3.33771	2.73335	3.30743	1.1375	2.91073	5.11686	3.8679	5.142	4.6565	3.67243	3.16672	5.42492	5.6008	5.99435
chr22	29733711	29734111	401	5.26416	2.57773	6.28207	6.09043	3.02857	2.08406	4.12598	4.87135	3.97085	4.0781	5.59574	6.43863	6.3361	7.47233	6.08916	7.37339	4.06091	6.85487	7.51428	9.54071
chr7	2717723	2718123	401	4.47314	3.76977	4.21801	1.9222	2.66676	3.22033	4.12598	4.4121	3.52982	3.55459	5.23304	5.11686	4.76818	5.63952	4.44956	5.01703	2.68257	6.95536	6.03254	7.66818
chr2	15818256	15818656	401	2.35614	2.94111	3.92884	3.3799	2.66676	2.08406	3.57894	4.80426	3.30743	2.14078	4.1914	6.33914	4.54597	5.78241	4.07125	3.87971	3.16672	6.06221	6.00742	7.52497
chr1	3072419	3072819	401	1.774	3.47119	4.21801	3.09085	4.25096	2.76129	4.33771	4.65992	3.30743	4.13996	5.1914	6.38974	5.48446	6.57803	5.72656	5.99481	1.94486	6.03628	5.92932	7.77202
chr7	33789883	33790283	401	3.09424	3.22959	2.75916	2.24184	3.02857	2.34483	1.46467	3.21878	2.30743	2.87774	5.27389	4.61941	1.54597	4.30232	4.1416	3.55704	3.94486	4.06264	5.12887	6.35702
chr9	108639656	108640056	401	4.57954	4.01792	3.34341	2.24184	3.02857	2.08406	2.46205	3.73444	3.04439	1.1375	5.68902	5.53169	2.54597	4.22419	4.44956	4.83036	1.94486	4.50271	5.6008	6.16692
chr12	65892616	65893016	401	4.35755	3.47119	4.08066	5.09043	2.44361	3.08236	2.19849	1.99639	3.52982	3.2555	6.35191	5.57622	1.95977	4.44692	3.55704	5.43196	4.36036	4.06264	4.81813	6.61706
chr13	35512514	35512914	401	3.23266	3.09255	4.92837	5.47508	2.44361	2.76129	3.20006	1.99639	3.52982	3.72465	6.67384	5.7412	2.54597	4.44692	5.72656	4.83036	4.16752	4.89869	6.58391	8.01151
chr2	20728045	20728445	401	5.02059	3.76977	5.15097	4.82731	3.55949	3.76129	2.46205	1.41143	3.04439	4.13996	6.46156	6.66107	3.42089	4.91265	5.63198	4.14241	3.68257	5.95536	6.53201	7.44344
chr4	101632837	101633237	401	2.35614	4.01792	3.5656	3.09085	3.31904	4.00899	3.04789	3.58135	2.04614	2.87774	4.62761	5.38991	3.13093	4.44692	4.1416	3.55704	4.16752	5.1127	5.42223	6.24603
chr2	143722388	143722788	401	2.09424	2.57773	3.5656	4.16832	2.17951	3.46205	2.68482	2.41143	2.30743	2.14078	4.42559	4.33914	2.28392	4.05485	3.6565	3.67243	3.52982	5.74685	4.75969	5.22651
chrX	68588956	68589356	401	2.58015	3.67694	3.75809	3.24184	2.17951	2.76129	2.46205	1.99639	2.04614	2.55582	5.59574	4.43896	3.28244	4.22419	3.99729	4.22033	2.68257	5.16189	4.63401	5.06134
chr6	170178482	170178882	401	3.47249	2.94111	3.92884	3.72792	4.61412	4.08321	4.78503	2.73335	3.04439	3.87676	5.6585	5.88923	2.54597	6.142	3.99729	5.64501	3.36036	5.06221	5.78921	5.9479
chr5	99130062	99130462	401	3.09424	2.94111	3.92884	4.67525	5.10685	4.28466	3.46336	3.41143	3.72247	3.13914	6.85885	4.8535	2.28392	4.91265	4.27277	5.10182	3.81967	6.00988	6.92932	7.86264
chr12	92341271	92341671	401	3.6792	3.47119	4.21801	4.62117	4.94626	3.56803	3.20006	3.58135	2.53107	2.72465	4.27352	5.99118	2.76765	5.18388	5.1416	4.77979	3.36036	5.98277	6.4224	6.57168
chr2	8239523	8239923	401	3.23266	2.94111	4.66562	5.3799	3.94673	4.66789	2.68482	3.21878	2.72247	4.13996	6.33271	6.9241	2.54597	5.00854	5.10685	5.61648	3.16672	5.68117	6.30378	7.33002
chr3	24588715	24589115	401	1.35614	0.773996	2.34483	4.2426	0	3.08236	1.46467	3.41143	0.722466	3.01436	4.74792	5.38991	2.54597	2.05311	3.74953	3.97269	2.94486	4.64731	5.53201	6.01725
chr5	123721633	123722033	401	0	1.76977	2.34483	3.24184	2.17951	1.76129	2.46205	5.11228	2.30743	1.87578	4.85898	6.31306	2.54597	1.05658	3.83693	5.22033	3.16672	6.08789	5.34447	6.37469
chr13	35744925	35745325	401	0	2.35614	3.08066	1.9222	0	0.757023	2.87774	3.21878	2.30743	3.2555	4.96209	3.53232	3.28244	3.86196	4.27277	3.14241	3.36036	4.42492	5.53201	5.44328
chr8	84944372	84944772	401	0.773996	2.09085	2.34483	2.24184	0	1.76129	1.87971	2.41143	1.72247	4.80271	4.80426	6.17572	3.42089	3.05485	5.3345	5.58736	2.68257	7.69787	5.21878	4.9241
chr12	41303097	41303497	401	2.58015	3.22959	3.08066	4.72792	2.17951	1.34483	2.19849	2.41143	2.89336	2.36177	4.10434	3.70155	1.54597	2.37573	5.9782	5.99481	1.36177	3.95513	5.38405	5.79857
chr1	150061616	150062016	401	3.23266	2.09085	1.75702	2.24184	2.17951	3.34625	2.46205	3.21878	1.31034	3.2555	5.14853	4.77979	2.96162	3.75489	6.08916	5.43196	2.35896	3.7148	4.63401	5.85
chr2	134173554	134173954	401	1.774	2.57773	3.08066	2.24184	2.85997	3.34625	4.20006	2.73335	3.04439	2.14078	4.10434	4.33914	3.42089	2.86196	5.89918	4.61648	2.94486	3.06178	5.45976	5.71754
chr7	110502944	110503344	401	2.35614	2.57773	3.08066	4.44427	1.85997	0.757023	2.68482	3.21878	3.18269	1.87578	5.88533	7.98299	2.54597	1.64155	5.3345	5.77979	2.94486	3.95513	4.34412	5.85
chr7	146661416	146661816	401	3.47249	2.09085	4.5656	4.92077	1.44361	1.34483	3.04789	1.99639	2.04614	2.36177	4.10434	6.57622	2.54597	4.05485	6.39318	5.1819	3.16672	4.06264	5.38405	5.9241
chr12	42892816	42893216	401	3.47249	0.773996	3.5656	4.31325	2.17951	1.76129	3.20006	2.99639	2.53107	2.87774	4.49633	6.14649	2.96162	4.37643	4.99729	5.3302	1.36177	5.83996	5.8748	6.33914
chr5	164358816	164359216	401	3.23266	1.76977	3.34341	5.31288	1.44361	2.08406	3.04789	3.21878	2.30743	3.36177	6.85885	7.31316	4.04876	4.30232	5.68004	6.06005	4.16752	7.26613	6.0813	6.82451
chr8	109607234	109607634	401	1.774	0.773996	3.75809	4.31325	3.02857	2.76129	3.20006	1.99639	0	3.13914	4.01078	5.77979	0.963474	3.22497	2.55582	4.72738	3.16672	6.46434	5.90231	5.57168
chr2	151374360	151374760	401	1.774	1.35614	3.34341	3.72792	4.90352	3.93074	3.87774	2.41143	1.72247	3.01436	6.44377	5.88923	0	5.142	4.27277	5.75382	4.06091	6.16189	6.34447	5.9241
chr6	139474618	139475018	401	2.35614	1.35614	3.75809	4.50526	4.02857	2.93168	2.68482	3.87184	1.31034	3.36177	4.74792	5.88923	1.54597	4.91265	3.83693	3.14241	1.94486	8.05582	4.81813	5.33914
chr6	25698329	25698729	401	2.35614	1.35614	2.34483	4.00809	2.17951	3.08236	2.68482	3.21878	2.30743	1.55582	4.68874	3.11603	0.963474	4.1416	2.74846	4.22033	2.35896	6.95536	5.26191	5.97131
chr13	112722892	112723292	401	2.09424	1.35614	4.08066	4.16832	3.85898	3.66789	3.04789	3.58135	2.04614	3.2555	4.49633	4.53169	0	4.51412	3.6565	4.87922	2.68257	6.85487	5.8748	6.93605
chr4	45795813	45796213	401	1.35614	3.09255	1.75702	2.92029	1.85997	1.76129	3.57894	2.73335	2.89336	2.87774	3.10434	4.99141	1.54597	3.75489	3.20945	3.55704	2.94486	3.95513	4.75969	5.44328
chr8	59643842	59644242	401	2.35614	2.09085	2.34483	1.9222	3.76553	2.93168	3.04789	3.87184	2.30743	2.72465	4.62761	5.85375	1.95977	3.22497	3.55704	4.49633	3.16672	3.7148	5.49633	4.77189
chr18	39313973	39314373	401	1.774	2.35614	0.757023	3.24184	4.10685	2.56803	3.57894	3.41143	2.89336	2.87774	3.6893	5.88923	2.96162	4.30232	3.20945	4.36457	3.16672	4.57713	5.8748	4.87529
chr3	76561542	76561942	401	1.774	0.773996	3.08066	4.09085	2.85997	2.56803	3.46336	3.41143	3.04439	4.13996	4.10434	6.64024	1.54597	1.64155	3.91934	5.14241	3.16672	4.42492	5.8748	6.32085
chr3	69297683	69298083	401	2.58015	1.76977	1.75702	2.72901	2.44361	3.46205	2.87774	2.73335	2.53107	3.46205	3.80426	4.9241	1.54597	2.37573	2.91839	4.67299	3.94486	3.57652	5.53201	5.14649
chr8	85286886	85287286	401	2.94298	2.09085	3.34341	3.3799	3.1811	4.08321	3.33771	2.99639	2.30743	4.2555	4.80426	5.17552	2.54597	3.05485	4.55643	4.83036	3.81967	5.20906	5.6008	5.8999
chr6	88705559	88705959	401	0	1.35614	3.34341	4.50526	3.1811	2.93168	1.87971	3.58135	1.72247	3.13914	3.42626	5.57622	1.95977	4.22419	2.55582	4.06005	4.16752	6.1375	6.12866	6.3025
chr16	49608091	49608491	401	2.35614	1.35614	3.92884	4.72792	1.85997	3.22033	1.87971	2.73335	1.72247	3.01436	3.56316	5.17552	3.28244	5.22458	3.07211	2.97269	3.81967	5.74685	6.30378	6.32085
chr7	80600052	80600452	401	1.35614	0.773996	2.34483	1.9222	0.85599	2.08406	2.68482	2.99639	2.53107	3.80323	4.10434	4.11686	2.28392	3.05485	2.07039	3.14241	3.36036	4.89869	5.49633	5.66107
chr6	21523610	21524010	401	1.35614	2.09085	3.34341	2.50589	2.17951	1.34483	3.33771	3.21878	3.18269	3.36177	3.91169	3.99095	3.42089	3.22497	2.55582	2.78031	2.94486	5.95536	5.56682	6.2651
chr4	125739533	125739933	401	1.35614	2.94111	3.08066	3.24184	3.02857	3.08236	3.04789	4.31904	2.72247	3.46205	3.56316	4.77979	2.96162	1.64155	2.74846	4.36457	3.68257	6.20906	5.56682	7.09392
chr4	46852734	46853134	401	1.774	3.76977	2.34483	3.62059	3.31904	3.34625	3.46336	4.21956	3.62994	4.46205	4.10434	4.8535	2.76765	3.22497	3.33485	4.22033	3.94486	6.59485	6.54952	6.97131
chr5	146409494	146409894	401	2.58015	2.94111	2.34483	3.3799	2.17951	3.22033	2.68482	3.21878	3.18269	3.6427	4.62761	2.854	2.28392	2.63923	2.74846	4.22033	4.36036	5.20906	5.63401	5.9241
chr7	147977791	147978191	401	2.09424	2.57773	2.75916	2.72901	1.44361	1.76129	2.19849	2.73335	3.18269	2.36177	3.10434	3.33914	2.54597	2.05311	3.07211	2.78031	3.52982	4.50271	4.8748	4.9241
chr5	170092872	170093272	401	3.6792	2.35614	3.75809	3.62059	2.44361	2.93168	3.33771	3.41143	3.04439	3.01436	4.27352	3.70155	2.54597	2.86196	3.33485	4.14241	3.68257	5.61235	5.56682	6.63183
chr11	82791068	82791468	401	3.58015	3.09255	4.5656	4.3799	3.44361	3.46205	3.33771	3.99729	3.62994	3.6427	4.91121	5.33914	4.04876	3.75489	4.74953	4.43162	4.44758	7.39446	6.283	8.92104
chr7	96303892	96304292	401	1.35614	1.35614	3.34341	2.24184	2.44361	1.34483	0	2.73335	1.72247	1.55582	2.42492	5.33914	0.963474	4.69822	3.91934	2.29572	3.16672	2.57773	3.49697	3.47638
chr13	67554269	67554669	401	2.58015	0.773996	4.45878	3.09085	1.85997	0	0.879706	1.99639	1.31034	3.01436	2.42492	6.66107	2.96162	4.63923	5.3345	1.55582	4.88362	5.68117	5.34447	6.39215
chr16	82152607	82153007	401	1.35614	1.35614	2.75916	4.16832	1.85997	1.76129	3.04789	1.99639	1.72247	1.87578	3.27352	3.99095	2.76765	6.33985	3.07211	2.55827	0.356144	3.7148	5.81839	6.98288
chr5	25162684	25163084	401	0	3.09255	4.66562	3.72792	3.31904	2.08406	3.20006	1.99639	3.42358	2.14078	4.01078	7.00753	3.76871	6.22439	4.07125	4.06005	0.356144	5.68117	5.75942	7.36588
chr1	237931471	237931871	401	1.774	2.35614	3.08066	3.24184	2.17951	2.34483	3.04789	3.41143	4.36667	3.72465	2.6893	3.854	3.42089	3.75489	3.55704	2.78031	1.36177	4.25475	5.84699	7.32094
chr3	182242499	182242899	401	2.09424	2.35614	3.75809	4.44427	3.55949	0	2.87774	1.99639	2.53107	5.48575	4.42559	5.53169	3.28244	4.44692	3.99729	3.67243	1.36177	6.00988	7.10518	8.17702
chr3	8341811	8342211	401	0.773996	2.57773	1.75702	2.72901	0.85599	1.76129	2.87774	2.99639	0.722466	1.55582	1.10434	3.70155	2.28392	4.96116	4.60763	1.97085	2.68257	4.83996	6.03254	5.9241
chr4	106530902	106531302	401	2.35614	1.35614	3.08066	3.09085	1.44361	1.34483	2.46205	2.99639	0	1.87578	1.10434	5.17552	2.96162	2.37573	3.74953	2.29572	2.35896	4.25475	6.72901	5.9241
chr15	34620963	34621363	401	0.773996	1.76977	0.757023	3.24184	3.85898	2.93168	3.68482	3.99729	0.722466	2.87774	2.10434	3.99095	3.76871	5.72683	5.24108	3.78031	2.94486	5.06221	6.12866	7.10465
chr2	157786832	157787232	401	2.09424	2.35614	0.757023	1.9222	4.81301	3.66789	3.04789	4.31904	0.722466	2.72465	2.6893	5.95815	4.81916	5.22458	4.91934	4.14241	1.94486	7.68117	6.03254	7.1152
chr1	236808887	236809287	401	1.35614	3.09255	1.75702	4.00809	2.66676	2.56803	2.19849	2.99639	0	2.55582	1.68706	6.88935	2.96162	4.30232	5.30378	3.67243	3.94486	5.92742	6.24051	6.49281
chr2	143482788	143483188	401	1.774	2.57773	0.757023	3.72792	3.02857	1.34483	1.46467	4.4121	0	2.36177	3.27352	6.25965	3.66107	4.1416	4.91934	4.43162	2.35896	5.1127	5.69794	6.28392
chr5	27266158	27266558	401	2.77189	2.57773	1.75702	3.82782	3.76553	1.34483	2.19849	3.99729	2.53107	2.55582	3.42626	6.38974	2.76765	4.05485	5.55674	4.61648	3.16672	5.16189	6.21878	5.47671
chr3	3301467	3301867	401	0.773996	0.773996	2.75916	4.00809	4.10685	1.76129	3.68482	2.99639	1.72247	1.87578	2.91073	5.33914	3.28244	4.37643	5.10685	4.22033	2.94486	6.16189	6.51428	5.97131
chr8	124007121	124007521	401	1.774	1.35614	3.08066	4.00809	3.85898	3.849	2.19849	2.41143	2.04614	2.14078	2.91073	5.88923	3.28244	5.00854	3.6565	4.67299	2.68257	4.83996	6.32427	5.85
chr6	110296246	110296646	401	2.09424	1.76977	3.75809	5.59305	4.02857	3.56803	3.33771	2.73335	1.72247	1.55582	4.85898	4.77979	3.28244	5.54628	5.58225	4.22033	2.35896	6.06221	7.0814	6.91193
chr4	108700354	108700754	401	1.35614	2.35614	3.92884	2.50589	4.71699	2.76129	1.46467	4.49953	1.31034	2.72465	3.6893	6.14649	4.28318	5.09887	5.17552	5.14241	1.36177	5.38405	6.38388	7.59455
chr5	116487016	116487416	401	1.774	2.94111	3.75809	3.3799	3.31904	2.34483	2.46205	2.73335	1.72247	2.72465	2.42492	5.85375	2.28392	5.09887	4.393	3.67243	1.94486	5.42492	5.72901	6.14649
chr4	182846623	182847023	401	2.94298	2.76977	3.08066	4.3799	4.31832	4.15299	2.68482	3.73444	0.722466	3.80323	4.10434	6.59783	2.28392	5.33985	3.6565	3.87971	2.35896	5.89869	7.09329	7.35702
chr1	192889119	192889519	401	3.58015	0.773996	0.757023	3.09085	2.17951	2.76129	1.46467	2.41143	2.04614	1.1375	1.10434	6.70169	3.13093	3.05485	3.83693	3.43162	3.16672	4.50271	4.26228	5.18706
chr3	178393173	178393573	401	1.35614	2.35614	0	3.3799	3.1811	3.34625	0.879706	3.41143	2.53107	2.36177	3.10434	6.05528	2.28392	2.63923	4.87873	4.29425	3.52982	3.57652	5.38405	4.26529
chr14	24984988	24985388	401	1.774	2.57773	0.757023	3.82782	1.85997	1.34483	0.879706	4.58195	4.58075	3.13914	1.10434	6.05528	3.66107	2.86196	4.55643	3.67243	4.26679	5.25475	6.63387	5.9241
chr6	18036722	18037122	401	3.09424	2.76977	0	3.09085	2.66676	0.757023	2.68482	1.41143	2.04614	3.36177	2.91073	4.99141	2.76765	3.63923	3.55704	1.97085	4.06091	5.1127	4.8748	6.12578
chr6	113018722	113019122	401	1.774	2.09085	2.34483	3.24184	1.44361	2.34483	1.87971	0.411426	3.30743	2.36177	2.6893	3.70155	2.28392	4.05485	2.91839	2.78031	4.68201	4.16189	5.17433	5.77215
chr3	112419156	112419556	401	2.58015	2.35614	1.75702	3.24184	1.85997	1.76129	2.19849	0	1.72247	1.1375	2.91073	3.99095	2.54597	4.30232	2.33342	3.29425	2.94486	4.57713	5.17433	5.79857
chr2	191840173	191840573	401	3.09424	3.57773	3.08066	2.92029	3.31904	3.46205	2.87774	1.41143	3.30743	2.36177	3.80426	5.05528	3.13093	5.44692	3.6565	2.97269	3.81967	5.95536	5.49633	5.99435
chr4	105562743	105563143	401	2.35614	3.76977	3.08066	3.09085	1.44361	2.56803	2.46205	3.21878	2.04614	1.1375	2.6893	6.36475	3.9607	5.57803	3.83693	4.36457	3.36036	6.86962	2.4957	6.28392
chr3	110344768	110345168	401	0.773996	2.76977	2.75916	3.24184	0	2.08406	1.87971	3.73444	2.30743	3.36177	3.27352	5.57622	2.54597	3.75489	3.74953	2.78031	4.44758	4.57713	4.17473	5.50906
chr14	50961850	50962250	401	2.35614	2.57773	3.5656	4.00809	1.44361	2.76129	2.87774	3.21878	2.30743	2.55582	2.6893	5.61912	3.54597	3.75489	5.65621	4.77979	3.68257	4.42492	5.45976	6.83731
chr11	15893045	15893445	401	3.23266	3.57773	3.75809	4.72792	0	3.849	2.19849	4.4121	3.52982	3.46205	3.56316	5.70183	4.42021	4.37643	5.72656	4.22033	2.94486	5.80941	7.10518	7.06156
chr10	89374323	89374723	401	3.85997	4.35544	3.08066	3.62059	5.55949	4.15299	3.68482	4.49953	3.18269	0.555816	5.80426	4.99141	4.54597	5.44692	5.99729	4.83036	3.16672	8.98965	5.34447	6.82451
chr6	113060688	113061088	401	2.09424	2.35614	2.34483	3.09085	5.14445	3.22033	2.68482	3.58135	2.72247	3.13914	4.56316	3.70155	2.96162	4.69822	6.63198	2.97269	3.36036	5.71425	5.45976	6.73145
chr20	44594682	44595082	401	3.09424	2.09085	1.75702	3.09085	5.41346	5.8485	2.68482	3.73444	5.04439	3.55459	5.68902	4.43896	3.76871	5.33985	5.85798	5.64501	2.68257	5.95536	6.69808	7.7985
chr6	6479737	6480137	401	3.77294	3.85798	4.45878	4.09085	4.38267	1.76129	3.04789	2.73335	3.18269	3.46205	5.53013	5.28651	2.76765	4.86196	5.5043	4.72738	1.36177	7.70612	6.45992	6.47654
chr8	129480056	129480456	401	3.23266	2.09085	2.34483	3.3799	1.85997	3.22033	2.46205	2.41143	2.04614	2.72465	3.56316	4.61941	2.54597	3.05485	4.60763	3.87971	2.35896	5.25475	5.75942	5.99435
chr3	129699204	129699604	401	2.35614	3.35473	3.08066	3.09085	2.66676	2.34483	3.33771	3.58135	2.04614	2.36177	4.27352	5.95815	3.76871	3.96162	6.12433	4.83036	1.94486	6.50287	6.0813	6.88753
chr2	175418486	175418886	401	2.77189	4.16269	2.75916	3.50589	5.14445	4.00899	3.46336	3.21878	3.62994	3.13914	4.10434	7.47427	4.71589	4.22419	6.80465	5.36492	2.35896	5.86962	5.6008	6.66107
chr2	184686280	184686680	401	2.77189	3.09255	3.92884	3.3799	5.88142	3.66789	3.20006	1.99639	3.18269	4.36247	4.49633	7.94965	5.09043	4.80941	6.71521	6.10182	2.68257	6.98288	6.77439	6.2651
chr3	197222969	197223369	401	2.09424	2.35614	3.08066	3.09085	4.61412	3.56803	4.12598	3.58135	2.72247	2.36177	5.01078	4.8535	4.20867	4.1416	6.64414	5.52701	3.81967	7.2993	5.03254	6.22651
chr14	83085158	83085558	401	3.77294	2.76977	3.92884	4.00809	4.38267	3.22033	5.33735	3.58135	4.1819	4.72465	5.31325	6.38974	5.31868	4.63923	5.77162	5.52701	3.94486	6.9273	6.58391	7.05061
chr5	178127339	178127739	401	4.23189	3.09255	4.34341	3.62059	4.25096	5.97062	5.73606	4.58195	3.89239	4.2555	5.23304	7.10161	5.57561	5.72683	7.09814	6.34749	3.52982	8.28836	5.26191	7.83093
chr6	20870434	20870834	401	2.09424	1.76977	2.34483	1.50589	3.66676	1.34483	3.33771	2.41143	1.72247	2.36177	2.6893	4.61941	3.42089	4.30232	2.91839	2.97269	3.36036	6.5404	4.17473	4.87529
chr18	70688289	70688689	401	1.774	2.09085	2.34483	2.50589	4.1811	1.76129	3.04789	2.41143	1.31034	3.13914	3.56316	4.43896	3.13093	3.51349	3.99729	2.78031	4.06091	4.77873	6.19692	6.18706
chr4	155529500	155529900	401	2.35614	2.09085	2.75916	2.24184	4.81301	3.46205	3.33771	2.99639	1.72247	3.55459	4.10434	4.53169	3.13093	4.63923	3.07211	4.14241	3.36036	5.68117	6.63387	7.21684
chr7	108012504	108012904	401	2.77189	0.773996	2.75916	2.72901	3.85898	3.08236	2.19849	2.99639	2.30743	3.13914	4.42559	4.8535	3.42089	4.30232	4.07125	3.55704	4.06091	6.98288	4.42223	3.71809
chr12	45336815	45337215	401	2.77189	2.09085	0.757023	2.50589	4.10685	2.76129	2.87774	2.73335	2.30743	4.01436	5.31325	4.77979	3.66107	4.51412	5.9782	4.14241	3.36036	6.23228	4.56682	5.26491
chr3	81684758	81685158	401	2.09424	2.57773	2.34483	3.24184	5.06824	3.46205	3.57894	3.21878	3.18269	3.80323	5.49633	6.46254	3.42089	4.1416	5.65621	4.36457	2.35896	6.68117	3.98185	5.14649
chr5	42586569	42586969	401	1.774	0.773996	3.08066	4.09085	5.55949	4.00899	3.87774	5.65992	3.30743	5.13996	6.01078	7.69167	5.54597	5.57803	6.7828	5.80529	3.94486	8.40973	5.75942	7.21684
chr12	16012053	16012453	401	2.35614	1.76977	3.08066	2.24184	2.44361	3.22033	2.46205	4.31904	2.72247	4.2555	4.35191	6.33914	3.42089	3.86196	4.393	3.55704	3.81967	5.34234	5.56682	6.2651
chr5	148750718	148751118	401	3.23266	2.35614	3.08066	2.72901	3.31904	3.76129	3.57894	4.58195	3.04439	3.01436	5.35191	7.14649	3.28244	4.37643	6.65621	5.14241	4.36036	6.25493	6.51428	7.62447
chr19	48878545	48878945	401	5.02059	3.09255	3.5656	3.72792	5.21645	5.08279	3.20006	3.99729	4.58075	5.30998	6.61176	6.11666	4.96116	5.18388	5.27277	5.64501	3.52982	7.66434	6.12866	8.38349
chr10	99520318	99520718	401	4.41616	1.76977	5.15097	4.56438	5.50271	4.34625	3.87774	4.7339	4.24641	5.41278	5.74792	7.2867	5.45286	6.9493	6.07125	6.41549	2.68257	7.06232	7.11697	9.07243
chr4	169649877	169650277	401	0.773996	2.09085	2.34483	3.09085	3.76553	3.34625	2.19849	2.99639	2.04614	2.14078	4.1914	4.43896	3.13093	3.51349	2.55582	1.55582	3.94486	6.55873	5.42223	5.22651
chr3	3023135	3023535	401	0	2.35614	3.08066	2.50589	3.85898	2.56803	1.46467	3.41143	3.04439	3.36177	3.42626	4.61941	2.54597	3.75489	3.6565	3.43162	4.16752	6.94146	5.69794	3.18745
chr2	190380996	190381396	401	3.35755	1.76977	3.08066	3.92029	3.44361	4.40463	3.46336	3.87184	2.04614	2.87774	2.6893	5.05528	2.76765	5.86171	4.55643	3.14241	3.16672	6.59485	6.53201	6.32085
chr8	123182425	123182825	401	4.09424	2.76977	4.08066	2.92029	5.14445	5.97062	4.96532	6.24489	2.72247	3.46205	4.1914	6.14649	4.91504	6.18369	4.55643	5.46434	3.16672	9.48376	7.00731	8.39219
chr1	108913001	108913401	401	3.47249	2.76977	2.75916	3.50589	4.38267	3.849	3.46336	2.41143	2.53107	3.13914	3.42626	5.05528	2.96162	3.63923	4.6565	3.29425	3.52982	7.92736	4.98185	5.26491
chr2	169715845	169716245	401	2.77189	2.35614	3.08066	4.62117	2.66676	3.56803	3.46336	2.99639	3.62994	3.55459	3.10434	5.43863	1.95977	4.05485	2.91839	2.97269	3.68257	7.91313	4.8748	6.16692
chr4	103011628	103012028	401	3.35755	3.67694	3.08066	3.50589	3.1811	4.00899	3.33771	3.21878	3.42358	3.46205	3.42626	4.9241	3.13093	5.18388	2.33342	2.55827	4.06091	8.3156	4.81813	5.9479
chr6	7899212	7899612	401	2.09424	2.76977	2.75916	2.72901	4.02857	4.15299	2.68482	3.58135	4.1819	3.72465	3.42626	4.9241	2.76765	3.96162	4.83693	3.14241	3.36036	6.77847	5.63401	5.33914
chr9	37922295	37922695	401	2.77189	3.09255	3.34341	2.92029	3.55949	3.46205	3.20006	3.21878	3.81044	3.2555	3.42626	3.53232	3.28244	4.30232	3.83693	3.55704	3.94486	6.29939	6.19692	6.3025
chr8	24222740	24223140	401	2.35614	2.76977	2.75916	2.92029	3.44361	3.76129	4.27053	2.73335	3.72247	3.80323	4.49633	3.99095	2.96162	4.05485	2.91839	4.43162	2.35896	7.13761	6.30378	6.28392
chr6	68653071	68653471	401	2.94298	2.94111	3.92884	3.92029	3.76553	3.56803	3.33771	3.41143	3.97085	4.19849	4.42559	5.57622	2.76765	3.51349	3.07211	3.97269	4.16752	7.33172	6.66633	6.24603
chr11	6249833	6250233	401	3.94205	2.09085	4.34341	4.50526	4.71699	4.97039	4.33771	3.99729	4.52982	5.13996	5.23304	5.48607	2.54597	4.63923	4.44956	5.1819	3.68257	7.8399	6.12866	7.50096
chr2	170823007	170823407	401	4.94251	4.16269	5.7126	5.70183	6.72942	5.80555	5.33735	3.41143	4.76713	6.52074	6.64313	6.55413	4.60466	5.33985	4.1416	5.85524	4.44758	9.99976	7.8327	9.34359
chr5	27843619	27844019	401	1.774	1.35614	3.08066	3.50589	1.44361	0	1.87971	1.41143	2.89336	0	0	2.53107	0	0.0565835	1.33342	0	4.26679	7.00977	6.47832	6.78529
chrX	32995425	32995825	401	0	3.09255	1.75702	3.24184	0	0	0	1.99639	2.30743	1.55582	0.0976108	2.53107	0.963474	0	1.74846	0	2.68257	6.74672	6.78921	7.43496
chr2	166807942	166808342	401	0.773996	1.76977	1.75702	2.72901	1.85997	1.34483	0	1.99639	1.72247	2.55582	0	2.53107	0	2.05311	2.33342	0	1.94486	6.25493	5.53201	7.55628
chr7	89427916	89428316	401	1.774	2.76977	0.757023	0	0	0	0.879706	0.411426	2.04614	0.555816	0.0976108	1.53107	1.95977	2.86196	0	0	3.36036	4.89869	5.78921	6.12578
chr18	22432605	22433005	401	2.58015	2.35614	3.08066	1.50589	0	1.34483	2.19849	1.41143	2.72247	1.1375	0.0976108	2.854	2.76765	2.05311	2.07039	0	2.68257	4.89869	5.78921	6.61706
chr2	86066149	86066549	401	2.09424	0.773996	0.757023	0.918386	0	1.34483	1.87971	2.73335	2.72247	0.555816	0.0976108	1.53107	1.54597	2.86196	2.33342	2.55827	3.36036	5.68117	5.26191	4.9241
chr6	159499030	159499430	401	0.773996	2.09085	0.757023	0.918386	0.85599	0.757023	2.46205	1.41143	3.04439	0	1.10434	0.536053	0.963474	3.05485	2.33342	1.55582	3.36036	7.68958	5.69794	5.77215
chr13	22461029	22461429	401	0.773996	1.35614	1.75702	2.92029	1.44361	2.34483	0.879706	1.41143	2.53107	0.555816	1.10434	1.53107	2.96162	2.37573	1.74846	1.55582	3.81967	5.50271	6.12866	5.26491
chr6	141050395	141050795	401	2.09424	2.94111	0	2.92029	2.17951	2.34483	2.19849	1.41143	3.04439	0	0.0976108	2.1177	2.54597	4.22419	1.74846	1.55582	3.16672	7.18567	4.81813	5.60199
chr18	30676033	30676433	401	1.35614	2.09085	2.75916	0	0	1.76129	3.04789	0.411426	2.72247	3.46205	0.0976108	0.536053	0.963474	2.63923	2.33342	0.970854	3.36036	5.83996	5.84699	6.83731
chr9	24479196	24479596	401	2.09424	2.94111	0.757023	0.918386	0.85599	0	2.46205	0.411426	2.04614	3.13914	2.10434	0.536053	0.963474	2.05311	0.748461	0.970854	4.26679	5.68117	5.30378	7.07243
chr11	39542026	39542426	401	2.35614	2.57773	2.75916	1.50589	1.85997	0	2.46205	2.41143	2.89336	2.87774	1.68706	0	2.28392	1.64155	2.74846	0	4.44758	5.57682	5.78921	7.63923
chr11	24198455	24198855	401	0	2.76977	0	2.72901	1.85997	2.08406	2.46205	2.73335	2.72247	3.2555	1.10434	2.854	2.54597	1.05658	1.74846	2.29572	4.16752	8.37903	6.9689	8.10988
chr5	167352883	167353283	401	0.773996	2.76977	0.757023	1.9222	0	0.757023	1.87971	2.73335	1.72247	2.14078	0.0976108	0.536053	1.54597	1.64155	0	2.78031	3.16672	6.29939	7.01992	8.09397
chr14	27315492	27315892	401	1.35614	2.35614	0	3.24184	0	0.757023	1.87971	1.99639	2.04614	1.55582	1.10434	0.536053	1.95977	2.63923	1.74846	1.97085	2.94486	6.48382	7.01992	7.06156
chr7	126230713	126231113	401	2.09424	0.773996	0.757023	2.72901	1.85997	1.34483	0.879706	0.411426	2.53107	2.72465	1.10434	0.536053	0.963474	1.64155	2.07039	1.55582	3.52982	5.74685	4.69822	6.50906
chr7	10803729	10804129	401	2.09424	0.773996	0.757023	2.72901	1.44361	2.08406	1.46467	0	2.04614	1.87578	1.68706	0.536053	1.95977	3.63923	0.748461	1.55582	3.68257	7.2993	6.32427	6.78529
chr10	57963582	57963982	401	2.09424	2.76977	1.75702	3.50589	0	1.34483	2.19849	1.41143	2.04614	2.55582	2.10434	0	1.95977	4.30232	1.74846	2.29572	3.81967	6.27724	5.45976	6.40939
chr9	68619126	68619526	401	2.35614	2.35614	1.75702	1.9222	0	2.34483	3.57894	0.411426	1.72247	3.01436	2.10434	0	2.54597	3.86196	2.74846	0.970854	3.16672	6.82477	6.75942	7.95379
chr6	162361179	162361579	401	2.35614	2.94111	0.757023	2.24184	0.85599	2.56803	2.46205	0.411426	2.89336	3.6427	1.68706	0.536053	2.76765	2.05311	1.74846	2.29572	4.44758	5.98277	6.0813	7.01714
chr12	72465928	72466328	401	2.35614	2.57773	0.757023	4.09085	0	2.34483	2.19849	0.411426	2.89336	3.55459	2.91073	0.536053	2.54597	2.37573	2.33342	2.55827	3.52982	6.64731	6.98185	5.40939
chr9	9783696	9784096	401	1.35614	0	0	0.918386	2.17951	0.757023	2.46205	0	1.72247	0	3.10434	1.53107	0	2.05311	0.748461	0	2.35896	5.25475	4.56682	6.03958
chr2	83039449	83039849	401	0	2.09085	0	0.918386	2.17951	0	0.879706	2.73335	0.722466	0	1.68706	0	0	1.05658	0	0.970854	2.94486	7.91313	5.21878	6.03958
chr8	117279877	117280277	401	1.774	0	0	1.9222	2.44361	0	1.87971	1.41143	1.31034	0	1.10434	0.536053	1.54597	1.05658	1.33342	3.67243	2.94486	4.83996	5.56682	6.47654
chr8	33173281	33173681	401	1.35614	1.76977	0.757023	2.50589	2.66676	0	0	1.99639	2.04614	2.87774	1.68706	2.1177	1.54597	1.05658	0	3.78031	3.52982	5.1127	4.8748	6.03958
chr9	101664437	101664837	401	0.773996	0	0.757023	2.72901	2.44361	0.757023	0	2.73335	0.722466	2.14078	2.6893	0	1.95977	3.37573	1.74846	1.55582	3.16672	6.64731	6.53201	6.32085
chr5	19018872	19019272	401	0	1.35614	3.34341	2.92029	1.85997	2.56803	1.46467	2.41143	3.52982	3.13914	2.91073	0	0.963474	2.37573	1.74846	0.970854	4.16752	7.84737	6.03254	7.78535
chr4	78484555	78484955	401	1.35614	1.35614	2.34483	2.24184	2.85997	1.34483	1.87971	2.41143	2.04614	1.55582	1.10434	0.536053	1.54597	2.05311	1.33342	0.970854	2.68257	5.64731	5.95582	6.24603
chr9	101840833	101841233	401	1.774	0	2.34483	4.09085	2.44361	1.34483	2.68482	4.93546	3.81044	3.72465	2.42492	0	1.95977	3.05485	2.74846	1.55582	3.94486	8.54032	7.64205	8.01151
chr4	144019240	144019640	401	2.58015	1.35614	0.757023	1.9222	0.85599	2.08406	0.879706	2.99639	2.30743	1.1375	1.10434	2.1177	1.54597	1.05658	2.74846	0.970854	1.36177	7.78633	5.26191	5.68958
chr6	86683531	86683931	401	0.773996	2.57773	1.75702	1.9222	3.02857	1.34483	1.46467	1.41143	2.53107	2.14078	0.0976108	0	2.54597	1.64155	2.33342	0	2.94486	8.43979	7.33432	7.41802
chr2	5058089	5058489	401	2.35614	1.76977	0.757023	2.92029	2.17951	1.34483	1.46467	2.41143	2.53107	1.87578	0	0.536053	2.76765	2.05311	2.33342	1.55582	2.35896	8.43484	5.45976	5.40939
chr10	18735756	18736156	401	2.58015	2.57773	0.757023	1.9222	2.85997	2.34483	1.87971	2.73335	2.04614	0	0.0976108	0.536053	2.28392	3.75489	2.91839	1.97085	2.68257	7.60363	6.81826	7.02835
chr6	84270073	84270473	401	2.35614	2.76977	1.75702	2.92029	3.1811	1.76129	2.19849	3.41143	2.72247	2.36177	0.0976108	1.53107	1.54597	5.142	2.91839	2.29572	3.52982	9.2033	8.25129	8.80177
chr5	138925282	138925682	401	0	2.57773	0.757023	2.24184	1.85997	1.34483	3.20006	0.411426	2.53107	1.55582	3.10434	1.53107	2.96162	2.63923	2.55582	2.29572	1.94486	8.32103	6.24051	6.95965
chr9	116465118	116465518	401	1.35614	1.76977	0.757023	1.50589	1.44361	0	1.87971	2.41143	2.30743	2.72465	1.68706	2.1177	3.13093	3.96162	2.91839	1.55582	1.94486	8.33172	7.0814	8.54851
chr20	29781960	29782360	401	0	3.09255	0.757023	4.2426	0.85599	1.34483	1.87971	3.87184	2.04614	0	2.42492	2.1177	1.54597	3.05485	1.33342	1.97085	2.35896	7.41481	7.8327	8.99155
chrX	85379534	85379934	401	0	2.76977	1.75702	3.09085	2.44361	0	1.46467	1.99639	2.30743	1.1375	1.68706	2.53107	1.54597	1.05658	3.20945	1.55582	2.35896	5.86962	5.45976	5.82451
chr7	110170902	110171302	401	0	2.35614	3.08066	3.62059	3.1811	1.76129	1.46467	3.41143	3.18269	1.55582	2.42492	3.11603	2.54597	2.63923	2.55582	3.14241	1.36177	8.65152	7.14027	6.92398
chr4	65972960	65973360	401	1.774	1.76977	2.34483	2.50589	1.85997	1.34483	2.46205	0	2.89336	1.55582	2.10434	1.53107	0	0.0565835	0	2.97269	3.16672	6.9273	6.17453	6.35702
chr6	162364393	162364793	401	0	2.57773	1.75702	1.50589	0.85599	2.56803	2.19849	0.411426	2.30743	3.94767	3.10434	2.1177	0.963474	0	0.748461	1.55582	3.52982	7.33172	5.90231	6.89978
chr7	146353965	146354365	401	0	1.35614	1.75702	2.92029	1.44361	0.757023	0.879706	1.41143	1.31034	2.14078	2.91073	0.536053	2.28392	0.0565835	1.74846	2.29572	3.16672	6.20906	4.63401	4.77189
chr3	988764	989164	401	1.774	0.773996	3.75809	1.50589	1.85997	0	1.87971	0.411426	2.89336	2.14078	1.68706	0	2.76765	0	2.55582	1.97085	3.36036	6.57682	7.01992	7.30259
chr11	92828569	92828969	401	1.35614	1.35614	3.5656	0.918386	2.17951	0.757023	2.19849	1.41143	2.72247	1.87578	3.10434	1.53107	2.96162	1.05658	2.55582	0.970854	2.94486	5.64731	5.45976	5.8999
chr2	4668327	4668727	401	1.35614	1.35614	2.34483	0.918386	1.44361	1.34483	0.879706	3.99729	2.30743	2.14078	1.10434	0	0.963474	1.05658	0.748461	2.55827	0.356144	7.00977	6.69808	7.58699
chr4	62888859	62889259	401	2.09424	2.09085	1.75702	1.50589	1.85997	2.08406	3.20006	2.99639	3.30743	3.13914	2.10434	2.53107	1.54597	0.0565835	1.33342	2.55827	1.94486	5.68117	5.08151	7.12567
chr11	100666042	100666442	401	1.35614	2.57773	0.757023	1.9222	0.85599	0	1.46467	2.73335	1.72247	2.36177	3.42626	2.1177	1.54597	0.0565835	1.74846	2.55827	1.36177	6.74672	5.75942	7.06156
chrX	95530987	95531387	401	1.774	2.35614	2.34483	0.918386	1.85997	0.757023	0.879706	3.58135	1.31034	1.87578	3.42626	2.53107	2.28392	0.0565835	2.07039	2.78031	2.35896	5.77847	5.34447	7.08321
chr18	62305009	62305409	401	1.35614	2.35614	2.34483	1.50589	2.44361	2.93168	0	2.41143	1.31034	2.36177	2.42492	0	2.28392	1.64155	2.91839	2.55827	2.94486	5.42492	5.34447	6.64645
chr13	59468413	59468813	401	2.09424	2.57773	2.75916	0.918386	1.85997	1.76129	0	3.73444	2.53107	3.2555	1.68706	2.854	2.76765	1.05658	2.07039	1.97085	3.52982	6.25493	5.08151	7.09392
chr18	53062691	53063091	401	0	2.35614	3.5656	0.918386	1.44361	1.34483	1.46467	2.41143	2.72247	2.55582	2.6893	0.536053	1.54597	1.05658	1.74846	2.78031	2.94486	5.38405	5.45976	5.77215
chr7	8762763	8763163	401	2.09424	2.76977	3.92884	0	0.85599	2.08406	2.87774	2.41143	3.30743	3.36177	2.42492	0	1.95977	0.0565835	2.33342	2.55827	3.16672	6.40463	6.24051	7.33905
chr5	18542189	18542589	401	1.774	2.57773	3.34341	1.50589	0	2.08406	3.04789	2.41143	2.53107	3.6427	2.42492	0.536053	2.54597	2.05311	1.33342	2.29572	2.94486	5.98277	6.03254	7.34811
chr10	55670592	55670992	401	0.773996	2.57773	3.08066	1.9222	0.85599	1.34483	2.68482	1.99639	2.30743	4.19849	3.10434	1.53107	1.95977	1.64155	2.07039	2.78031	2.94486	6.16189	6.65019	6.70363
chr6	86477790	86478190	401	2.09424	3.09255	3.34341	2.72901	1.85997	1.76129	3.33771	1.99639	3.42358	3.01436	2.10434	0.536053	2.54597	1.64155	1.74846	2.29572	3.52982	6.91313	6.44128	7.51696
chr4	156413529	156413929	401	2.35614	2.57773	3.92884	2.50589	1.44361	3.34625	2.46205	2.41143	3.42358	3.2555	2.91073	0.536053	1.54597	2.37573	2.07039	3.29425	3.16672	7.02314	6.91588	7.7451
chr10	95720680	95721080	401	1.774	1.35614	0.757023	2.24184	3.02857	2.93168	0	0	1.72247	0.555816	0.0976108	2.1177	0	3.86196	1.74846	2.78031	2.94486	6.06221	4.34412	5.66107
chr1	213124575	213124975	401	0	1.76977	0.757023	0.918386	2.17951	2.34483	2.46205	0	2.04614	2.36177	0.0976108	2.1177	0	3.37573	1.33342	2.97269	2.68257	6.62994	5.30378	6.06156
chr6	129094293	129094693	401	2.35614	2.35614	0	1.50589	2.17951	2.08406	2.19849	1.41143	2.72247	2.55582	2.10434	3.53232	0	3.63923	0.748461	3.14241	2.68257	6.38422	6.03254	7.01714
chr13	92028710	92029110	401	2.35614	0.773996	2.34483	2.72901	0.85599	0.757023	1.46467	1.41143	0	1.87578	0.0976108	0.536053	0	2.63923	1.33342	1.97085	3.52982	6.00988	4.42223	7.13607
chr1	191065747	191066147	401	1.774	2.09085	2.75916	1.9222	2.66676	0	1.87971	1.41143	0.722466	0.555816	0.0976108	2.1177	0	3.05485	2.07039	1.97085	3.16672	5.38405	5.90231	5.9479
chr2	170101571	170101971	401	0	1.35614	2.75916	3.09085	0.85599	0.757023	1.46467	1.41143	0.722466	2.14078	0.0976108	1.53107	0	2.86196	2.33342	1.97085	1.94486	6.34234	5.34447	5.87504
chr1	167866646	167867046	401	1.35614	2.35614	2.34483	3.09085	0.85599	2.93168	2.46205	2.99639	2.04614	2.72465	0	0.536053	0	4.30232	0.748461	1.55582	2.35896	8.16782	7.41287	7.37469
chr6	110201159	110201559	401	0	2.09085	0.757023	3.24184	1.85997	2.34483	2.46205	1.41143	0	1.1375	1.10434	2.854	0	3.22497	2.33342	2.55827	1.94486	7.46434	5.53201	5.44328
chr7	10734589	10734989	401	1.774	2.09085	3.08066	2.92029	2.17951	1.76129	2.46205	0.411426	0.722466	2.36177	1.10434	2.1177	0	5.142	2.91839	2.29572	1.36177	8.14369	5.03254	5.57168
chr6	107284741	107285141	401	0	0	1.75702	0.918386	1.44361	2.76129	2.46205	3.41143	1.31034	1.1375	1.10434	1.53107	2.76765	3.86196	1.74846	0	2.68257	6.44477	4.98185	5.63198
chr3	37189409	37189809	401	0	0	1.75702	0.918386	1.44361	2.76129	2.68482	3.73444	1.72247	2.14078	0.0976108	2.1177	0.963474	2.63923	2.33342	1.97085	3.36036	5.1127	6.4224	7.54851
chr5	39117403	39117803	401	2.58015	0	0.757023	2.24184	2.17951	2.34483	3.20006	3.21878	2.04614	2.14078	0.0976108	1.53107	2.28392	3.05485	0.748461	1.97085	1.94486	5.89869	5.92932	7.1152
chr6	122740121	122740521	401	0	1.35614	0.757023	2.24184	2.85997	2.76129	2.46205	3.21878	0.722466	3.46205	2.10434	3.70155	0	4.22419	2.33342	0	2.35896	6.55873	5.84699	6.47654
chr1	89219814	89220214	401	0.773996	1.35614	1.75702	2.24184	2.44361	0.757023	1.87971	3.99729	1.72247	3.13914	0.0976108	2.1177	1.95977	3.51349	2.33342	0.970854	0.356144	5.89869	6.32427	6.77202
chr14	29650567	29650967	401	0	2.76977	2.75916	2.24184	3.31904	0.757023	1.87971	3.87184	0	3.2555	1.68706	2.1177	1.95977	4.37643	1.33342	1.97085	3.52982	8.02973	6.54952	7.06156
chr6	49782280	49782680	401	2.58015	1.76977	2.34483	2.24184	2.66676	0.757023	2.46205	4.21956	1.31034	3.01436	0	2.1177	0	4.91265	1.33342	0	3.36036	8.54032	6.283	6.66107
chr1	207520085	207520485	401	2.94298	1.76977	2.34483	1.9222	5.1811	1.76129	2.87774	4.21956	2.30743	4.80271	0.0976108	1.53107	3.28244	4.30232	3.45022	0	3.68257	9.71026	7.18567	8.63187
chr15	35627004	35627404	401	2.09424	2.76977	0.757023	1.50589	2.85997	1.76129	0.879706	2.99639	2.72247	1.55582	0.0976108	2.1177	0	2.86196	2.74846	0	3.81967	4.71425	5.81839	6.12578
chr11	11070897	11071297	401	0.773996	1.76977	2.34483	2.72901	2.85997	2.08406	0.879706	3.73444	2.53107	1.55582	1.10434	2.1177	0.963474	2.63923	3.20945	1.55582	4.36036	5.20906	5.92932	5.82451
chr4	100876657	100877057	401	1.35614	2.35614	0.757023	2.24184	3.31904	0.757023	1.46467	2.41143	3.04439	2.36177	0	3.70155	3.28244	3.37573	1.33342	2.78031	4.16752	5.34234	4.75969	5.99435
chr11	110809833	110810233	401	1.35614	1.76977	0	1.9222	2.17951	1.76129	1.46467	2.41143	1.72247	1.55582	0.0976108	4.43896	1.54597	3.22497	2.07039	1.55582	1.94486	5.42492	5.21878	6.06156
chr6	126112056	126112456	401	1.35614	1.76977	1.75702	2.72901	3.66676	3.08236	2.19849	4.1127	3.04439	1.55582	0.0976108	3.99095	2.54597	4.51412	2.91839	1.55582	2.94486	6.20906	6.77439	6.85
chr7	149367707	149368107	401	1.35614	2.76977	0.757023	2.92029	2.85997	2.76129	1.87971	2.73335	2.04614	2.36177	0.0976108	2.1177	2.96162	3.96162	3.91934	3.55704	3.36036	6.66434	4.92932	6.32085
chr3	70565879	70566279	401	1.774	1.35614	0.757023	1.50589	1.85997	3.08236	1.46467	2.73335	2.72247	3.01436	0	2.1177	1.54597	3.37573	2.33342	1.55582	3.52982	6.27724	6.15178	7.13607
chr6	73268241	73268641	401	0.773996	2.76977	0.757023	2.50589	1.85997	2.76129	2.68482	3.73444	3.18269	2.72465	0.0976108	3.33914	3.13093	2.37573	2.74846	1.97085	2.94486	5.34234	5.72901	7.78535
chr7	102080547	102080947	401	0.773996	3.57773	0.757023	3.3799	4.50271	3.46205	2.46205	4.1127	3.52982	4.19849	0.0976108	2.1177	3.76871	3.22497	3.83693	2.78031	3.36036	8.1191	7.21888	9.13088
chr11	128824369	128824769	401	1.35614	0	3.08066	1.50589	2.17951	2.93168	0	3.21878	0.722466	0.555816	2.10434	1.53107	0	2.05311	1.74846	2.78031	2.68257	5.61235	5.38405	7.2651
chr11	3511859	3512259	401	1.35614	0.773996	2.75916	1.50589	2.66676	2.56803	2.46205	2.41143	1.72247	2.36177	1.68706	0.536053	0	1.64155	1.33342	2.78031	1.94486	6.99639	5.56682	5.77215
chr9	251361	251761	401	2.58015	0	3.75809	2.50589	3.02857	3.22033	3.46336	3.21878	2.04614	0.555816	3.27352	0	0.963474	2.86196	2.33342	2.97269	2.68257	6.76275	6.72901	7.10465
chr6	169575340	169575740	401	1.774	0	3.08066	2.50589	1.85997	2.56803	1.87971	3.41143	2.04614	0	2.6893	1.53107	1.95977	2.63923	0	0.970854	3.68257	5.42492	5.49633	6.61706
chr6	109912099	109912499	401	1.774	0	2.34483	3.72792	3.02857	0	2.46205	3.73444	1.72247	1.1375	3.10434	2.53107	0.963474	3.37573	2.07039	2.29572	3.36036	6.18567	5.8748	6.35702
chr4	38397089	38397489	401	0.773996	0.773996	3.34341	2.92029	2.44361	2.34483	2.19849	3.41143	1.72247	1.1375	3.42626	2.1177	1.54597	2.37573	2.91839	2.78031	2.94486	5.95536	5.42223	5.63198
chr6	154410558	154410958	401	1.774	0.773996	3.5656	4.50526	2.85997	2.34483	2.19849	2.73335	2.04614	0	3.10434	3.70155	2.54597	2.05311	2.91839	3.55704	3.36036	6.25493	6.05702	6.97131
chr5	16482891	16483291	401	1.35614	0	1.75702	2.50589	3.31904	2.08406	2.19849	2.41143	0.722466	2.72465	2.10434	2.1177	0	2.63923	2.07039	2.55827	2.35896	6.18567	7.10518	6.01725
chr4	144000365	144000765	401	0	0	1.75702	2.72901	3.85898	2.56803	3.04789	1.99639	2.04614	3.6427	1.10434	2.53107	0	2.86196	2.55582	3.14241	3.68257	6.52168	5.6008	6.73145
chr3	127886611	127887011	401	0	1.76977	1.75702	1.9222	3.31904	2.08406	1.46467	2.99639	2.30743	1.1375	1.10434	1.53107	0	2.05311	2.33342	3.14241	2.35896	6.23228	6.40327	6.77202
chr1	101992820	101993220	401	0	2.35614	2.75916	4.09085	3.55949	2.56803	2.19849	2.99639	2.72247	3.36177	3.42626	2.53107	0	0.0565835	2.33342	3.87971	3.36036	6.52168	6.99469	7.50096
chr15	36887961	36888361	401	1.35614	1.76977	3.08066	3.62059	2.17951	3.34625	1.46467	1.99639	2.04614	2.14078	3.42626	3.11603	0.963474	1.64155	0.748461	3.14241	3.94486	5.64731	5.95582	5.9241
chr6	104958082	104958482	401	2.58015	2.94111	2.75916	3.24184	1.44361	3.66789	2.46205	1.99639	1.72247	2.14078	3.10434	3.70155	0.963474	3.05485	0	2.55827	3.52982	6.80954	6.26191	6.79857
chr6	89443666	89444066	401	2.09424	0	1.75702	2.50589	2.66676	3.93074	2.46205	2.41143	2.04614	2.72465	3.27352	3.33914	1.95977	2.86196	1.74846	3.14241	3.36036	6.00988	6.26191	6.97131
chr7	80335276	80335676	401	0.773996	1.76977	1.75702	2.24184	1.85997	4.4614	2.19849	3.58135	2.53107	3.13914	3.10434	4.11686	2.54597	2.05311	0	2.97269	3.68257	6.42492	6.15178	7.36588
chr5	122149699	122150099	401	1.774	1.35614	3.08066	2.92029	1.85997	2.56803	2.46205	2.41143	0.722466	2.55582	2.42492	3.53232	0.963474	2.63923	0.748461	3.14241	3.16672	5.5404	6.283	7.02835
chr4	130043696	130044096	401	2.35614	2.09085	2.34483	2.72901	2.44361	2.08406	2.68482	2.99639	0.722466	3.2555	2.6893	3.854	1.54597	2.05311	0.748461	2.97269	3.52982	5.06221	5.03254	7.12567
chr2	182941950	182942350	401	0.773996	1.35614	3.08066	2.72901	2.17951	2.08406	2.19849	3.73444	0	2.72465	2.42492	2.53107	1.54597	2.63923	2.07039	2.55827	3.81967	6.18567	5.75942	6.92398
chr11	93973639	93974039	401	1.35614	1.76977	1.75702	2.72901	2.85997	2.34483	2.46205	2.73335	0.722466	2.87774	2.6893	1.53107	0.963474	3.37573	2.07039	2.97269	4.16752	6.25493	6.00742	7.05061
chr4	155599610	155600010	401	2.58015	0.773996	2.75916	2.50589	3.02857	3.22033	3.04789	3.73444	1.72247	2.72465	3.10434	4.99141	2.54597	4.30232	3.33485	3.78031	2.68257	7.5678	7.70584	8.18205
chr8	70181965	70182365	401	1.774	2.09085	3.34341	3.3799	2.66676	3.56803	3.68482	4.58195	1.31034	2.72465	4.42559	5.77979	2.54597	2.63923	4.07125	3.43162	3.52982	7.44477	7.2406	7.99441
chrX	43552012	43552412	401	2.35614	1.76977	0.757023	3.3799	3.31904	2.08406	0.879706	3.73444	0.722466	2.36177	2.91073	3.53232	2.28392	2.63923	2.55582	3.14241	3.16672	6.20906	5.38405	6.49281
chr11	96143461	96143861	401	2.09424	1.35614	1.75702	1.9222	2.85997	2.76129	2.19849	3.58135	0.722466	2.36177	3.10434	3.11603	1.54597	1.64155	1.33342	4.14241	3.52982	5.06221	5.49633	6.83731
chr18	55858469	55858869	401	2.09424	2.35614	0.757023	2.72901	2.17951	3.76129	2.19849	3.87184	1.31034	2.36177	4.56316	4.23189	1.54597	2.37573	2.55582	3.55704	2.94486	5.34234	6.17453	7.28392
chr17	59684981	59685381	401	0.773996	1.35614	1.75702	0	0.85599	1.76129	1.46467	2.41143	0	2.87774	2.10434	0.536053	0.963474	2.86196	1.74846	2.97269	1.94486	4.50271	5.78921	5.8999
chr5	98814218	98814618	401	0.773996	1.35614	2.75916	0	0	0.757023	0	1.99639	2.30743	2.72465	2.42492	2.1177	0	2.05311	1.33342	1.97085	3.16672	6.00988	4.8748	5.10476
chr4	132395532	132395932	401	0	0.773996	1.75702	1.50589	0	1.34483	0.879706	3.21878	1.72247	2.55582	1.10434	1.53107	1.95977	2.05311	0.748461	1.55582	3.36036	6.9273	5.56682	5.9241
chr10	54089765	54090165	401	0.773996	0.773996	2.34483	0.918386	0.85599	0.757023	0	1.41143	2.04614	2.87774	1.10434	0.536053	1.95977	3.22497	2.07039	1.55582	3.16672	6.6978	6.90244	6.8116
chr2	139673547	139673947	401	1.774	2.57773	1.75702	0.918386	2.44361	0	1.46467	1.99639	1.31034	0.555816	2.42492	0	0.963474	2.37573	2.07039	0.970854	2.94486	6.03628	6.9689	7.35702
chr3	146948171	146948571	401	1.35614	2.57773	0.757023	0	3.1811	0.757023	2.87774	1.99639	2.53107	2.55582	1.68706	0.536053	0	1.05658	2.33342	1.55582	2.68257	5.92742	6.45992	6.67539
chr6	70337431	70337831	401	2.58015	0.773996	1.75702	0	4.1811	3.46205	2.87774	2.41143	4.1152	3.94767	1.68706	0	0.963474	4.69822	3.20945	0.970854	4.06091	7.40472	6.91588	7.2266
chr7	80646107	80646507	401	2.35614	2.35614	0.757023	0.918386	3.55949	3.34625	1.46467	3.21878	2.30743	4.01436	3.80426	0.536053	2.28392	3.75489	3.07211	2.97269	4.16752	8.74678	6.87492	6.61706
chr2	6847294	6847694	401	2.09424	2.94111	0.757023	0	4.25096	1.34483	2.46205	3.21878	3.04439	4.9472	3.27352	1.53107	2.96162	4.96116	2.55582	2.55827	3.36036	9.44723	7.32418	7.71761
chr1	223788951	223789351	401	3.58015	1.76977	2.75916	0.918386	2.85997	4.00899	2.46205	3.21878	3.18269	1.87578	3.56316	2.854	0	4.37643	3.33485	3.55704	2.35896	8.44477	5.38405	5.66107
chr8	105565328	105565728	401	1.774	2.57773	3.08066	0	0.85599	2.34483	2.19849	1.99639	2.04614	0.555816	1.68706	2.1177	1.54597	2.63923	1.33342	2.78031	2.35896	6.38422	3.98185	5.06134
chr10	4867539	4867939	401	2.09424	2.35614	2.34483	0	3.66676	1.76129	2.46205	2.99639	2.53107	1.1375	3.10434	2.53107	2.54597	4.22419	2.91839	2.78031	2.94486	6.9273	5.08151	7.37469
chr9	87803941	87804341	401	3.09424	2.09085	3.5656	0	3.66676	2.34483	3.68482	3.41143	2.04614	2.36177	2.42492	2.1177	1.95977	3.37573	3.55704	1.97085	1.94486	8.57686	6.61736	7.02835
chr1	248882431	248882831	401	1.35614	1.76977	3.34341	0	2.44361	0	2.68482	2.41143	2.89336	2.14078	0.0976108	1.53107	0.963474	3.37573	2.33342	2.29572	2.35896	6.36352	5.98185	6.01725
chr2	216789091	216789491	401	0	0.773996	3.75809	1.50589	2.66676	1.76129	2.87774	1.99639	2.72247	2.14078	1.10434	0.536053	1.95977	4.1416	2.33342	1.55582	3.36036	7.31025	5.21878	6.35702
chr11	94203087	94203487	401	2.35614	1.35614	3.92884	0	2.17951	1.76129	1.46467	1.41143	2.53107	1.1375	1.10434	0	0.963474	2.37573	2.07039	1.97085	3.16672	5.42492	6.15178	5.60199
chr12	105946570	105946970	401	1.774	2.76977	3.08066	0.918386	2.66676	1.76129	1.46467	1.99639	1.72247	0.555816	1.10434	0	1.54597	3.22497	1.74846	1.97085	3.36036	7.52168	5.53201	6.79857
chr4	128645001	128645401	401	2.35614	2.09085	3.08066	0.918386	2.66676	2.34483	2.46205	1.99639	1.72247	0.555816	2.10434	1.53107	0.963474	2.05311	1.33342	1.55582	3.68257	6.71438	5.72901	6.54071
chr13	76091113	76091513	401	1.774	2.09085	1.75702	0	2.17951	1.34483	2.19849	2.73335	1.72247	0	1.10434	2.1177	0.963474	2.05311	0.748461	1.97085	1.94486	6.16189	6.19692	5.9479
chr20	37850738	37851138	401	2.09424	2.57773	2.75916	2.50589	2.17951	1.34483	2.87774	2.41143	2.53107	0.555816	0.0976108	1.53107	1.54597	1.05658	2.07039	1.97085	2.35896	7.54032	6.03254	6.06156
chr3	164459707	164460107	401	2.09424	2.35614	4.08066	2.72901	2.17951	1.76129	2.87774	2.41143	3.18269	0.555816	2.10434	2.1177	1.95977	2.05311	0	2.29572	3.16672	6.79403	6.03254	6.77202
chr9	87776980	87777380	401	0.773996	2.76977	3.08066	1.9222	1.44361	2.34483	2.19849	3.41143	1.72247	1.55582	1.68706	2.854	0.963474	3.51349	2.55582	0	1.36177	7.48374	6.12866	5.8999
chr2	8897107	8897507	401	2.35614	2.76977	3.75809	2.24184	2.17951	3.34625	3.04789	3.21878	2.53107	1.1375	2.42492	3.70155	1.95977	3.86196	2.74846	0	2.35896	6.48382	6.40327	6.28392
chr3	46509164	46509564	401	1.774	2.35614	3.08066	2.24184	1.44361	1.34483	2.87774	1.41143	0.722466	0	2.42492	1.53107	1.54597	2.86196	1.74846	2.29572	1.94486	7.25493	5.8748	4.71754
chr6	15107038	15107438	401	2.09424	2.35614	2.34483	1.50589	1.44361	0.757023	2.87774	1.99639	0.722466	1.87578	2.10434	2.1177	2.28392	2.37573	2.55582	1.55582	3.16672	6.71438	5.75942	5.37469
chr4	66123881	66124281	401	2.77189	2.57773	3.08066	3.62059	1.44361	1.76129	2.46205	3.41143	1.31034	2.36177	2.6893	2.1177	1.95977	2.37573	2.07039	2.55827	2.94486	7.48374	6.34447	6.75862
chr5	8012626	8013026	401	2.94298	3.09255	4.45878	2.50589	0.85599	2.34483	2.68482	2.99639	1.31034	2.36177	2.10434	2.1177	2.28392	2.05311	1.74846	1.97085	2.68257	8.66007	6.61736	6.57168
chr17	72901661	72902061	401	2.35614	2.57773	2.75916	1.9222	2.44361	0	2.46205	0	2.89336	1.87578	0.0976108	0	2.28392	3.37573	3.45022	1.97085	3.81967	5.68117	5.12887	6.39215
chr9	116365137	116365537	401	2.77189	3.76977	3.08066	2.72901	0.85599	1.34483	3.04789	0.411426	2.89336	2.72465	0	2.53107	2.54597	3.75489	3.07211	2.78031	4.44758	4.89869	5.8748	7.53286
chr18	56844572	56844972	401	1.774	2.94111	2.34483	2.24184	3.76553	2.76129	3.04789	0.411426	2.89336	3.13914	3.80426	2.1177	1.54597	2.86196	3.91934	2.55827	3.36036	5.86962	5.63401	6.2651
chr11	128361362	128361762	401	2.58015	3.35473	2.75916	2.50589	3.94673	3.08236	3.20006	1.41143	4.1152	3.72465	2.6893	2.1177	2.28392	4.75489	5.1416	2.97269	3.68257	5.06221	5.84699	7.64652
chr17	35695047	35695447	401	2.35614	2.57773	2.34483	1.50589	1.85997	0.757023	2.68482	0.411426	2.04614	1.55582	1.10434	2.1177	0.963474	3.22497	2.91839	2.55827	3.52982	5.5404	5.08151	4.9241
chr11	9099571	9099971	401	2.09424	2.76977	1.75702	1.50589	1.44361	1.76129	2.46205	1.99639	3.04439	2.72465	1.68706	2.53107	0.963474	2.86196	3.6565	3.29425	4.06091	6.40463	4.92932	5.9479
chr2	38440701	38441101	401	4.16511	2.94111	3.75809	1.50589	2.85997	2.08406	2.87774	1.41143	3.52982	3.01436	2.42492	1.53107	1.54597	3.51349	3.99729	2.97269	3.36036	6.71438	6.03254	6.22651
chr1	202105755	202106155	401	4.63052	2.57773	3.34341	3.72792	2.66676	3.08236	2.68482	2.41143	2.89336	2.72465	1.68706	1.53107	0.963474	4.1416	3.20945	3.97269	3.68257	7.90599	5.72901	7.02835
chr13	75355817	75356217	401	2.35614	2.57773	2.34483	3.09085	2.66676	2.56803	3.20006	0.411426	2.04614	2.36177	3.42626	2.854	2.76765	2.63923	2.07039	3.67243	3.36036	6.00988	6.32427	4.47638
chr8	89650280	89650680	401	3.09424	2.94111	3.5656	2.50589	2.44361	2.56803	2.68482	0.411426	2.89336	0.555816	3.80426	3.33914	2.54597	1.64155	2.55582	2.55827	4.81967	6.27724	5.30378	5.68958
chr8	123795696	123796096	401	0.773996	1.35614	2.34483	3.09085	3.1811	0.757023	2.19849	2.73335	2.04614	1.55582	2.91073	3.53232	2.28392	2.86196	1.74846	2.55827	2.94486	6.00988	4.34412	5.9241
chr3	77179658	77180058	401	0.773996	1.76977	2.34483	3.50589	2.44361	1.34483	2.87774	1.41143	2.30743	2.72465	4.27352	2.1177	2.28392	2.63923	1.74846	3.14241	2.94486	5.80941	3.98185	6.22651
chr7	20700751	20701151	401	1.774	3.35473	0.757023	2.72901	1.85997	1.34483	2.46205	2.41143	3.04439	0	3.27352	1.53107	1.95977	2.37573	1.33342	2.97269	3.68257	6.42492	5.21878	6.06156
chrX	38770171	38770571	401	1.35614	4.09255	0.757023	3.09085	2.85997	2.34483	1.87971	2.41143	2.04614	1.1375	3.6893	1.53107	2.54597	2.63923	2.55582	1.55582	3.16672	7.60363	4.49633	6.12578
chr13	25394573	25394973	401	2.09424	0	2.34483	1.50589	2.17951	2.08406	2.19849	1.99639	3.04439	1.1375	1.68706	3.11603	2.28392	3.05485	2.55582	1.55582	2.35896	5.77847	5.53201	4.18745
chr6	157207511	157207911	401	3.09424	2.09085	2.75916	1.9222	2.85997	0	3.33771	1.99639	3.42358	2.55582	2.6893	4.11686	3.13093	3.51349	2.07039	2.29572	2.68257	6.36352	6.19692	6.33914
chr18	60472715	60473115	401	2.09424	1.35614	1.75702	0.918386	2.44361	0.757023	2.19849	1.99639	2.53107	2.36177	2.42492	2.53107	2.54597	2.86196	2.55582	2.29572	2.94486	6.00988	6.21878	6.2651
chr22	17198497	17198897	401	2.58015	1.35614	2.34483	2.50589	2.17951	1.34483	3.20006	1.99639	2.53107	2.55582	2.42492	2.854	2.76765	3.22497	3.07211	1.97085	2.35896	5.57682	5.78921	7.50898
chr4	138902690	138903090	401	2.77189	2.76977	1.75702	3.09085	2.85997	2.08406	1.46467	3.21878	2.72247	0.555816	3.10434	3.33914	1.54597	3.05485	2.91839	2.97269	1.94486	6.77847	6.53201	6.67539
chr8	102924863	102925263	401	2.77189	2.35614	1.75702	2.50589	4.25096	1.76129	2.46205	3.41143	3.04439	0	3.27352	3.11603	1.95977	4.69822	3.33485	3.43162	2.35896	5.68117	6.03254	5.60199
chr20	21433431	21433831	401	2.58015	1.35614	3.08066	1.50589	3.31904	2.93168	2.19849	2.41143	3.52982	0.555816	3.10434	2.854	3.13093	2.86196	2.55582	2.97269	2.94486	4.64731	5.63401	6.12578
chr9	6955284	6955684	401	3.09424	0.773996	2.34483	3.24184	3.76553	1.34483	2.19849	1.99639	3.18269	0.555816	5.1914	5.05528	3.13093	4.63923	3.99729	4.06005	3.81967	5.98277	6.66633	6.95965
chr6	49891343	49891743	401	1.35614	2.09085	1.75702	0	1.44361	0	1.87971	2.73335	2.53107	0	1.10434	1.53107	1.54597	2.86196	1.74846	2.78031	4.06091	4.42492	5.08151	5.50906
chr3	132912115	132912515	401	2.58015	2.09085	3.34341	2.24184	1.44361	0	2.19849	2.73335	3.62994	0	1.68706	2.1177	0.963474	3.51349	2.33342	2.97269	3.81967	4.95559	4.26228	4.77189
chr15	63731789	63732189	401	2.09424	1.35614	2.34483	2.92029	3.02857	1.76129	0.879706	2.41143	4.1819	0	2.10434	0.536053	1.54597	1.05658	1.74846	3.14241	2.35896	4.50271	5.6008	6.03958
chr9	6805779	6806179	401	1.774	0.773996	2.75916	1.50589	2.66676	1.76129	0.879706	2.41143	2.72247	2.14078	0	0.536053	1.54597	2.05311	2.33342	3.14241	2.68257	6.40463	5.81839	4.60229
chr12	100813484	100813884	401	2.09424	2.57773	3.08066	2.72901	1.44361	0.757023	0	1.99639	2.89336	1.1375	0.0976108	0.536053	2.54597	2.37573	2.33342	2.78031	3.52982	5.38405	5.49633	5.30268
chr18	23321742	23322142	401	0.773996	1.76977	1.75702	1.50589	1.85997	1.34483	2.46205	3.58135	2.04614	0.555816	1.10434	2.53107	2.28392	1.05658	0.748461	2.55827	3.16672	4.16189	5.34447	6.66107
chr6	44739267	44739667	401	2.58015	2.09085	2.75916	3.09085	2.44361	2.08406	3.33771	3.99729	2.53107	0.555816	2.6893	3.70155	2.54597	3.22497	1.33342	3.29425	2.94486	4.71425	6.40327	7.43496
chr8	9363490	9363890	401	0.773996	2.94111	1.75702	3.24184	2.17951	2.08406	2.19849	2.99639	2.04614	0.555816	2.42492	2.53107	2.76765	1.05658	2.33342	3.43162	4.16752	5.83996	6.17453	6.46009
chr13	112846318	112846718	401	2.09424	2.35614	2.34483	2.50589	0.85599	1.34483	3.04789	3.41143	2.30743	0	1.10434	1.53107	2.96162	2.37573	2.33342	2.29572	3.36036	5.74685	5.8748	6.78529
chr4	17670448	17670848	401	2.35614	2.94111	2.34483	1.50589	0.85599	2.34483	2.46205	3.41143	2.04614	0	2.10434	2.53107	2.54597	2.37573	2.07039	2.55827	3.16672	6.50287	6.4224	6.55628
chr10	118482830	118483230	401	3.23266	3.76977	3.08066	3.50589	2.85997	0.757023	3.04789	3.21878	2.89336	2.14078	2.10434	2.1177	2.28392	2.05311	3.33485	2.78031	1.94486	6.6125	6.7137	7.2651
chr3	65549303	65549703	401	3.09424	3.35473	3.92884	3.72792	2.85997	1.76129	2.68482	3.73444	3.42358	1.1375	2.42492	1.53107	2.96162	2.05311	3.55704	3.43162	4.60822	5.34234	7.2406	7.7985
chr7	117950926	117951326	401	2.35614	2.35614	3.75809	3.3799	3.1811	1.76129	2.68482	3.58135	2.89336	2.36177	2.6893	0.536053	1.54597	3.22497	2.91839	2.78031	3.52982	6.62994	6.84687	7.68958
chr3	94524213	94524613	401	2.77189	3.57773	4.08066	4.00809	3.02857	2.34483	2.19849	3.99729	2.72247	2.55582	3.27352	0.536053	3.13093	2.86196	2.33342	3.14241	2.68257	6.5404	6.72901	8.28392
chr3	70593185	70593585	401	1.35614	1.35614	1.75702	2.72901	1.85997	1.34483	2.46205	2.73335	2.53107	2.36177	1.10434	1.53107	2.28392	2.86196	2.55582	1.55582	2.68257	5.57682	5.30378	5.9479
chr11	57913840	57914240	401	1.35614	2.76977	3.08066	3.09085	2.85997	2.56803	2.87774	4.21956	3.30743	2.36177	0.0976108	2.1177	2.54597	3.51349	2.55582	3.14241	2.35896	6.20906	6.63387	7.60962
chr15	62094349	62094749	401	2.35614	2.35614	3.34341	3.24184	3.1811	2.34483	2.68482	4.65992	3.18269	3.13914	1.10434	0.536053	3.54597	3.86196	2.91839	2.97269	2.68257	6.20906	6.58391	8.08863
chr12	113649262	113649662	401	2.58015	0.773996	2.75916	3.09085	3.02857	1.34483	3.7845	5.31904	2.89336	1.87578	1.68706	0.536053	2.76765	4.05485	3.33485	3.29425	3.94486	6.9273	6.86096	7.71761
chr16	59356743	59357143	401	2.09424	2.76977	1.75702	2.50589	2.17951	1.76129	1.87971	4.1127	2.72247	2.36177	1.10434	0	2.54597	2.86196	2.91839	2.55827	3.16672	6.1375	6.15178	6.71754
chr12	105954888	105955288	401	1.774	3.09255	2.34483	2.50589	2.44361	2.34483	3.04789	4.4121	3.62994	2.36177	2.42492	0.536053	2.96162	2.86196	2.91839	2.55827	3.16672	6.48382	6.4224	6.99447
chrX	94067064	94067464	401	1.774	3.09255	0.757023	2.72901	0	1.34483	2.19849	1.99639	2.04614	0.555816	2.91073	0.536053	2.28392	0.0565835	2.55582	1.97085	2.94486	5.29939	5.49633	5.79857
chr2	21245588	21245988	401	3.85997	3.22959	3.75809	4.2426	0	2.34483	2.87774	2.41143	2.89336	2.14078	4.01078	2.53107	2.54597	1.05658	1.74846	2.78031	3.94486	7.18567	6.63387	7.79194
chr4	84733296	84733696	401	1.35614	2.57773	1.75702	2.72901	0.85599	2.76129	1.46467	1.99639	2.04614	2.72465	1.68706	1.53107	1.95977	2.86196	2.91839	2.55827	3.81967	5.38405	4.81813	5.82451
chr1	245874992	245875392	401	1.35614	3.47119	2.34483	2.24184	0	2.56803	0.879706	2.73335	2.53107	2.14078	1.68706	0.536053	3.54597	2.86196	3.07211	3.43162	3.36036	5.71425	5.42223	6.35702
chr9	91746880	91747280	401	1.774	3.22959	1.75702	2.92029	0	1.76129	2.46205	1.99639	2.72247	2.14078	2.10434	0	2.96162	1.64155	3.45022	3.87971	2.35896	5.42492	5.63401	6.52497
chr6	123841362	123841762	401	2.35614	3.35473	2.34483	3.09085	0	2.08406	2.68482	3.87184	3.18269	3.2555	2.6893	0.536053	2.96162	3.22497	2.91839	3.43162	2.94486	6.55873	6.72901	7.47654
chr7	39238229	39238629	401	2.09424	2.09085	2.34483	1.9222	0	2.34483	2.68482	2.99639	1.31034	1.1375	0.0976108	0.536053	2.28392	2.86196	1.74846	2.29572	3.36036	5.71425	4.81813	7.33002
chr8	118699040	118699440	401	1.35614	1.76977	2.34483	2.50589	1.85997	2.34483	1.46467	4.21956	2.04614	1.55582	0.0976108	0	3.28244	3.51349	2.91839	2.29572	4.60822	6.76275	5.84699	7.39215
chr11	39564857	39565257	401	1.774	2.35614	3.08066	2.24184	0	1.76129	3.04789	2.73335	2.72247	0.555816	1.10434	0.536053	0.963474	2.86196	1.33342	1.55582	4.44758	5.86962	7.05713	6.85
chr1	242637138	242637538	401	0.773996	2.35614	3.08066	3.50589	1.85997	2.34483	2.46205	2.99639	1.72247	1.1375	2.42492	0	0.963474	3.22497	1.33342	3.14241	3.68257	5.80941	6.40327	6.3025
chr21	19433535	19433935	401	0.773996	2.57773	3.08066	0	1.44361	1.34483	2.46205	2.99639	0.722466	2.55582	1.10434	1.53107	1.95977	1.05658	2.74846	2.29572	3.81967	7.31025	5.26191	6.68958
chr4	94701967	94702367	401	0	2.94111	2.75916	1.9222	0	2.56803	2.68482	3.41143	1.31034	2.36177	2.91073	1.53107	1.54597	1.64155	1.33342	2.29572	3.81967	5.92742	5.98185	6.54071
chr9	78539141	78539541	401	2.09424	1.76977	1.75702	2.24184	1.44361	2.76129	1.46467	3.21878	0.722466	1.1375	1.10434	2.854	1.95977	1.05658	1.33342	1.97085	2.94486	6.80954	5.6008	6.54071
chr6	104723968	104724368	401	2.09424	2.09085	3.5656	1.9222	1.85997	3.08236	2.46205	3.58135	0.722466	2.72465	1.68706	3.33914	2.54597	2.86196	0.748461	2.29572	3.16672	7.40472	7.03243	6.16692
chr8	67810558	67810958	401	1.35614	2.57773	1.75702	2.50589	0	1.76129	1.87971	2.73335	2.30743	1.55582	2.10434	3.11603	0	2.37573	0	3.55704	3.94486	5.1127	4.8748	5.50906
chr12	96585530	96585930	401	2.35614	2.09085	4.21801	2.92029	0.85599	1.34483	3.46336	2.73335	2.53107	1.87578	3.27352	3.33914	2.28392	4.05485	1.74846	3.29425	4.06091	5.83996	5.08151	6.06156
chr6	126182971	126183371	401	2.09424	2.35614	2.75916	1.50589	0	2.08406	3.20006	3.58135	0.722466	2.87774	2.6893	3.854	2.54597	4.63923	1.74846	3.43162	3.52982	6.91313	6.4224	8.16179
chr6	18537148	18537548	401	1.774	1.76977	2.75916	3.09085	0	1.34483	1.46467	2.73335	1.72247	1.87578	2.6893	3.33914	1.95977	2.05311	1.74846	1.55582	3.16672	6.23228	5.03254	6.14649
chr2	138243386	138243786	401	2.58015	2.35614	3.08066	3.3799	0	0	1.87971	1.99639	2.04614	2.72465	2.42492	2.854	1.95977	3.51349	2.55582	2.55827	3.16672	6.57682	6.38388	7.55628
chr7	137539231	137539631	401	1.774	1.76977	2.34483	4.00809	0	0.757023	1.87971	4.1127	2.30743	1.87578	1.68706	4.77979	2.28392	3.86196	1.74846	1.97085	3.16672	6.23228	5.69794	6.52497
chr9	32171343	32171743	401	2.35614	2.76977	3.08066	3.09085	0	1.76129	3.20006	2.99639	2.53107	2.14078	2.10434	4.61941	2.76765	3.05485	3.33485	1.97085	3.68257	5.20906	5.34447	7.2651
chr4	71463449	71463849	401	2.58015	2.35614	3.08066	2.50589	0.85599	3.22033	2.68482	3.21878	2.72247	2.55582	3.27352	2.53107	1.95977	3.05485	1.74846	1.97085	3.68257	4.64731	7.06932	5.74497
chr4	111986135	111986535	401	2.09424	1.35614	3.08066	1.9222	3.76553	2.93168	2.46205	3.73444	3.42358	2.55582	2.42492	2.854	1.95977	2.63923	1.33342	1.97085	3.52982	5.80941	6.44128	7.19702
chr13	33214265	33214665	401	1.35614	2.35614	3.5656	2.50589	2.85997	3.56803	2.68482	2.73335	2.53107	3.36177	3.10434	3.53232	1.95977	3.75489	0.748461	2.29572	2.94486	5.61235	7.20789	7.79194
chr4	89489445	89489845	401	3.58015	2.76977	4.08066	3.82782	2.44361	3.08236	2.87774	2.99639	2.30743	3.2555	2.10434	2.1177	1.95977	5.37643	0	0.970854	4.26679	7.72253	7.27249	9.09664
chr7	7000889	7001289	401	1.35614	2.76977	3.34341	3.50589	1.44361	2.34483	2.46205	2.41143	1.72247	2.14078	1.68706	2.854	1.95977	3.37573	1.74846	2.55827	4.06091	6.34234	5.6008	5.79857
chr11	80136980	80137380	401	2.09424	2.35614	3.34341	3.62059	0.85599	2.93168	3.04789	1.99639	3.62994	2.36177	1.68706	3.11603	1.54597	2.86196	2.55582	1.55582	4.52982	6.52168	7.05713	7.19702
chr4	128303699	128304099	401	2.09424	1.76977	3.34341	2.50589	2.44361	3.56803	2.68482	3.58135	3.42358	3.46205	2.6893	2.53107	0.963474	3.37573	2.07039	2.29572	3.81967	7.44477	6.15178	6.68958
chr9	116320231	116320631	401	2.77189	3.57773	3.5656	4.2426	3.1811	2.93168	2.87774	3.21878	3.42358	4.0781	2.42492	3.53232	0.963474	3.75489	2.07039	1.97085	4.16752	8.3102	6.99469	8.09397
chr1	220300752	220301152	401	2.35614	1.35614	2.34483	1.9222	0	2.93168	1.46467	3.58135	1.72247	3.01436	3.6893	0.536053	0.963474	3.05485	1.74846	1.97085	3.16672	5.42492	5.26191	7.8751
chr6	150640888	150641288	401	1.774	1.35614	1.75702	2.50589	0	0.757023	2.68482	4.1127	2.30743	3.55459	2.91073	2.1177	1.54597	3.63923	1.33342	1.97085	2.35896	7.62994	6.4224	6.73145
chr12	65860600	65861000	401	2.35614	2.09085	0.757023	2.50589	0	2.56803	1.87971	3.99729	2.04614	2.14078	2.91073	2.1177	2.54597	2.86196	1.74846	3.29425	3.16672	8.08146	6.99469	6.78529
chr8	90221159	90221559	401	2.35614	1.76977	2.34483	2.24184	2.44361	2.34483	2.46205	4.65992	2.30743	2.36177	3.56316	3.11603	0.963474	2.05311	2.91839	2.78031	3.52982	6.32103	4.42223	7.12567
chr4	162347749	162348149	401	2.35614	2.57773	1.75702	2.24184	1.85997	2.34483	0.879706	2.73335	2.04614	3.01436	2.10434	1.53107	0	1.64155	1.74846	1.55582	3.52982	5.61235	4.81813	6.58706
chr7	146345260	146345660	401	2.09424	2.09085	2.75916	3.24184	2.66676	1.76129	0	3.73444	2.53107	2.55582	2.6893	1.53107	0.963474	1.64155	2.33342	2.55827	3.81967	7.12526	5.56682	6.85
chr5	107772386	107772786	401	2.09424	2.35614	2.75916	3.09085	0	2.34483	2.87774	3.41143	2.53107	2.14078	1.68706	2.1177	1.54597	2.63923	2.55582	0.970854	3.81967	7.92736	5.84699	7.70363
chr3	116474559	116474959	401	2.09424	2.57773	1.75702	4.09085	1.44361	2.34483	1.87971	4.7339	3.04439	1.87578	1.10434	2.1177	2.54597	2.63923	2.07039	1.97085	3.36036	6.73064	6.38388	7.86264
chr9	14927022	14927422	401	2.09424	2.94111	2.75916	4.3799	2.17951	3.08236	2.68482	3.21878	3.72247	2.14078	3.10434	1.53107	3.42089	3.05485	2.33342	0.970854	3.94486	7.20916	7.03243	7.30259
chr10	96327399	96327799	401	1.35614	2.35614	3.75809	1.9222	1.44361	2.56803	1.87971	3.41143	2.53107	1.55582	2.10434	2.1177	2.76765	2.37573	2.91839	2.97269	2.35896	6.23228	5.45976	6.83731
chr9	116355382	116355782	401	1.35614	3.67694	4.45878	3.3799	1.44361	2.56803	2.19849	3.58135	2.30743	2.55582	1.68706	2.1177	2.54597	3.05485	2.07039	3.87971	3.36036	7.26613	7.10518	8.50096
chr7	12771355	12771755	401	0	2.09085	3.08066	2.72901	1.85997	3.34625	2.46205	3.58135	2.04614	2.72465	2.10434	2.53107	1.54597	2.63923	2.74846	2.29572	3.16672	6.76275	6.44128	7.53286
chr13	98562164	98562564	401	0.773996	2.57773	3.34341	3.82782	1.85997	4.28466	2.87774	3.58135	4.30743	2.36177	2.10434	2.1177	1.54597	2.37573	2.74846	3.43162	3.16672	7.26613	7.59231	8.57939
chr13	95452378	95452778	401	0.773996	1.76977	0	1.50589	2.85997	0.757023	3.04789	0	0	1.87578	2.10434	4.23189	2.28392	2.37573	3.45022	3.29425	3.16672	5.71425	4.98185	5.82451
chr3	182766079	182766479	401	1.35614	0.773996	2.34483	1.50589	3.02857	2.34483	2.46205	1.41143	0.722466	2.36177	2.91073	2.53107	2.76765	2.37573	1.74846	1.97085	2.94486	6.08789	6.68229	5.9479
chr4	99842351	99842751	401	2.09424	2.35614	3.08066	3.09085	3.76553	2.76129	3.46336	2.41143	0	2.87774	3.27352	3.11603	4.54597	2.86196	3.20945	3.55704	2.94486	8.62125	7.11697	7.9479
chr2	155391538	155391938	401	1.35614	1.76977	0.757023	0.918386	3.1811	1.34483	2.68482	1.99639	0.722466	4.13996	3.42626	2.854	2.54597	2.05311	2.91839	2.55827	2.94486	6.73064	7.29343	7.42652
chr4	83238284	83238684	401	1.774	2.35614	0.757023	0.918386	3.02857	1.76129	2.87774	1.99639	1.72247	2.87774	2.91073	2.854	1.95977	3.75489	2.07039	2.97269	2.94486	7.85487	5.53201	6.60214
chr8	109392727	109393127	401	1.35614	2.09085	0	1.50589	4.31832	1.34483	2.19849	2.73335	0.722466	3.36177	3.6893	3.11603	2.28392	3.63923	2.07039	2.29572	2.68257	8.01647	6.05702	6.49281
chr4	179750426	179750826	401	2.09424	2.35614	3.5656	4.50526	1.85997	0	3.04789	2.99639	2.53107	3.87676	3.10434	6.72165	2.76765	1.64155	6.2572	3.29425	3.94486	9.72253	7.80381	8.29793
chr3	76250908	76251308	401	2.35614	2.09085	0	1.9222	0	0	2.46205	3.21878	1.31034	1.87578	2.6893	3.70155	2.28392	2.86196	2.55582	0.970854	2.35896	6.16189	5.8748	7.71067
chr1	61343871	61344271	401	1.774	1.76977	1.75702	2.50589	1.44361	0	2.68482	3.99729	1.72247	3.13914	1.68706	3.70155	1.54597	3.22497	2.33342	1.55582	3.16672	5.71425	6.63387	7.36588
chr5	63049940	63050340	401	1.35614	0.773996	2.34483	2.72901	0	2.08406	3.20006	2.41143	1.31034	2.14078	2.10434	2.53107	0	3.37573	2.07039	1.97085	3.68257	5.89869	6.6008	6.91193
chr4	4339470	4339870	401	2.35614	1.76977	3.08066	1.9222	1.44361	3.08236	3.46336	1.41143	2.04614	1.87578	2.42492	3.33914	0	3.51349	3.20945	2.29572	3.52982	6.00988	6.38388	6.78529
chr2	138019270	138019670	401	2.35614	0	1.75702	2.92029	1.85997	0	3.33771	1.41143	2.30743	1.87578	2.91073	4.23189	0	3.96162	4.1416	2.55827	2.94486	6.06221	6.26191	6.60214
chr14	20177390	20177790	401	2.35614	1.76977	1.75702	2.50589	2.44361	1.76129	2.68482	3.99729	2.53107	2.36177	2.10434	4.77979	0.963474	4.51412	4.99729	2.97269	3.16672	7.50287	7.30378	7.16692
chr1	213045478	213045878	401	1.35614	0.773996	1.75702	0	2.44361	1.76129	3.04789	4.93546	2.53107	2.14078	2.10434	3.33914	2.28392	3.22497	1.74846	2.78031	3.68257	7.02314	6.6008	5.9241
chr1	99768327	99768727	401	0	1.76977	1.75702	0.918386	3.02857	1.76129	3.46336	3.73444	0.722466	3.01436	3.91169	4.33914	2.76765	2.63923	2.55582	3.78031	3.36036	6.99639	5.49633	5.57168
chr9	33331335	33331735	401	0	1.76977	1.75702	0	2.44361	0.757023	2.19849	2.73335	2.53107	2.72465	2.10434	2.854	1.54597	3.37573	1.33342	3.29425	1.36177	7.17383	6.21878	5.63198
chr4	99670439	99670839	401	0	2.94111	2.34483	0.918386	2.85997	1.76129	2.87774	3.99729	3.04439	4.01436	1.68706	2.854	1.95977	3.37573	1.74846	2.29572	1.94486	5.80941	6.88874	7.38345
chr22	17824506	17824906	401	0.773996	2.94111	3.08066	1.50589	2.44361	0.757023	3.7845	2.73335	3.30743	4.2555	1.68706	2.854	2.28392	3.86196	3.07211	2.78031	2.68257	7.71438	6.283	6.33914
chrX	107567214	107567614	401	2.09424	2.76977	2.75916	0.918386	1.85997	0.757023	3.04789	3.41143	1.31034	2.87774	3.10434	3.99095	0	3.05485	3.07211	2.55827	1.36177	5.42492	5.95582	6.92398
chr9	112094860	112095260	401	1.774	2.35614	3.92884	0.918386	3.02857	1.76129	3.20006	3.41143	0.722466	1.1375	3.80426	3.53232	0.963474	3.37573	3.20945	4.14241	3.16672	6.20906	5.21878	6.06156
chrX	16805325	16805725	401	0	1.35614	1.75702	0	3.31904	1.76129	2.46205	2.73335	2.04614	1.87578	3.6893	3.33914	1.54597	2.37573	2.07039	2.55827	1.36177	5.29939	4.98185	6.93605
chr13	95656581	95656981	401	1.774	2.35614	1.75702	1.50589	2.85997	2.34483	2.19849	1.41143	1.31034	2.36177	3.56316	3.70155	1.54597	2.63923	2.07039	3.87971	1.94486	5.80941	6.36422	7.02835
chr2	118065360	118065760	401	0.773996	2.09085	3.08066	1.9222	2.66676	3.08236	3.04789	3.99729	1.31034	3.55459	2.91073	4.61941	0.963474	3.63923	1.74846	3.43162	1.36177	6.98288	7.20789	7.7451
chr12	91093679	91094079	401	0.773996	0.773996	2.34483	1.50589	2.17951	0.757023	2.46205	2.41143	1.31034	1.1375	2.91073	4.33914	1.54597	4.30232	1.33342	2.97269	3.16672	3.7148	4.56682	4.9241
chr10	19742135	19742535	401	0.773996	1.35614	3.08066	3.24184	3.66676	1.34483	3.04789	3.73444	2.04614	2.14078	2.10434	4.8535	0.963474	4.63923	2.91839	2.55827	1.94486	5.1127	6.45992	6.73145
chr4	118158930	118159330	401	0.773996	2.35614	3.08066	1.9222	2.85997	2.08406	2.46205	2.73335	1.72247	1.55582	2.91073	3.854	0	3.37573	2.07039	2.29572	3.16672	5.57682	5.38405	4.40939
chr7	148285178	148285578	401	0.773996	1.35614	2.34483	3.09085	2.17951	1.76129	3.04789	2.73335	2.04614	2.55582	3.10434	3.99095	0	3.05485	1.74846	2.29572	2.94486	4.89869	5.34447	5.82451
chr7	127962385	127962785	401	2.58015	1.76977	2.75916	3.09085	3.31904	2.56803	3.20006	2.99639	2.53107	2.14078	3.10434	3.33914	0.963474	3.96162	1.74846	2.97269	2.94486	5.64731	5.56682	5.97131
chr3	108486858	108487258	401	2.09424	2.94111	3.5656	3.24184	3.02857	4.08321	3.68482	3.87184	3.04439	3.13914	4.01078	5.53169	1.54597	3.86196	2.74846	4.29425	3.94486	6.27724	6.7137	7.38345
chr8	71716335	71716735	401	2.58015	2.35614	2.75916	2.50589	2.17951	3.08236	2.46205	0.411426	2.04614	3.6427	0.0976108	4.33914	0.963474	1.64155	1.74846	3.87971	1.36177	5.98277	6.24051	7.31179
chr8	57828249	57828649	401	3.58015	2.94111	2.34483	4.09085	3.02857	2.08406	2.68482	1.99639	3.30743	2.72465	0.0976108	2.53107	1.54597	2.63923	1.74846	3.14241	1.94486	9.2911	6.56682	7.1152
chr9	116162454	116162854	401	2.35614	3.22959	3.75809	3.50589	2.66676	2.34483	3.57894	0.411426	2.53107	3.13914	1.10434	3.53232	2.28392	2.05311	2.07039	2.97269	1.94486	8.06226	7.15178	6.8627
chr11	80846416	80846816	401	1.35614	2.09085	0.757023	3.3799	0.85599	2.76129	1.87971	1.41143	2.89336	2.55582	1.68706	1.53107	1.95977	2.05311	0.748461	2.55827	1.36177	5.20906	4.56682	7.33002
chr8	39535430	39535830	401	0	2.35614	1.75702	3.62059	0	2.76129	3.04789	2.99639	2.53107	2.55582	2.10434	2.854	1.95977	2.05311	2.33342	3.67243	1.36177	6.18567	6.61736	6.44344
chr4	108713114	108713514	401	0	1.76977	2.34483	2.50589	1.44361	2.08406	2.19849	0.411426	2.72247	1.55582	0.0976108	3.53232	1.54597	3.05485	0.748461	1.97085	1.94486	5.1127	5.03254	5.79857
chrX	80512325	80512725	401	0	2.09085	3.34341	3.24184	3.31904	3.56803	2.87774	2.41143	2.04614	2.72465	1.68706	3.33914	1.95977	3.51349	2.07039	1.55582	1.94486	6.46434	5.81839	7.66818
chr11	59545278	59545678	401	3.09424	0.773996	3.08066	2.92029	1.44361	3.76129	3.33771	2.41143	3.18269	2.72465	0	3.53232	2.96162	2.37573	2.74846	5.10182	4.06091	7.26613	5.38405	7.66818
chr5	3854237	3854637	401	2.94298	2.76977	3.08066	1.9222	0.85599	3.56803	2.46205	3.41143	3.30743	3.01436	0.0976108	3.854	1.54597	2.63923	1.74846	2.55827	3.36036	6.86962	5.30378	7.05061
chr14	70237732	70238132	401	3.23266	2.09085	1.75702	2.50589	1.85997	3.08236	3.04789	4.4121	1.72247	3.55459	0	2.1177	2.28392	2.86196	2.33342	3.67243	3.68257	7.89881	5.66619	6.71754
chr4	151745892	151746292	401	0.773996	2.09085	0.757023	3.50589	2.66676	2.34483	2.46205	1.99639	1.31034	3.87676	0.0976108	3.11603	1.54597	3.05485	0.748461	3.29425	2.94486	6.50287	6.36422	6.49281
chr6	149503891	149504291	401	1.35614	1.76977	2.34483	3.24184	2.17951	2.56803	3.04789	1.41143	0.722466	3.2555	1.10434	3.33914	2.28392	3.63923	1.33342	3.43162	2.68257	6.52168	5.90231	5.57168
chrX	134181012	134181412	401	1.35614	1.76977	1.75702	2.92029	2.44361	1.34483	2.19849	2.73335	0	1.55582	1.10434	3.53232	1.54597	3.05485	1.74846	2.78031	2.68257	6.64731	6.26191	7.15674
chr4	168384852	168385252	401	2.94298	1.35614	2.34483	3.50589	2.85997	1.76129	2.68482	3.58135	0	2.87774	0.0976108	3.11603	2.54597	4.22419	3.07211	2.78031	3.81967	6.55873	7.15178	7.50898
chr7	136890415	136890815	401	2.58015	1.35614	3.08066	3.3799	3.1811	1.76129	2.68482	1.41143	1.31034	2.72465	1.10434	2.854	2.76765	2.37573	1.74846	2.78031	3.52982	5.83996	5.72901	7.98868
chr7	6991039	6991439	401	3.09424	2.35614	2.75916	2.92029	5.35085	3.22033	3.20006	1.41143	1.72247	3.13914	1.10434	3.854	2.54597	4.57773	2.33342	3.14241	2.94486	8.1191	6.17453	7.76534
chr6	82882403	82882803	401	1.774	2.57773	4.08066	2.72901	0.85599	0	1.46467	1.99639	2.30743	3.55459	0	3.854	1.95977	3.51349	2.33342	1.97085	3.94486	6.48382	7.73674	7.77867
chr9	78547822	78548222	401	1.35614	2.57773	3.34341	3.24184	1.85997	1.76129	1.87971	3.73444	2.04614	3.36177	0	3.33914	3.28244	2.37573	3.83693	1.97085	3.52982	6.25493	5.81839	7.76534
chr11	100174874	100175274	401	2.35614	2.94111	3.08066	3.09085	2.85997	0	2.68482	3.41143	2.72247	4.01436	1.10434	1.53107	2.28392	2.05311	1.33342	3.14241	2.35896	6.68117	6.65019	8.57558
chr10	29009453	29009853	401	3.23266	2.35614	3.34341	3.24184	3.1811	0	2.19849	3.41143	3.18269	3.36177	0.0976108	2.1177	2.28392	1.64155	2.07039	2.97269	4.44758	7.50287	6.88874	7.71761
chr4	163195401	163195801	401	2.09424	1.35614	3.75809	3.50589	3.44361	2.34483	2.87774	5.05572	3.18269	2.72465	0.0976108	3.33914	0.963474	4.30232	2.33342	1.97085	3.36036	8.73471	7.00731	7.78535
chr1	67141809	67142209	401	1.35614	1.35614	3.92884	1.9222	2.66676	2.56803	1.87971	3.21878	2.04614	3.2555	1.10434	3.70155	0.963474	3.05485	1.74846	2.29572	2.94486	7.14975	5.8748	6.66107
chr5	27854203	27854603	401	2.77189	0.773996	3.08066	2.92029	2.85997	2.08406	2.19849	3.41143	2.30743	3.13914	1.10434	3.854	2.28392	3.37573	1.74846	1.55582	2.94486	6.98288	5.81839	7.06156
chr6	152232926	152233326	401	3.23266	1.76977	4.66562	2.50589	4.25096	3.22033	3.33771	2.73335	3.18269	4.91265	0.0976108	2.854	1.95977	4.96116	2.74846	2.29572	4.36036	7.9344	7.59231	8.14129
chr13	32175301	32175701	401	3.35755	1.76977	3.08066	2.24184	3.02857	1.34483	2.19849	3.41143	1.72247	2.87774	0.0976108	2.1177	0.963474	2.63923	2.33342	0.970854	3.81967	7.64724	6.45992	6.20692
chr8	57931052	57931452	401	2.77189	2.76977	2.75916	2.50589	2.44361	2.08406	2.68482	2.99639	2.30743	3.87676	1.10434	3.33914	1.54597	4.57773	2.74846	2.29572	4.60822	8.6812	6.92932	6.89978
chr8	97045983	97046383	401	1.35614	1.35614	2.75916	3.09085	1.85997	1.76129	2.46205	1.41143	1.72247	0	1.10434	3.11603	2.54597	2.05311	2.33342	3.29425	2.35896	5.61235	5.75942	4.77189
chr2	8927482	8927882	401	3.47249	1.76977	3.34341	3.50589	2.44361	2.08406	2.87774	3.21878	3.62994	0.555816	0.0976108	3.33914	1.95977	3.75489	3.20945	2.78031	3.36036	6.95536	6.0813	7.37469
chr6	79604493	79604893	401	2.35614	3.47119	3.75809	3.50589	2.66676	1.76129	2.87774	2.99639	3.42358	1.87578	0.0976108	3.70155	3.13093	4.05485	2.55582	2.78031	3.36036	8.21495	5.75942	7.54071
chr11	8701216	8701616	401	2.09424	2.35614	4.45878	1.50589	2.17951	2.56803	2.46205	2.41143	1.31034	2.87774	1.68706	2.1177	3.13093	3.75489	1.74846	3.14241	0.356144	7.75475	6.03254	6.18706
chr10	107798271	107798671	401	0.773996	1.76977	4.21801	2.92029	3.02857	0.757023	2.68482	2.99639	3.04439	2.87774	2.10434	3.854	2.28392	3.22497	3.07211	3.29425	0.356144	6.94146	5.49633	5.79857
chr3	64058563	64058963	401	1.35614	2.76977	3.75809	2.92029	2.85997	1.34483	2.46205	2.73335	2.30743	2.87774	3.10434	3.99095	3.13093	2.86196	3.33485	4.29425	1.94486	6.00988	6.7443	7.08321
chr18	22194123	22194523	401	1.35614	2.76977	4.21801	3.50589	2.44361	1.76129	2.68482	4.21956	3.52982	3.2555	3.10434	3.99095	3.13093	4.44692	2.07039	3.55704	1.36177	7.60363	7.46907	8.52493
chr4	128601912	128602312	401	0	2.09085	3.75809	2.50589	2.85997	2.34483	2.68482	3.21878	2.53107	1.87578	2.6893	1.53107	3.8679	3.22497	3.33485	2.29572	2.35896	7.68117	5.56682	5.71754
chr18	35506184	35506584	401	0.773996	2.09085	3.08066	3.09085	3.55949	2.93168	1.87971	3.73444	3.04439	3.46205	3.27352	2.854	3.13093	4.75489	3.33485	3.43162	2.94486	7.22072	6.21878	7.16692
chr11	121035845	121036245	401	0.773996	2.35614	4.08066	2.92029	4.38267	3.46205	2.46205	4.58195	2.30743	2.55582	4.01078	3.33914	2.96162	4.1416	4.44956	3.29425	1.94486	7.5678	6.34447	7.05061
chr7	70569436	70569836	401	1.774	3.22959	1.75702	1.9222	2.44361	1.76129	1.46467	1.41143	2.89336	3.36177	0.0976108	2.53107	2.54597	3.51349	2.55582	1.55582	3.16672	6.74672	5.34447	5.74497
chr4	10326070	10326470	401	2.35614	3.22959	4.34341	3.3799	2.85997	2.08406	1.46467	1.99639	2.89336	2.87774	0	2.1177	2.76765	4.05485	2.33342	2.55827	2.35896	7.57682	7.82553	7.77202
chr5	159128190	159128590	401	2.58015	2.94111	3.34341	2.72901	1.85997	2.34483	1.87971	0.411426	3.52982	2.14078	2.10434	3.33914	2.28392	3.63923	1.74846	2.78031	2.94486	5.92742	5.34447	5.40939
chr16	8182730	8183130	401	2.58015	3.09255	3.75809	3.82782	1.44361	3.08236	1.87971	1.99639	3.81044	1.87578	2.42492	2.854	2.96162	4.44692	2.55582	3.43162	3.68257	8.54032	7.0814	7.83731
chr5	42872850	42873250	401	2.77189	2.76977	2.75916	3.3799	2.85997	2.56803	1.46467	2.41143	3.30743	1.87578	2.10434	3.53232	2.28392	3.63923	3.20945	2.78031	2.94486	7.13761	5.98185	7.2556
chr2	47237450	47237850	401	2.77189	2.35614	3.34341	3.3799	2.17951	1.76129	2.68482	2.73335	3.18269	1.55582	2.10434	3.11603	2.76765	4.05485	3.33485	2.78031	3.81967	7.02314	6.49633	7.7985
chr2	184661106	184661506	401	2.58015	2.57773	2.34483	3.72792	2.17951	2.08406	2.19849	1.99639	1.72247	2.14078	1.68706	2.53107	2.54597	2.63923	2.07039	3.29425	3.16672	6.25493	4.98185	7.43496
chr3	193466179	193466579	401	2.35614	2.76977	3.08066	3.50589	2.66676	2.08406	3.04789	2.99639	2.30743	1.87578	1.68706	3.11603	2.76765	2.37573	1.74846	3.43162	2.94486	6.88423	6.26191	7.71067
chr8	117259631	117260031	401	1.774	2.94111	2.34483	4.50526	1.44361	2.56803	1.87971	2.73335	3.30743	3.01436	1.68706	2.53107	2.76765	2.37573	2.07039	3.55704	3.52982	6.46434	6.00742	8.00017
chr4	162418760	162419160	401	2.09424	3.09255	2.34483	4.3799	2.85997	3.56803	3.33771	2.73335	3.81044	2.87774	1.68706	3.11603	2.96162	2.37573	2.74846	4.14241	2.68257	6.85487	6.0813	7.47654
chr2	230012450	230012850	401	3.09424	2.76977	1.75702	2.92029	3.31904	2.08406	2.46205	3.21878	2.04614	2.87774	1.10434	2.53107	2.54597	3.37573	1.33342	2.55827	2.35896	5.95536	6.47832	7.88753
chr11	36253284	36253684	401	2.35614	3.22959	2.75916	2.24184	3.1811	2.34483	1.87971	3.21878	3.42358	3.55459	1.68706	2.854	2.76765	4.37643	1.33342	2.55827	2.35896	6.86962	6.92932	8.56018
chr2	233451970	233452370	401	3.09424	2.09085	2.34483	2.50589	3.55949	3.08236	2.68482	3.58135	3.72247	3.36177	0	3.33914	2.96162	3.63923	1.74846	3.67243	2.68257	6.83983	5.8748	7.47654
chr2	128494428	128494828	401	2.77189	3.09255	2.75916	2.92029	3.1811	2.56803	2.68482	3.21878	3.97085	3.13914	0	2.854	2.96162	2.86196	2.55582	3.43162	3.36036	5.83996	6.88874	8.16692
chr6	88921310	88921710	401	1.774	2.09085	0.757023	1.9222	1.44361	2.93168	1.87971	2.41143	1.31034	0.555816	3.6893	3.53232	0.963474	3.51349	0.748461	2.55827	2.35896	5.06221	4.75969	4.82426
chr3	156488776	156489176	401	2.77189	3.09255	0.757023	0	1.44361	4.00899	3.33771	2.99639	2.30743	1.1375	3.42626	3.11603	2.54597	3.05485	3.07211	3.55704	1.36177	6.86962	5.45976	7.46009
chr6	170504552	170504952	401	2.35614	2.09085	0.757023	0.918386	3.1811	2.76129	3.57894	4.1127	1.72247	0.555816	3.80426	3.11603	2.96162	5.30232	3.33485	2.55827	2.94486	5.68117	6.03254	6.22651
chr12	31066236	31066636	401	1.774	0	0.757023	1.50589	3.31904	4.08321	2.87774	2.73335	2.89336	3.13914	3.91169	3.11603	1.54597	4.1416	4.70377	3.55704	0	6.99639	5.38405	6.47654
chr9	86402614	86403014	401	2.35614	1.35614	0	1.50589	3.66676	3.22033	2.19849	2.73335	2.30743	2.36177	3.56316	2.53107	2.54597	3.51349	3.07211	1.97085	2.68257	5.29939	4.92932	6.91193
chr3	153080816	153081216	401	2.77189	2.09085	0.757023	2.50589	3.66676	3.22033	1.46467	3.73444	1.72247	2.55582	4.01078	3.33914	1.54597	4.05485	3.07211	4.14241	2.35896	7.42484	5.38405	6.22651
chr1	94634964	94635364	401	2.58015	2.09085	0.757023	2.24184	4.10685	3.849	2.87774	3.99729	1.72247	2.55582	3.27352	4.11686	2.28392	4.91265	4.1416	3.97269	1.36177	6.23228	5.56682	6.39215
chr6	23180633	23181033	401	2.58015	2.09085	4.21801	2.92029	2.66676	2.56803	3.46336	4.1127	2.53107	2.36177	1.10434	5.57622	1.95977	2.63923	2.55582	1.55582	1.94486	7.23218	4.69822	7.59455
chr4	158590243	158590643	401	1.774	1.76977	2.75916	4.00809	1.85997	5.54257	2.46205	3.73444	2.30743	2.36177	2.6893	7.48599	2.28392	1.64155	3.07211	2.55827	3.36036	6.96913	7.0814	8.00585
chr8	110808110	110808510	401	1.35614	2.76977	2.75916	0	2.44361	3.08236	1.87971	2.99639	1.31034	1.87578	2.42492	4.70155	2.54597	2.05311	2.55582	2.55827	3.81967	5.16189	4.92932	5.85
chr8	109389808	109390208	401	2.77189	2.35614	3.34341	0	3.85898	2.76129	1.87971	1.99639	1.31034	3.01436	2.91073	5.11686	1.95977	2.05311	2.91839	3.29425	2.68257	7.10045	4.75969	5.79857
chr4	55965610	55966010	401	2.35614	2.35614	2.75916	0.918386	2.66676	2.93168	0.879706	1.41143	2.89336	3.55459	3.56316	5.11686	2.28392	2.86196	3.6565	2.97269	2.68257	5.98277	5.45976	4.71754
chr16	11734226	11734626	401	2.77189	1.76977	2.34483	0.918386	2.44361	2.34483	1.46467	1.99639	2.72247	1.55582	2.42492	3.33914	2.28392	2.63923	2.07039	2.78031	0.356144	4.77873	5.08151	5.79857
chr18	38313814	38314214	401	2.94298	3.35473	2.34483	1.50589	1.85997	0.757023	2.46205	1.99639	2.53107	1.55582	2.6893	3.70155	1.54597	2.63923	2.55582	2.97269	1.36177	5.20906	6.15178	6.01725
chrX	125404704	125405104	401	1.35614	2.76977	0.757023	1.50589	3.02857	1.76129	0.879706	1.41143	2.53107	2.36177	1.10434	3.11603	2.54597	1.64155	2.91839	3.87971	1.94486	5.38405	4.26228	5.87504
chr8	82163482	82163882	401	0.773996	3.09255	0.757023	1.9222	2.17951	1.76129	1.87971	1.99639	2.53107	3.6427	2.91073	5.43863	2.28392	2.05311	3.07211	3.29425	1.94486	6.6125	6.47832	5.97131
chr1	85224728	85225128	401	1.35614	1.76977	2.75916	3.50589	2.85997	3.08236	1.87971	2.73335	1.72247	1.87578	3.91169	2.854	2.54597	4.37643	1.74846	4.06005	0.356144	8.71026	7.18567	7.85636
chr7	21771871	21772271	401	0.773996	2.76977	3.08066	3.50589	4.66619	3.08236	1.87971	3.58135	0.722466	3.13914	3.10434	3.53232	2.76765	3.75489	2.33342	3.78031	1.36177	6.86962	6.53201	7.9655
chr4	78715100	78715500	401	1.774	0.773996	4.08066	2.72901	2.85997	2.76129	2.19849	2.99639	1.31034	2.14078	2.91073	4.11686	1.95977	3.37573	0	3.78031	1.94486	5.86962	5.95582	6.55628
chr1	78052784	78053184	401	2.94298	3.22959	4.21801	2.72901	3.55949	2.56803	3.04789	3.87184	0.722466	1.87578	4.42559	3.70155	1.95977	3.37573	1.74846	3.14241	1.94486	7.62125	6.15178	6.32085
chr3	158408176	158408576	401	1.774	2.76977	3.75809	2.72901	3.85898	2.93168	2.19849	3.41143	2.04614	2.55582	3.56316	3.70155	2.96162	3.37573	2.07039	2.78031	1.36177	8.08146	6.72901	6.67539
chr5	110612753	110613153	401	2.09424	1.35614	3.92884	2.50589	3.1811	2.08406	2.87774	4.1127	1.31034	3.55459	2.42492	2.1177	0	4.91265	2.33342	2.97269	3.16672	6.74672	6.24051	7.1152
chr6	52483299	52483699	401	1.35614	0.773996	2.75916	2.72901	2.44361	2.08406	2.46205	2.99639	2.53107	2.14078	2.91073	1.53107	1.54597	3.22497	2.07039	2.29572	2.68257	6.06221	4.34412	5.9241
chr11	103946817	103947217	401	2.09424	0	3.5656	3.09085	3.1811	2.34483	2.46205	2.41143	2.72247	3.13914	3.42626	2.53107	1.54597	3.86196	2.07039	2.97269	3.36036	5.98277	5.30378	6.79857
chr9	14993011	14993411	401	2.09424	2.35614	5.5659	4.82731	2.17951	4.80529	3.20006	5.93546	2.53107	3.13914	4.42559	4.33914	2.76765	7.21432	2.33342	3.29425	3.94486	8.62125	7.4224	9.12045
chr6	124823945	124824345	401	0.773996	1.76977	3.34341	1.9222	1.85997	2.08406	2.87774	2.99639	2.53107	1.55582	2.42492	2.854	1.54597	3.86196	1.33342	3.14241	2.94486	5.20906	5.08151	5.10476
chr2	169134422	169134822	401	1.774	2.57773	2.75916	1.50589	2.66676	3.66789	3.20006	4.1127	2.30743	1.87578	2.91073	3.70155	2.28392	4.1416	1.33342	4.22033	3.36036	6.00988	6.03254	6.87517
chr6	34562701	34563101	401	2.77189	1.76977	2.34483	3.24184	2.66676	2.34483	3.04789	4.1127	2.89336	1.87578	2.10434	2.854	2.76765	4.96116	2.55582	3.29425	3.36036	6.83983	4.26228	6.06156
chr6	97705698	97706098	401	1.35614	3.57773	4.08066	3.24184	2.66676	2.93168	2.68482	5.58195	3.52982	3.6427	3.10434	3.99095	2.96162	4.51412	3.33485	3.67243	4.06091	7.67278	6.26191	7.47654
chr3	193656447	193656847	401	2.77189	2.35614	3.08066	2.72901	3.31904	3.08236	1.87971	4.58195	2.30743	2.55582	2.6893	3.33914	1.95977	3.96162	2.33342	3.43162	2.68257	7.5678	5.8748	5.9479
chr2	8894241	8894641	401	2.58015	2.35614	4.21801	2.72901	2.85997	3.56803	2.19849	4.31904	3.18269	2.14078	2.6893	2.1177	1.54597	4.30232	1.74846	3.43162	3.68257	7.58586	5.45976	6.47654
chr10	42654441	42654841	401	1.35614	2.35614	2.75916	2.92029	1.44361	2.34483	1.87971	2.41143	1.72247	3.55459	1.10434	3.70155	1.95977	3.37573	3.33485	2.78031	1.94486	5.77847	6.05702	6.61706
chr3	117443015	117443415	401	0.773996	2.57773	3.34341	3.50589	1.85997	2.34483	1.87971	3.41143	2.30743	3.36177	3.6893	5.43863	2.28392	4.57773	4.74953	5.1819	2.35896	7.36343	6.56682	7.33002
chr2	128245792	128246192	401	0.773996	2.76977	3.08066	1.9222	2.44361	2.08406	1.46467	2.41143	2.72247	2.72465	2.10434	3.854	1.54597	4.1416	2.07039	2.97269	3.16672	6.29939	7.14027	6.08321
chr8	19122046	19122446	401	0	3.85798	1.75702	2.72901	1.44361	2.08406	1.46467	2.73335	2.04614	2.14078	2.6893	3.33914	2.54597	3.37573	2.33342	3.29425	2.35896	6.64731	6.24051	6.47654
chr6	79861008	79861408	401	0	2.94111	3.75809	2.72901	2.17951	1.76129	1.87971	2.73335	2.30743	2.36177	3.27352	2.854	2.28392	3.51349	2.33342	2.97269	2.68257	6.86962	5.81839	6.8116
chr18	46152973	46153373	401	2.09424	2.35614	2.34483	3.62059	2.85997	2.93168	3.20006	2.41143	2.04614	2.36177	3.42626	3.33914	2.96162	3.51349	2.74846	2.78031	3.94486	6.74672	4.8748	6.24603
chr18	23380225	23380625	401	2.77189	3.09255	1.75702	4.16832	3.55949	3.22033	2.19849	2.73335	2.30743	1.55582	3.42626	2.854	3.54597	3.86196	3.74953	2.97269	3.81967	6.89881	5.98185	7.48478
chr8	71622404	71622804	401	2.35614	3.22959	2.34483	2.92029	2.17951	2.34483	2.46205	1.99639	1.31034	2.14078	3.10434	5.11686	2.54597	3.05485	2.33342	2.97269	3.52982	5.16189	5.45976	6.46009
chr7	37430587	37430987	401	2.77189	3.47119	4.08066	3.09085	3.94673	3.22033	3.46336	1.99639	2.30743	2.72465	2.91073	4.9241	3.54597	3.37573	3.20945	4.14241	2.68257	6.80954	6.12866	7.30259
chr5	122126322	122126722	401	3.23266	3.67694	3.5656	4.77873	5.47379	4.22033	3.68482	3.41143	2.89336	3.80323	3.6893	5.48607	3.13093	3.63923	2.74846	2.55827	3.81967	8.19155	7.73674	8.38349
chr6	7680401	7680801	401	3.23266	3.47119	4.34341	3.62059	2.17951	2.93168	3.20006	2.41143	2.72247	2.14078	4.27352	4.53169	1.54597	3.63923	3.33485	3.87971	1.94486	6.11291	6.26191	6.79857
chr2	96498079	96498479	401	3.47249	3.85798	3.5656	4.72792	4.10685	4.56864	3.7845	4.31904	5.27724	3.36177	4.56316	4.23189	2.76765	4.44692	4.20867	4.14241	1.94486	7.52168	6.7137	8.00017
chr9	108665676	108666076	401	2.58015	3.09255	3.5656	3.3799	2.44361	3.08236	2.68482	1.41143	2.89336	2.36177	2.91073	3.11603	3.28244	4.44692	4.50398	4.55766	2.68257	5.25475	5.98185	7.39215
chr5	104843862	104844262	401	2.58015	2.76977	3.08066	4.16832	1.44361	2.34483	3.33771	1.41143	2.89336	3.87676	2.6893	4.53169	3.54597	5.26379	3.20945	3.55704	2.94486	5.92742	6.05702	6.98288
chr4	52996281	52996681	401	2.58015	2.35614	3.5656	3.50589	2.44361	2.56803	2.19849	2.99639	2.89336	1.87578	2.10434	4.43896	2.54597	3.05485	2.55582	3.67243	2.94486	5.1127	6.34447	6.91193
chr8	109411706	109412106	401	1.774	3.09255	3.5656	4.2426	2.17951	1.76129	2.19849	2.41143	3.04439	2.72465	3.10434	4.43896	2.54597	2.86196	2.33342	3.67243	3.81967	5.61235	6.40327	7.02835
chr13	35760841	35761241	401	1.35614	2.09085	3.08066	3.62059	1.85997	2.76129	3.04789	3.41143	2.04614	2.36177	2.91073	3.99095	1.95977	3.63923	2.91839	3.29425	2.68257	5.29939	6.03254	6.58706
chr6	126529815	126530215	401	1.774	2.09085	3.75809	3.50589	2.17951	3.34625	2.68482	3.58135	2.72247	1.87578	2.42492	3.854	3.28244	3.96162	3.33485	3.43162	4.06091	5.57682	6.7137	7.01714
chr12	113641344	113641744	401	1.774	2.57773	3.34341	3.50589	2.66676	2.34483	2.87774	2.73335	3.18269	2.55582	3.27352	3.11603	3.28244	3.05485	2.55582	2.97269	3.94486	5.77847	5.21878	6.95965
chr8	140302257	140302657	401	2.77189	2.76977	3.08066	3.82782	2.66676	3.08236	3.33771	2.73335	3.18269	1.1375	3.6893	3.854	3.28244	3.86196	2.74846	3.87971	3.52982	6.32103	5.81839	7.64652
chr7	118175744	118176144	401	2.09424	2.09085	2.34483	0	1.44361	3.08236	1.46467	2.73335	3.04439	3.80323	3.27352	3.33914	2.28392	3.75489	1.74846	3.29425	0.356144	6.29939	4.63401	5.9241
chr6	73528885	73529285	401	1.774	2.57773	1.75702	1.50589	3.1811	3.56803	2.68482	4.31904	2.89336	4.0781	2.6893	4.53169	2.54597	4.91265	3.20945	3.55704	2.35896	6.91313	5.81839	5.9479
chr3	109252633	109253033	401	2.35614	2.94111	3.34341	0.918386	3.1811	2.93168	1.87971	3.21878	2.53107	3.2555	2.91073	2.53107	1.95977	3.86196	3.20945	3.29425	2.35896	6.16189	5.78921	5.82451
chr7	17230086	17230486	401	2.94298	2.94111	1.75702	0.918386	3.55949	3.56803	2.46205	2.99639	2.53107	2.72465	3.56316	2.854	3.28244	4.37643	3.20945	3.14241	1.94486	6.94146	5.90231	6.92398
chrX	286561	286961	401	2.35614	1.76977	2.34483	3.09085	2.85997	2.93168	2.68482	3.87184	0.722466	4.01436	2.42492	2.1177	1.54597	3.75489	2.74846	3.29425	0.356144	6.42492	6.38388	7.56407
chr10	42645063	42645463	401	2.35614	2.35614	3.34341	2.50589	3.02857	2.93168	3.33771	4.1127	1.31034	3.87676	1.68706	2.53107	2.28392	4.05485	3.45022	2.97269	1.36177	6.74672	6.10518	7.86264
chr7	66869643	66870043	401	2.94298	1.35614	3.34341	2.50589	3.94673	2.76129	2.19849	3.41143	2.30743	2.14078	2.10434	2.1177	2.28392	3.22497	3.6565	3.29425	1.36177	6.80954	6.61736	6.85
chr14	103378043	103378443	401	4.09424	3.09255	3.75809	3.3799	4.44427	3.22033	3.57894	5.76951	3.52982	5.16952	3.27352	3.33914	2.76765	4.91265	5.3345	4.43162	0	9.14975	7.1632	7.95379
chr11	61287374	61287774	401	3.09424	3.09255	3.34341	3.62059	3.55949	3.22033	2.46205	3.41143	4.30743	3.80323	3.10434	3.99095	3.42089	4.96116	3.07211	1.97085	0.356144	9.07192	6.4224	8.00017
chr3	60990002	60990402	401	1.774	3.47119	3.5656	2.24184	2.85997	2.76129	1.87971	2.99639	2.53107	2.36177	1.10434	2.854	0.963474	3.63923	2.07039	2.55827	0.356144	7.03628	5.98185	5.9241
chr6	142400545	142400945	401	2.58015	2.76977	3.34341	2.50589	4.25096	3.08236	2.87774	3.73444	3.18269	3.01436	2.6893	4.70155	0.963474	4.96116	2.91839	2.55827	2.35896	7.68117	6.283	7.2556
chr6	161254838	161255238	401	3.58015	2.76977	3.34341	3.82782	3.76553	3.22033	3.04789	4.21956	2.53107	3.2555	3.42626	3.53232	1.54597	5.142	2.33342	2.78031	1.94486	8.5076	7.44128	8.61706
chr8	6017831	6018231	401	2.58015	0.773996	2.34483	1.50589	4.02857	3.08236	1.46467	1.41143	3.04439	4.9814	2.91073	3.11603	0.963474	3.51349	3.6565	2.55827	3.36036	7.71438	5.72901	6.54071
chr2	88022032	88022432	401	2.09424	2.35614	2.75916	2.24184	4.71699	3.76129	2.19849	3.21878	3.04439	4.59932	3.56316	3.53232	0.963474	3.75489	2.55582	0.970854	3.94486	8.2033	6.40327	6.73145
chr2	126674036	126674436	401	3.09424	1.35614	2.75916	4.16832	5.88142	4.56864	3.57894	3.21878	4.1819	5.98117	2.6893	4.33914	3.42089	5.80941	3.33485	3.67243	2.35896	9.08781	7.29343	8.63187
chr6	119324720	119325120	401	2.77189	1.35614	3.34341	2.50589	4.81301	2.93168	2.68482	3.99729	3.04439	4.84046	3.10434	3.854	2.96162	5.05441	3.07211	3.67243	2.68257	9.02641	6.15178	6.44344
chr6	119627361	119627761	401	2.09424	1.35614	4.45878	3.09085	5.58676	3.849	3.68482	4.7339	2.30743	4.64212	3.80426	4.99141	2.96162	6.33985	3.6565	3.43162	1.94486	9.35032	6.75942	7.89367
chrX	15579842	15580242	401	2.09424	2.09085	1.75702	3.62059	3.44361	2.08406	1.87971	2.99639	1.72247	4.13996	3.27352	3.70155	3.42089	4.51412	3.45022	0.970854	2.68257	7.26613	5.12887	6.57168
chr11	100863189	100863589	401	3.58015	3.35473	3.92884	4.56438	4.76607	3.46205	3.04789	5.99684	2.53107	5.50906	3.10434	5.17552	3.54597	4.75489	4.55643	3.14241	3.36036	9.49334	7.26191	8.05056
chr2	151775045	151775445	401	2.35614	2.57773	1.75702	3.82782	3.02857	2.76129	2.46205	3.73444	1.72247	2.87774	2.42492	3.99095	2.54597	4.51412	3.07211	3.14241	3.16672	7.95536	6.45992	6.85
chr6	72560893	72561293	401	2.77189	2.94111	1.75702	3.72792	4.50271	2.76129	3.20006	5.27016	2.89336	4.13996	3.6893	5.33914	3.13093	5.18388	3.99729	4.29425	3.36036	9.22935	7.2406	8.38349
chr4	74323672	74324072	401	3.23266	2.35614	1.75702	2.50589	2.66676	3.46205	1.87971	3.41143	2.53107	3.46205	4.10434	4.77979	1.54597	4.05485	2.74846	3.29425	1.94486	6.08789	5.95582	5.10476
chr6	53067807	53068207	401	3.6792	2.35614	3.75809	3.24184	3.94673	3.93074	3.87774	4.21956	1.31034	4.0781	5.42593	5.17552	1.95977	3.96162	2.07039	4.49633	2.35896	8.13755	6.75942	6.60214
chr4	116733388	116733788	401	2.35614	2.09085	1.75702	3.50589	3.02857	2.34483	3.20006	3.41143	2.89336	3.6427	3.91169	3.33914	2.54597	3.37573	1.74846	3.29425	3.36036	6.44477	6.91588	5.44328
chr5	153988490	153988890	401	2.94298	2.35614	2.75916	2.92029	3.1811	3.34625	2.19849	3.41143	2.53107	4.72465	3.42626	4.33914	2.28392	4.57773	2.74846	3.55704	3.68257	7.40472	6.69808	6.61706
chr7	93219134	93219534	401	2.35614	2.76977	2.34483	2.92029	3.85898	4.15299	3.33771	2.73335	3.52982	4.41278	4.27352	4.23189	1.95977	4.57773	2.55582	3.67243	3.52982	8.11291	6.24051	6.35702
chr4	121794452	121794852	401	2.77189	2.94111	3.08066	3.62059	3.02857	4.08321	2.68482	3.58135	3.89239	4.30961	3.80426	4.70155	2.54597	4.51412	3.20945	3.29425	2.94486	8.58583	6.78921	6.39215
chr2	227466227	227466627	401	3.23266	2.09085	1.75702	3.24184	4.25096	3.93074	4.04789	4.21956	3.18269	3.72465	4.42559	4.77979	0.963474	4.51412	3.33485	4.29425	3.94486	8.23793	5.63401	6.92398
chr6	10794294	10794694	401	2.35614	2.09085	1.75702	2.92029	2.66676	3.08236	2.46205	1.99639	2.53107	3.01436	3.27352	3.33914	2.28392	4.05485	2.33342	2.97269	1.94486	7.70612	4.81813	5.68958
chr6	98975237	98975637	401	2.09424	2.35614	3.34341	4.67525	3.31904	3.849	3.46336	3.58135	2.30743	3.01436	3.6893	3.854	1.54597	5.30232	2.91839	3.14241	2.94486	8.67698	6.32427	7.03947
chr4	163180087	163180487	401	0.773996	2.94111	2.34483	2.92029	3.02857	4.40463	2.68482	3.87184	2.53107	5.01436	3.56316	3.99095	1.54597	4.57773	2.33342	3.29425	3.94486	7.47411	6.86096	7.98294
chr4	4856154	4856554	401	1.774	2.09085	4.21801	4.2426	5.71699	5.18745	4.78503	4.87135	3.62994	5.19889	4.42559	5.38991	2.96162	4.91265	3.55704	4.92647	4.26679	8.9519	7.95582	9.27454
chr4	141332787	141333187	401	2.77189	3.35473	5.08066	4.16832	4.44427	5.61912	4.46271	5.16672	2.89336	5.38785	5.93687	5.17552	2.96162	4.75489	2.07039	4.06005	4.16752	8.96573	7.62571	9.507
chr3	133851464	133851864	401	3.77294	2.35614	4.21801	2.24184	4.02857	3.93074	2.46205	3.73444	5.27724	3.2555	2.91073	3.33914	2.76765	3.63923	3.20945	3.29425	4.16752	8.51231	6.283	6.35702
chr10	92972359	92972759	401	4.6792	2.09085	4.5656	4.09085	3.94673	4.15299	2.68482	3.21878	3.42358	2.87774	5.05832	3.854	2.76765	4.80941	3.6565	3.78031	4.06091	8.67278	6.51428	6.12578
chr15	83178844	83179244	401	2.77189	2.94111	2.75916	2.72901	1.85997	2.34483	1.46467	3.41143	3.30743	1.87578	3.27352	2.53107	2.28392	2.63923	3.55704	2.97269	3.68257	6.18567	5.17433	4.82426
chr8	53484005	53484405	401	2.94298	2.76977	3.08066	4.00809	2.17951	2.93168	2.68482	2.73335	3.18269	3.46205	3.42626	2.53107	2.96162	3.75489	3.07211	3.29425	4.26679	7.86227	6.24051	5.66107
chr7	30926285	30926685	401	3.35755	3.35473	4.21801	3.24184	1.85997	4.56864	2.68482	3.41143	3.62994	3.55459	3.42626	2.53107	3.9607	3.75489	3.45022	2.97269	4.60822	7.48374	6.72901	6.8627
chr9	86127263	86127663	401	4.85997	3.57773	3.5656	3.82782	2.44361	2.56803	3.04789	4.4121	2.53107	2.72465	4.49633	3.33914	1.95977	4.80941	3.74953	2.29572	3.52982	8.11291	6.98185	7.16692
chr2	238421388	238421788	401	3.47249	3.35473	3.5656	3.24184	3.66676	3.08236	3.57894	3.73444	3.04439	2.72465	3.27352	3.11603	1.95977	3.37573	3.07211	2.78031	3.81967	8.17976	6.58391	6.82451
chr6	79614715	79615115	401	3.23266	3.85798	4.45878	4.16832	3.55949	2.56803	3.20006	3.99729	2.89336	3.94767	3.27352	4.11686	1.54597	3.96162	3.74953	2.55827	3.81967	8.26618	5.66619	6.75862
chr3	148840478	148840878	401	3.35755	2.76977	3.92884	2.50589	2.17951	1.76129	2.68482	3.73444	3.18269	4.0781	3.56316	3.53232	1.54597	4.05485	3.20945	2.55827	3.16672	8.96919	6.53201	7.03947
chr6	163777240	163777640	401	3.77294	3.09255	2.75916	3.09085	3.44361	2.93168	1.87971	5.49953	3.62994	5.28281	3.56316	3.33914	3.13093	5.05441	3.55704	2.55827	3.16672	10.2606	7.25125	8.22173
chr10	24569268	24569668	401	3.09424	2.35614	3.75809	2.72901	2.85997	3.22033	2.19849	3.87184	3.62994	2.87774	2.42492	3.11603	2.76765	4.80941	2.55582	2.29572	3.36036	7.79409	5.66619	7.06156
chr3	143283398	143283798	401	3.58015	2.94111	3.08066	3.3799	3.1811	2.34483	2.19849	3.41143	3.04439	3.6427	2.42492	2.53107	2.28392	4.96116	2.55582	2.97269	2.94486	8.69787	6.66633	6.73145
chr7	138352638	138353038	401	4.47314	2.94111	4.08066	3.92029	3.94673	3.08236	3.20006	3.87184	3.62994	4.01436	2.10434	4.23189	2.54597	5.48059	3.91934	2.55827	3.16672	9.76668	6.78921	8.2266
chr2	9961018	9961418	401	2.94298	3.09255	1.75702	1.9222	2.44361	2.08406	2.68482	2.41143	3.62994	3.94767	3.80426	2.53107	1.95977	3.63923	2.33342	2.55827	3.36036	8.03628	5.81839	5.57168
chr4	98682683	98683083	401	2.35614	2.57773	2.75916	1.9222	3.94673	1.76129	2.46205	1.99639	3.42358	3.46205	3.10434	2.854	2.54597	3.63923	3.33485	3.43162	2.35896	7.77063	5.92932	5.74497
chr12	14843347	14843747	401	3.47249	2.76977	2.34483	2.72901	3.94673	2.76129	3.33771	2.99639	3.97085	4.64212	3.56316	2.854	1.95977	3.51349	3.07211	3.55704	1.94486	8.76669	6.17453	6.73145
chr7	134834892	134835292	401	2.58015	3.22959	2.34483	2.50589	2.66676	2.93168	3.87774	3.58135	3.52982	3.36177	3.10434	2.53107	2.76765	3.22497	2.33342	2.55827	1.94486	8.14369	6.63387	6.92398
chr18	57583274	57583674	401	3.58015	3.35473	2.75916	4.00809	4.76607	3.22033	3.96532	3.99729	4.04439	4.9472	3.6893	2.854	2.96162	4.63923	3.07211	2.55827	3.52982	9.28559	7.70584	8.26031
chr8	137903820	137904220	401	3.09424	3.22959	2.34483	1.9222	4.10685	3.22033	2.68482	4.31904	2.53107	3.46205	2.91073	3.33914	3.28244	3.22497	2.91839	4.06005	3.16672	7.39446	7.20789	7.97717
chr4	183241226	183241626	401	2.09424	2.57773	3.08066	1.50589	3.55949	3.22033	3.33771	3.87184	3.18269	3.2555	3.6893	2.53107	3.66107	4.44692	3.55704	3.78031	3.52982	8.02309	6.24051	8.33454
chr3	105614299	105614699	401	1.774	3.22959	2.34483	2.92029	3.31904	2.76129	2.68482	3.87184	3.72247	3.72465	3.27352	2.854	3.9607	3.96162	3.07211	3.29425	3.81967	8.45459	7.53201	8.37908
chr3	64015511	64015911	401	1.774	2.35614	3.08066	2.24184	3.44361	2.93168	3.04789	3.87184	1.31034	3.55459	2.91073	3.11603	2.76765	3.51349	2.55582	2.78031	3.68257	7.26613	6.05702	6.18706
chr2	208371113	208371513	401	2.58015	3.22959	2.75916	3.24184	4.50271	3.22033	3.33771	3.99729	3.30743	3.87676	4.56316	3.854	2.96162	3.63923	2.07039	2.78031	3.68257	8.15578	6.77439	6.52497
chr7	7100254	7100654	401	2.77189	3.22959	3.5656	2.50589	4.10685	3.76129	3.04789	3.87184	3.52982	3.87676	4.10434	4.43896	3.13093	4.1416	3.20945	2.97269	2.94486	9.86595	6.65019	7.07243
chr6	42092153	42092553	401	2.09424	2.35614	3.34341	2.50589	3.66676	3.22033	1.87971	3.41143	2.72247	3.80323	2.91073	2.1177	2.76765	3.96162	3.20945	2.97269	2.94486	7.46434	5.98185	5.8999
chr11	20459200	20459600	401	2.77189	3.35473	3.5656	2.50589	4.44427	4.28466	2.46205	2.73335	3.62994	4.80271	2.91073	3.854	3.13093	4.30232	3.07211	2.97269	3.52982	8.53107	7.45063	7.52497
chr10	101575915	101576315	401	2.94298	3.35473	3.92884	2.24184	4.76607	3.08236	3.20006	3.99729	3.72247	5.80297	3.10434	2.854	3.13093	4.75489	2.91839	2.97269	4.06091	8.99639	6.86096	8.15669
chr9	72907464	72907864	401	0.773996	0.773996	3.34341	1.50589	3.94673	1.34483	1.46467	0.411426	1.72247	2.14078	4.56316	2.53107	0.963474	2.05311	2.33342	2.29572	1.94486	5.64731	5.34447	5.85
chr8	21929640	21930040	401	0	2.35614	2.75916	3.09085	3.1811	2.08406	1.46467	1.41143	1.31034	3.36177	4.1914	3.53232	1.95977	2.37573	3.74953	3.78031	0.356144	6.48382	5.26191	5.44328
chr12	93713070	93713470	401	1.35614	2.57773	2.75916	3.82782	4.02857	0.757023	0	2.41143	2.89336	2.36177	3.80426	2.854	2.96162	4.05485	3.74953	3.29425	1.94486	6.73064	5.34447	5.33914
chr2	2629590	2629990	401	1.35614	0.773996	2.34483	4.00809	1.44361	2.34483	1.46467	2.41143	2.72247	2.36177	2.6893	1.53107	1.54597	3.05485	2.91839	2.29572	0.356144	5.06221	5.42223	6.9479
chr11	101511108	101511508	401	1.35614	0	2.75916	4.09085	1.44361	1.76129	0	1.99639	2.89336	3.2555	4.01078	0.536053	1.95977	2.63923	2.55582	2.55827	2.94486	5.80941	5.92932	6.82451
chr3	109336620	109337020	401	2.77189	1.76977	3.08066	3.82782	0.85599	2.56803	1.46467	1.99639	3.04439	3.13914	3.27352	0.536053	2.28392	2.37573	3.20945	1.97085	3.52982	6.34234	6.00742	7.24593
chr5	96408177	96408577	401	1.35614	2.09085	3.34341	4.44427	1.44361	2.34483	1.46467	3.21878	2.30743	3.01436	2.6893	2.53107	0	2.63923	4.1416	1.97085	4.06091	4.83996	6.05702	7.81154
chr1	73144358	73144758	401	0.773996	2.94111	4.08066	4.3799	1.44361	1.34483	3.04789	1.99639	2.53107	5.01436	3.10434	2.854	1.54597	3.37573	5.99729	2.78031	2.68257	6.71438	6.98185	7.92404
chr4	160265501	160265901	401	1.774	2.57773	2.34483	3.62059	2.17951	1.76129	0.879706	1.99639	0.722466	3.01436	3.27352	0.536053	0	3.05485	2.55582	2.78031	2.94486	5.95536	6.81826	6.87517
chr11	39725114	39725514	401	2.35614	2.35614	2.75916	3.72792	2.17951	1.34483	1.46467	2.73335	0.722466	3.6427	1.68706	1.53107	0.963474	1.64155	2.33342	0.970854	1.94486	6.88423	7.51428	7.50096
chr3	182365055	182365455	401	2.35614	3.09255	3.34341	2.24184	2.17951	1.34483	1.87971	3.41143	1.31034	3.2555	2.10434	2.1177	1.95977	2.05311	1.74846	2.55827	3.16672	7.44477	7.37417	8.20697
chr6	125587780	125588180	401	2.94298	2.09085	4.08066	3.62059	2.17951	2.34483	3.20006	3.73444	2.30743	3.87676	2.42492	2.854	2.28392	3.51349	2.74846	1.97085	3.16672	8.92736	8.48281	9.75692
chr10	66832808	66833208	401	1.774	2.09085	0	2.72901	1.85997	0.757023	0.879706	2.73335	1.31034	2.14078	3.27352	0.536053	2.54597	2.05311	3.07211	1.97085	2.68257	5.06221	5.45976	5.26491
chr16	79869645	79870045	401	1.774	2.35614	0	2.50589	1.85997	0	1.46467	2.73335	1.72247	3.01436	1.68706	1.53107	2.54597	2.63923	2.74846	1.55582	3.94486	5.68117	5.66619	5.37469
chr10	52126791	52127191	401	2.94298	2.35614	0.757023	3.3799	1.85997	1.76129	2.19849	3.58135	3.30743	2.87774	2.42492	2.1177	1.95977	1.05658	2.55582	1.97085	3.36036	6.91313	6.58391	6.10455
chr6	124765319	124765719	401	2.77189	3.67694	0	3.62059	1.85997	1.34483	1.87971	3.21878	2.72247	3.13914	4.01078	2.53107	2.76765	2.05311	2.74846	2.78031	4.26679	8.40467	5.26191	5.79857
chr4	62914730	62915130	401	2.09424	2.57773	2.75916	3.3799	2.66676	1.34483	1.46467	2.73335	2.89336	3.13914	3.56316	0.536053	2.76765	1.64155	2.07039	3.43162	2.68257	6.00988	5.66619	6.47654
chr3	146921664	146922064	401	2.35614	2.35614	1.75702	4.3799	1.85997	1.34483	2.68482	2.73335	3.81044	3.46205	2.91073	0.536053	2.28392	2.63923	2.55582	2.78031	2.94486	6.50287	6.00742	8.75862
chr10	58018055	58018455	401	2.09424	2.76977	1.75702	1.9222	2.17951	0.757023	1.87971	2.41143	1.72247	2.87774	3.10434	0	2.96162	3.96162	1.74846	1.97085	3.81967	6.29939	6.283	7.00585
chr3	182005683	182006083	401	3.85997	3.85798	2.34483	2.92029	2.85997	0	1.87971	3.58135	3.30743	3.01436	2.6893	1.53107	3.13093	3.37573	2.91839	1.97085	4.06091	7.16179	6.36422	8.0284
chr7	134639866	134640266	401	3.09424	2.35614	0	2.50589	2.44361	0	1.46467	3.87184	1.31034	3.6427	2.6893	3.11603	2.54597	3.51349	1.74846	2.29572	0.356144	8.17976	5.53201	7.54071
chr5	173860585	173860985	401	3.85997	2.09085	0.757023	2.50589	2.17951	1.76129	2.19849	3.41143	1.72247	2.87774	2.91073	3.11603	3.13093	3.86196	3.07211	2.29572	0.356144	8.02309	6.44128	7.57939
chr11	86500638	86501038	401	0.773996	2.09085	0	2.92029	2.44361	1.76129	0.879706	3.99729	2.53107	1.55582	1.68706	2.53107	2.28392	4.05485	2.07039	2.97269	1.36177	6.27724	5.78921	6.85
chr6	38796464	38796864	401	2.35614	2.35614	0.757023	3.24184	1.85997	0	1.87971	2.99639	1.72247	1.55582	2.10434	3.33914	0.963474	3.51349	2.55582	3.14241	1.36177	6.00988	5.98185	6.3025
chr3	111932907	111933307	401	2.35614	2.35614	0	4.09085	1.85997	1.76129	1.87971	3.99729	1.72247	2.14078	3.80426	3.53232	2.28392	3.63923	2.07039	3.14241	1.36177	6.46434	6.98185	7.76534
chr7	28203824	28204224	401	3.35755	3.57773	1.75702	3.50589	3.31904	0	0.879706	5.16672	3.04439	3.80323	2.42492	3.11603	2.76765	3.37573	3.6565	2.97269	2.68257	8.33172	6.36422	6.83731
chr6	25535260	25535660	401	2.77189	3.57773	3.34341	2.92029	3.55949	2.34483	0.879706	4.7339	2.30743	3.2555	1.68706	2.53107	2.96162	4.80941	3.33485	2.78031	1.94486	8.36343	6.65019	7.45179
chr13	101555607	101556007	401	2.77189	2.35614	2.75916	2.50589	2.44361	0	2.46205	2.99639	1.72247	2.14078	1.68706	3.11603	2.54597	2.86196	1.33342	2.78031	3.16672	7.67278	6.49633	5.68958
chr4	78732473	78732873	401	1.774	1.76977	2.34483	2.24184	3.44361	0	2.46205	3.41143	1.72247	3.2555	1.68706	2.1177	2.28392	3.37573	1.74846	3.29425	3.36036	8.18567	6.283	5.47671
chr4	172999007	172999407	401	3.23266	1.35614	2.75916	2.92029	1.85997	2.08406	2.46205	3.58135	3.30743	4.0781	2.91073	2.854	3.28244	4.05485	2.07039	3.14241	3.68257	8.75876	6.53201	5.87504
chr6	49736206	49736606	401	2.35614	2.09085	2.34483	2.24184	3.1811	1.34483	1.87971	3.41143	3.42358	2.87774	1.10434	2.1177	2.28392	3.75489	2.07039	2.97269	1.94486	7.47411	5.90231	5.37469
chr5	116719052	116719452	401	2.77189	2.09085	3.08066	3.50589	3.1811	1.76129	1.46467	3.41143	3.18269	2.72465	1.10434	2.854	2.96162	3.22497	2.33342	2.55827	2.94486	7.47411	5.81839	4.97131
chr10	114754544	114754944	401	2.09424	2.09085	3.08066	4.2426	4.1811	2.76129	0	3.73444	2.72247	3.2555	3.56316	1.53107	2.28392	4.51412	2.55582	1.55582	2.94486	8.46438	6.87492	7.92404
chr6	108228418	108228818	401	0.773996	1.76977	0.757023	3.62059	4.38267	2.08406	2.19849	2.41143	2.04614	2.55582	2.91073	1.53107	2.28392	3.86196	0.748461	1.97085	2.68257	7.60363	5.6008	5.9241
chr7	16740233	16740633	401	0.773996	2.94111	0.757023	3.92029	4.44427	3.08236	1.87971	4.58195	2.30743	3.80323	3.56316	3.11603	3.76871	4.1416	3.07211	2.55827	1.94486	8.73873	7.18567	6.73145
chr7	23161526	23161926	401	2.77189	2.09085	0	3.24184	1.85997	1.76129	0.879706	2.99639	2.30743	2.36177	3.56316	2.1177	0.963474	4.44692	2.07039	2.55827	3.36036	7.38422	6.26191	5.26491
chr6	6484692	6485092	401	3.23266	2.57773	0.757023	2.50589	3.02857	2.56803	3.20006	3.87184	2.04614	3.01436	2.10434	3.11603	3.13093	4.37643	2.33342	1.55582	2.68257	8.42987	6.24051	6.2651
chr6	10640456	10640856	401	2.94298	2.94111	0	3.09085	3.85898	3.08236	3.33771	3.58135	2.89336	4.01436	3.6893	4.11686	1.95977	5.33985	2.07039	3.29425	2.35896	8.79409	6.66633	6.32085
chr11	86793344	86793744	401	1.35614	2.76977	0.757023	2.72901	1.85997	1.34483	2.87774	2.73335	2.04614	2.72465	2.42492	3.33914	2.54597	2.63923	2.74846	2.29572	2.35896	6.6978	7.15178	8.10988
chr17	13510028	13510428	401	2.94298	2.35614	0	3.09085	2.17951	3.22033	1.87971	2.99639	2.53107	2.87774	2.42492	2.53107	2.76765	3.05485	2.33342	3.43162	2.94486	7.17383	6.87492	8.27454
chr10	107825991	107826391	401	1.774	0.773996	1.75702	3.82782	1.85997	3.08236	2.46205	1.41143	2.72247	2.36177	2.10434	2.53107	0.963474	2.86196	2.55582	2.55827	1.94486	7.02314	5.66619	6.98288
chr4	154566640	154567040	401	1.774	1.76977	0.757023	2.92029	2.66676	3.34625	2.68482	1.99639	2.72247	3.46205	1.10434	2.53107	0.963474	3.63923	1.74846	1.55582	2.35896	7.03628	5.78921	6.87517
chr5	88924275	88924675	401	1.35614	2.09085	0.757023	3.24184	2.66676	2.93168	2.46205	3.73444	2.30743	3.2555	2.10434	2.854	1.54597	2.63923	3.20945	0.970854	3.36036	8.79795	6.98185	8.10988
chr6	49939996	49940396	401	2.09424	2.57773	0.757023	3.82782	2.44361	2.56803	2.87774	2.99639	3.04439	2.55582	2.10434	3.11603	1.54597	3.96162	2.91839	2.29572	4.26679	7.9344	6.10518	6.08321
chr2	21228522	21228922	401	3.85997	2.35614	3.92884	3.92029	2.85997	2.93168	1.87971	4.1127	3.42358	4.01436	4.35191	0	0.963474	3.75489	2.91839	3.55704	3.16672	8.63862	7.05713	7.97137
chr16	21261111	21261511	401	2.09424	3.09255	3.08066	2.72901	3.02857	1.76129	2.87774	4.21956	3.30743	3.01436	2.6893	0	1.95977	3.96162	3.45022	3.97269	2.35896	7.63865	5.90231	5.87504
chr18	38899999	38900399	401	2.77189	2.57773	3.08066	2.50589	2.44361	2.08406	1.46467	2.41143	2.30743	2.72465	2.10434	0	2.28392	3.75489	2.91839	2.78031	2.68257	6.38422	5.95582	6.63183
chr7	142962155	142962555	401	2.35614	3.57773	3.5656	3.24184	4.02857	2.93168	1.87971	4.58195	2.89336	4.64212	3.27352	0.536053	3.28244	5.18388	3.07211	3.14241	3.81967	8.44969	6.66633	7.27454
chr9	32943008	32943408	401	3.09424	2.94111	3.34341	2.24184	2.44361	2.56803	3.04789	2.99639	2.53107	2.36177	1.10434	0	2.96162	1.64155	3.07211	2.29572	3.16672	7.9414	4.8748	6.33914
chr5	168813603	168814003	401	3.09424	2.76977	3.5656	2.72901	2.66676	2.08406	3.20006	4.65992	2.53107	3.55459	2.42492	0	2.96162	3.51349	2.91839	3.29425	4.16752	8.74678	6.283	8.2266
chr5	93674110	93674510	401	2.35614	3.35473	2.75916	2.50589	2.66676	2.34483	2.46205	1.99639	2.30743	3.94767	1.10434	0.536053	1.95977	4.22419	2.07039	2.29572	2.94486	8.88429	6.40327	5.9241
chr13	101612714	101613114	401	2.77189	3.09255	3.08066	2.72901	3.1811	1.76129	2.87774	2.73335	2.89336	3.87676	1.68706	1.53107	2.54597	4.57773	2.91839	1.97085	3.52982	8.80951	6.12866	5.9479
chr12	69623979	69624379	401	3.23266	2.57773	1.75702	3.82782	3.02857	3.08236	2.19849	2.99639	3.18269	3.87676	2.6893	0.536053	2.96162	5.142	3.45022	2.55827	3.36036	9.46681	6.87492	8.02276
chr6	37460210	37460610	401	3.58015	3.09255	1.75702	3.50589	3.55949	2.08406	3.7845	2.99639	3.97085	4.19849	2.42492	1.53107	3.42089	4.96116	3.91934	2.97269	3.36036	9.31293	6.15178	7.46009
chr7	102925949	102926349	401	2.35614	2.09085	1.75702	2.72901	3.66676	2.34483	2.19849	2.99639	2.30743	1.87578	2.91073	0.536053	2.54597	3.96162	2.07039	2.55827	1.94486	7.40472	5.92932	6.32085
chr5	173855597	173855997	401	3.77294	1.76977	3.08066	3.50589	4.44427	3.08236	3.46336	1.41143	3.81044	2.14078	3.42626	0.536053	3.13093	4.86196	2.55582	2.55827	2.68257	8.25493	6.49633	7.44344
chr1	159957770	159958170	401	2.77189	1.76977	3.75809	1.9222	2.66676	2.93168	2.87774	2.73335	3.04439	2.55582	2.91073	0.536053	3.28244	3.37573	2.74846	2.78031	2.68257	5.77847	5.81839	7.13607
chr10	92027120	92027520	401	2.09424	1.76977	3.5656	2.24184	4.25096	2.56803	3.20006	2.73335	3.30743	2.36177	3.27352	1.53107	3.28244	3.75489	3.07211	2.29572	3.81967	6.06221	6.9689	7.05061
chr13	113365096	113365496	401	3.09424	2.57773	0.757023	3.72792	2.66676	3.08236	3.46336	2.99639	2.89336	3.13914	3.42626	0.536053	3.13093	4.30232	3.07211	2.97269	3.16672	5.83996	6.19692	7.16692
chr13	101550516	101550916	401	2.58015	2.09085	1.75702	2.72901	2.17951	2.34483	2.46205	2.41143	0.722466	3.46205	3.10434	2.1177	1.95977	3.75489	2.33342	1.97085	3.52982	5.95536	6.24051	6.03958
chr4	85955628	85956028	401	3.23266	2.76977	1.75702	2.72901	2.66676	3.08236	3.68482	3.41143	1.31034	2.87774	2.42492	2.53107	2.76765	3.37573	1.74846	2.78031	4.26679	7.2993	6.44128	7.57175
chr5	121667320	121667720	401	2.09424	2.94111	2.75916	4.3799	4.10685	1.76129	3.33771	2.41143	3.52982	2.55582	2.42492	2.1177	3.13093	3.51349	1.74846	3.29425	3.52982	7.46434	6.91588	7.57175
chr2	39796220	39796620	401	0.773996	2.09085	2.75916	2.72901	3.02857	2.34483	1.87971	2.41143	2.30743	2.55582	2.42492	0.536053	1.95977	3.37573	2.33342	2.97269	2.35896	5.89869	5.42223	6.49281
chr18	76790667	76791067	401	1.774	1.76977	3.34341	3.09085	4.38267	2.56803	3.04789	1.99639	3.72247	4.84046	2.42492	1.53107	2.96162	4.37643	2.74846	2.97269	2.94486	6.76275	7.09329	8.33909
chr9	84343098	84343498	401	2.94298	2.76977	2.75916	2.72901	3.55949	1.34483	1.87971	3.41143	2.53107	3.13914	1.10434	2.53107	2.96162	3.37573	2.33342	2.78031	3.16672	6.20906	6.51428	7.34811
chr7	87391093	87391493	401	2.77189	3.47119	3.34341	3.3799	3.1811	2.08406	2.46205	3.73444	2.89336	3.46205	2.10434	2.53107	2.54597	3.51349	3.20945	3.14241	3.81967	8.11291	7.26191	7.50898
chr2	9714601	9715001	401	2.35614	2.76977	2.75916	3.09085	4.1811	2.76129	2.68482	4.1127	3.30743	3.55459	1.68706	3.33914	1.54597	3.37573	3.6565	3.43162	3.81967	7.31025	6.83264	7.34811
chr8	105243983	105244383	401	2.35614	3.57773	3.08066	3.62059	5.92505	2.76129	3.7845	4.80426	4.67694	5.5549	2.6893	4.53169	3.54597	5.18388	3.07211	4.36457	4.16752	9.25774	7.93605	8.38785
chr5	68367260	68367660	401	3.09424	2.94111	1.75702	3.09085	4.02857	2.56803	3.04789	4.4121	3.30743	3.46205	2.42492	1.53107	3.54597	3.63923	3.6565	2.29572	2.35896	8.14975	5.6008	7.71067
chr5	1067697	1068097	401	2.58015	2.76977	1.75702	4.00809	5.02901	3.56803	3.33771	5.90376	4.76713	4.68426	3.27352	1.53107	4.20867	4.44692	3.45022	3.87971	4.26679	8.60807	7.30378	8.42656
chr5	150026834	150027234	401	2.09424	2.94111	3.08066	3.62059	2.85997	3.22033	3.46336	3.87184	2.53107	3.80323	2.91073	2.854	3.8679	4.37643	3.33485	3.55704	2.35896	7.58586	5.95582	7.07243
chr11	44780946	44781346	401	2.35614	2.35614	3.92884	4.3799	3.76553	3.08236	3.68482	4.4121	3.42358	3.94767	3.27352	1.53107	4.20867	4.80941	3.55704	3.67243	2.94486	8.33172	7.52317	7.8751
chr1	53319508	53319908	401	3.23266	3.67694	3.08066	4.3799	3.1811	3.08236	3.20006	3.58135	3.89239	4.01436	2.42492	2.53107	3.28244	4.30232	3.07211	3.67243	3.52982	7.40472	6.10518	7.67539
chr11	95542816	95543216	401	2.94298	3.09255	3.5656	4.44427	4.44427	3.08236	3.46336	3.87184	2.89336	3.80323	2.6893	3.33914	3.13093	4.63923	3.20945	3.78031	3.94486	8.64295	5.81839	7.2556
chr2	203394501	203394901	401	1.774	2.09085	0.757023	1.50589	1.85997	4.08321	2.68482	3.73444	3.18269	3.01436	2.10434	2.854	2.54597	2.86196	3.07211	3.43162	3.81967	7.26613	5.53201	6.4266
chr7	128783092	128783492	401	2.35614	1.35614	0.757023	2.72901	3.1811	2.76129	3.7845	3.58135	3.72247	2.14078	2.91073	2.1177	2.76765	2.63923	3.07211	3.55704	4.26679	5.77847	4.69822	6.91193
chr18	79526661	79527061	401	4.02059	3.35473	3.08066	2.50589	3.1811	3.56803	2.87774	3.87184	3.18269	3.6427	3.42626	2.53107	3.66107	4.1416	2.55582	2.55827	5.06048	6.23228	6.32427	7.91199
chr3	108461681	108462081	401	3.85997	3.57773	3.08066	2.92029	3.02857	3.34625	3.20006	4.4121	2.30743	4.46205	2.91073	3.33914	1.95977	4.1416	2.55582	3.78031	3.81967	6.88423	7.29343	7.35702
chr8	116183993	116184393	401	3.35755	3.09255	3.34341	3.82782	4.71699	2.56803	3.33771	5.05572	3.18269	3.87676	2.42492	3.854	2.54597	4.86196	3.20945	3.14241	3.94486	7.10045	7.27249	8.17702
chr6	152171045	152171445	401	3.23266	3.85798	3.5656	3.50589	3.76553	3.34625	2.87774	5.36632	3.52982	3.55459	2.91073	4.70155	2.28392	4.1416	3.91934	3.43162	3.68257	6.52168	6.95582	8.37908
chr4	163187309	163187709	401	2.35614	2.57773	2.34483	3.09085	2.17951	2.34483	2.68482	4.4121	2.04614	1.55582	3.42626	2.854	3.28244	3.22497	1.33342	2.55827	3.16672	6.89881	5.90231	7.09392
chr8	41772666	41773066	401	3.58015	2.76977	2.34483	3.50589	2.44361	1.76129	3.04789	5.05572	3.42358	3.2555	4.56316	3.11603	3.28244	3.37573	2.33342	3.97269	3.52982	7.41481	5.69794	7.62447
chr8	85273839	85274239	401	4.02059	2.76977	3.34341	3.62059	1.44361	2.93168	3.7845	5.69738	3.89239	3.2555	3.27352	4.43896	2.96162	1.64155	2.55582	3.14241	3.81967	7.78633	7.40327	8.61335
chr9	11485240	11485640	401	2.09424	3.47119	3.5656	3.50589	2.17951	1.76129	2.87774	4.58195	3.30743	3.2555	2.10434	2.1177	3.66107	2.05311	2.55582	2.78031	3.81967	7.24365	6.34447	8.4434
chr10	29131956	29132356	401	3.09424	2.35614	3.75809	3.3799	2.17951	2.56803	3.20006	4.4121	3.18269	3.80323	1.68706	2.53107	2.76765	3.22497	2.55582	3.14241	2.94486	7.65578	6.17453	7.75862
chrX	130594378	130594778	401	2.09424	2.57773	3.08066	3.3799	1.44361	2.08406	1.87971	2.99639	1.31034	3.72465	2.91073	2.1177	1.95977	3.63923	2.74846	2.97269	2.68257	7.10045	5.42223	5.99435
chr3	189890529	189890929	401	2.09424	3.09255	3.08066	3.62059	1.85997	1.76129	1.46467	3.21878	2.72247	4.0781	3.27352	2.854	3.28244	4.57773	3.45022	3.43162	2.35896	7.77847	7.61743	8.74167
chr15	53555179	53555579	401	2.09424	2.35614	2.34483	1.9222	2.66676	0.757023	2.19849	3.21878	1.31034	2.36177	2.42492	3.53232	2.54597	3.51349	3.45022	2.78031	2.94486	5.16189	4.98185	6.01725
chr14	60989588	60989988	401	2.58015	1.76977	3.75809	1.50589	2.66676	0.757023	2.19849	2.73335	1.31034	3.46205	4.01078	3.33914	2.96162	3.51349	2.33342	3.29425	3.94486	6.73064	6.15178	6.4266
chr8	274303	274703	401	2.35614	2.09085	2.34483	2.72901	3.31904	0.757023	1.87971	4.58195	2.30743	3.6427	2.91073	3.99095	2.28392	4.22419	2.91839	3.43162	3.94486	7.10045	5.56682	6.7451
chr11	44614385	44614785	401	3.09424	2.57773	3.34341	3.24184	4.02857	0.757023	1.46467	3.73444	3.04439	4.19849	3.27352	3.33914	3.76871	4.1416	2.33342	4.14241	4.44758	6.94146	6.283	7.31179
chr10	5915428	5915828	401	2.35614	3.09255	3.34341	2.24184	2.85997	1.76129	2.19849	2.99639	2.72247	3.6427	2.91073	1.53107	3.8679	3.75489	4.07125	0.970854	2.68257	6.48382	6.7137	8.09397
chr9	14910224	14910624	401	2.58015	3.47119	4.08066	1.50589	2.17951	1.34483	2.46205	4.1127	3.81044	3.94767	1.68706	3.11603	2.96162	2.86196	3.55704	1.55582	3.16672	6.74672	6.38388	8.0993
chr4	146407718	146408118	401	2.35614	2.09085	1.75702	1.50589	2.44361	2.56803	1.87971	4.1127	2.53107	2.55582	2.42492	2.53107	2.76765	4.37643	3.20945	1.55582	3.36036	6.9273	6.15178	8.17702
chr4	46081662	46082062	401	2.09424	2.09085	2.75916	2.50589	3.02857	1.76129	2.19849	3.41143	2.89336	3.72465	3.42626	3.11603	1.95977	4.51412	2.91839	1.55582	4.06091	7.98965	7.21888	7.91803
chr3	52912896	52913296	401	1.35614	1.76977	3.34341	1.50589	4.44427	2.34483	3.68482	5.27016	3.30743	3.80323	2.10434	2.53107	2.96162	4.05485	3.20945	1.97085	3.16672	7.82477	6.90244	8.01151
chr9	101569743	101570143	401	2.58015	2.09085	3.75809	0.918386	4.10685	4.00899	3.20006	4.31904	3.42358	4.91265	3.10434	2.53107	3.42089	4.30232	4.44956	2.29572	3.68257	8.13755	6.94263	8.65739
chr10	47322265	47322665	401	2.58015	3.47119	2.75916	1.9222	2.85997	2.08406	2.87774	2.41143	2.89336	2.72465	1.10434	2.854	2.54597	1.05658	3.33485	2.29572	3.36036	6.6978	5.69794	6.01725
chr15	39139942	39140342	401	2.94298	2.57773	3.92884	3.24184	4.31832	3.56803	3.68482	2.73335	4.04439	3.13914	1.68706	3.70155	4.35332	4.22419	5.20867	3.29425	2.35896	7.68117	5.92932	7.98868
chr4	159195442	159195842	401	2.58015	2.35614	3.34341	2.72901	3.02857	2.34483	3.68482	2.99639	2.30743	2.55582	2.91073	2.53107	2.54597	2.86196	2.55582	4.29425	2.35896	7.69787	5.8748	6.46009
chr1	154155037	154155437	401	3.35755	3.09255	4.08066	2.50589	2.17951	3.08236	3.87774	2.99639	2.30743	4.30961	1.10434	2.53107	3.28244	3.22497	3.6565	3.97269	2.35896	7.41481	6.94263	7.28392
chr2	36538327	36538727	401	2.94298	2.57773	3.92884	1.9222	3.1811	3.22033	2.19849	2.73335	1.31034	3.01436	2.42492	3.33914	3.28244	4.1416	3.99729	2.78031	4.26679	6.27724	5.75942	6.71754
chr2	31253289	31253689	401	3.35755	2.94111	3.34341	2.72901	2.17951	1.76129	3.04789	3.21878	2.72247	3.36177	2.42492	2.53107	2.76765	4.44692	3.83693	3.55704	4.36036	7.57682	5.95582	6.75862
chr9	69532339	69532739	401	3.23266	2.35614	3.34341	1.9222	3.55949	2.34483	3.33771	2.99639	3.18269	3.80323	2.6893	2.854	2.96162	4.44692	3.6565	3.43162	3.81967	8.08146	6.32427	6.77202
chr14	75350546	75350946	401	3.58015	2.57773	3.5656	2.50589	4.50271	2.56803	2.68482	3.73444	3.04439	5.43763	3.91169	4.43896	3.42089	3.22497	4.33414	3.87971	3.68257	8.19746	6.54952	7.15674
chr11	45994367	45994767	401	2.94298	2.35614	3.5656	2.24184	3.55949	3.56803	2.46205	2.99639	2.53107	4.41278	3.10434	4.43896	3.9607	3.96162	4.60763	3.43162	2.35896	8.57232	6.45992	7.66099
chr8	18122704	18123104	401	3.6792	2.35614	3.75809	3.82782	4.81301	3.46205	3.57894	2.99639	2.72247	4.91265	3.42626	3.70155	3.13093	4.63923	4.393	3.78031	3.68257	9.77456	7.47824	8.24598
chr6	164085663	164086063	401	2.09424	2.57773	3.5656	1.9222	1.85997	2.56803	1.46467	2.99639	2.72247	2.14078	1.68706	3.70155	0.963474	3.37573	2.55582	1.55582	3.16672	5.29939	5.21878	6.46009
chr4	105645413	105645813	401	2.77189	2.57773	3.08066	1.50589	2.17951	2.93168	1.87971	3.73444	2.72247	1.55582	1.68706	4.61941	2.28392	3.22497	3.20945	2.97269	2.94486	5.68117	6.12866	6.24603
chr4	47942325	47942725	401	2.58015	2.76977	2.34483	2.24184	1.44361	4.08321	2.68482	2.73335	3.04439	2.14078	2.91073	3.33914	2.28392	3.37573	2.55582	2.29572	1.94486	6.59485	5.95582	6.78529
chr2	223059236	223059636	401	2.77189	3.22959	3.75809	1.50589	2.17951	3.66789	3.68482	3.21878	3.18269	2.72465	3.42626	3.70155	3.42089	3.37573	4.1416	3.14241	3.52982	6.36352	6.40327	8.05604
chr1	87805823	87806223	401	2.09424	1.76977	2.34483	1.9222	1.85997	1.76129	2.46205	2.41143	2.53107	2.87774	2.10434	2.854	0.963474	2.05311	2.91839	2.55827	2.68257	5.61235	5.21878	5.97131
chr4	105650195	105650595	401	2.09424	2.57773	2.75916	1.9222	2.66676	1.34483	2.19849	2.41143	1.31034	3.36177	2.42492	3.99095	1.95977	3.37573	2.91839	3.14241	3.52982	7.22072	6.49633	7.91199
chr8	118382078	118382478	401	2.77189	2.09085	3.34341	2.24184	2.85997	2.76129	1.46467	1.41143	2.53107	3.46205	2.6893	3.33914	2.28392	3.05485	2.33342	3.14241	3.52982	6.50287	6.58391	8.00585
chr8	117172235	117172635	401	2.09424	3.22959	2.34483	2.72901	2.66676	2.56803	3.04789	1.41143	3.52982	3.46205	3.42626	3.99095	2.76765	3.22497	2.07039	4.22033	3.68257	7.40472	7.69014	8.8213
chr8	33148109	33148509	401	1.774	1.35614	2.75916	2.50589	2.85997	2.34483	3.20006	1.41143	2.89336	3.36177	1.10434	3.11603	1.54597	3.51349	2.07039	2.78031	2.94486	5.86962	6.03254	6.3025
chr8	67255556	67255956	401	2.09424	2.35614	3.92884	3.92029	1.85997	2.08406	3.20006	2.41143	3.04439	4.36247	2.42492	4.43896	1.54597	4.1416	2.55582	2.78031	3.68257	6.91313	6.61736	7.1152
chr6	156111922	156112322	401	0.773996	1.76977	3.08066	2.24184	2.85997	2.08406	2.87774	2.73335	2.53107	2.72465	2.42492	3.11603	2.28392	3.96162	2.74846	1.55582	3.52982	5.38405	5.30378	6.55628
chr5	112582026	112582426	401	2.09424	2.94111	4.08066	2.50589	3.02857	2.34483	2.68482	2.73335	2.89336	3.55459	2.42492	2.53107	1.95977	3.37573	2.91839	2.29572	2.35896	6.5404	5.95582	7.31179
chr3	85783285	85783685	401	2.35614	3.09255	3.34341	2.92029	3.85898	3.46205	3.68482	3.21878	3.42358	5.89482	3.80426	4.11686	2.96162	4.05485	3.20945	3.14241	3.36036	7.08778	7.53201	8.42656

## Sheet: 2C
% V5+ cells
		rep#1	rep#2	rep#3
	DMSO	99.6	99.7	99.5
dTAG13	3,7 nM	22.8	24.8	23.1
	11 nM	6.22	6.29	6.63
	33 nM	1.6	1.2	1.1
	100 nM	0.36	0.46	0.59
	300 nM	0.25	0.2	0.4

## Sheet: 2D
% V5+ cells
		dTAG13
	DMSO	15 min	30 min	1 h	1,5 h	2 h
rep#1	99.1	15.7	8.51	6.6	6.99	9.52
rep#2	91.8	7.8	3.9	1.96	2.45	2.72
rep#3	88.3	8.66	4.48	4.21	3.07	7.01

## Sheet: 2E
Cell cycle distribution (%)
	G1-phase	G2-phase	S-phase
DMSO #1	63	8.53	25.1
DMSO #2	63.9	8.88	24.2
DMSO #3	64	9.26	23.7
dTAG13 #1	87.5	3.72	5.42
dTAG13 #2	87	3.85	6.13
dTAG13 #3	88.1	3.53	5.64

## Sheet: 2F
% AnnexinV+ cells
	Day 3			Day 7			Day 10
	rep#1	rep#2	rep#3	rep#1	rep#2	rep#3	rep#1	rep#2	rep#3
DMSO	14.9535	13.4122	15.8308	18.4069	17.8108	21.0282	8.26026	6.983	8.26568
dTAG13	19.9571	20.9557	25.2778	70.6912	75.7703	72.5849	80.4993	90.2434	88.1486

## Sheet: 2H
% c-kit+ cells (APC)
	DMSO	dTAG13
rep#1	80.5	3.99
rep#2	77.9	5.92
rep#3	80.7	3.19

## Sheet: 2I
% Gr-1+ cells (PE-Cy7)
	DMSO	dTAG13
rep#1	69.2	91.6
rep#2	71.9	93
rep#3	68.8	91.1

## Sheet: 2J
Mac-1 (MFI, PerCP-Cy5.5)
	DMSO	dTAG13
rep#1	7000	60207
rep#2	7347	56227
rep#3	6732	53368

## Sheet: 3A
% input (ChIP-qPCR H3K27ac)
primer	dTAG13	rep	percent input
Hoxa9	3h	#1	18.4656
Hoxa9	3h	#2	15.7904
Hoxa9	6h	#1	9.34111
Hoxa9	6h	#2	18.6063
Hoxa9	12h	#1	14.5664
Hoxa9	12h	#2	14.1339
Hoxa9	18h	#1	14.2541
Hoxa9	18h	#2	14.4144
Hoxa9	24h	#1	12.1308
Hoxa9	24h	#2	13.2162
Hoxa9	DMSO	#1	36.5654
Hoxa9	DMSO	#2	36.2174
Meis1	3h	#1	16.604
Meis1	3h	#2	15.4723
Meis1	6h	#1	12.2918
Meis1	6h	#2	10.4637
Meis1	12h	#1	10.4449
Meis1	12h	#2	10.4392
Meis1	18h	#1	6.19692
Meis1	18h	#2	5.69612
Meis1	24h	#1	8.23255
Meis1	24h	#2	10.8768
Meis1	DMSO	#1	34.9362
Meis1	DMSO	#2	40.7622
neg.reg.7	3h	#1	2.3968
neg.reg.7	3h	#2	2.56553
neg.reg.7	6h	#1	3.31032
neg.reg.7	6h	#2	3.1036
neg.reg.7	12h	#1	3.05776
neg.reg.7	12h	#2	3.0365
neg.reg.7	18h	#1	1.66236
neg.reg.7	18h	#2	1.80801
neg.reg.7	24h	#1	3.26579
neg.reg.7	24h	#2	2.93861
neg.reg.7	DMSO	#1	2.14451
neg.reg.7	DMSO	#2	2.526

## Sheet: 3D
Normalized expression - cluster analysis
	DMSO				dTAG13
Entrez_id	0h_1	0h_2	0h_3	0h_4	24h_1	24h_2	24h_3	24h_4	8h_1	8h_2	8h_3	8h_4	cluster	cluster_name
11350	8.65124	8.60686	8.85588	8.72936	8.19691	8.39515	8.38753	8.28536	8.65986	8.56075	8.48507	8.51425	1	late down
11447	6.41055	6.3897	6.45461	6.32758	6.1557	6.1557	6.1557	6.1557	6.32098	6.1557	6.1557	6.1557	1	late down
11600	9.27757	9.28778	9.6093	9.34532	8.06064	8.18432	8.24914	8.16563	9.17909	9.04453	9.06299	9.02842	1	late down
11931	8.61777	8.61045	8.76476	8.52718	8.13332	8.25558	8.15638	8.1114	8.63199	8.50034	8.50414	8.54284	1	late down
12169	8.42207	8.44248	8.58603	8.35613	7.97733	8.12335	8.12044	8.20835	8.53344	8.5106	8.39224	8.44758	1	late down
12265	6.41055	6.48626	6.57767	6.60886	6.32555	6.1557	6.32117	6.1557	6.48571	6.58003	6.3667	6.5473	1	late down
12287	6.99033	7.11772	6.9651	7.06665	6.60353	6.51075	6.6764	6.69067	6.98733	6.80983	6.9498	7.11345	1	late down
12393	9.48936	9.62097	9.91677	9.50025	9.05445	9.13973	9.11126	9.02358	9.54943	9.22887	9.26932	9.28996	1	late down
12417	11.2287	11.1304	11.3541	11.0525	10.9088	10.7985	10.8732	10.8052	10.9393	10.8702	11.0514	10.9189	1	late down
12489	8.96378	9.0144	8.96416	8.81852	8.57949	8.6203	8.60222	8.63491	8.78496	8.95159	8.86734	8.9624	1	late down
12490	11.7102	11.6341	11.6529	11.5958	10.9361	11.0468	11.0358	10.8804	11.5671	11.4814	11.6518	11.7232	1	late down
12557	10.0361	10.0648	10.1024	10.1729	9.05445	9.28936	9.22596	9.11951	10.1216	10.2266	10.0937	10.1204	1	late down
12725	10.2581	10.3571	10.4091	10.3247	9.98732	9.95093	10.0749	10.0111	10.1457	9.88764	10.1038	10.0487	1	late down
12769	8.65947	8.82571	9.05614	8.87065	8.41083	8.33132	8.15131	8.36635	8.81913	8.5106	8.97645	8.83156	1	late down
12775	7.4826	7.51084	7.48085	7.43445	6.80831	7.01482	7.06247	7.07212	7.38808	7.35512	7.39327	7.18527	1	late down
12862	8.09505	8.28265	8.13518	8.10364	7.54357	7.49482	7.53617	7.58352	7.91544	7.75462	8.05264	7.9032	1	late down
13024	9.24837	9.0591	9.06879	9.15307	7.58745	7.64077	7.53617	7.35623	8.93388	8.72289	9.05035	8.89853	1	late down
13025	7.81253	7.65827	7.4955	7.70296	7.19441	7.20054	7.07651	7.19674	7.56837	7.53987	7.32718	7.54468	1	late down
13206	6.91252	6.7708	6.88151	7.13936	6.44954	6.51075	6.32117	6.47947	6.74777	6.53551	6.62584	6.5473	1	late down
13384	6.55787	6.56011	6.45461	6.39864	6.1557	6.1557	6.1557	6.1557	6.1557	6.34602	6.48887	6.43303	1	late down
13435	10.957	11.0197	11.1806	10.8839	10.5026	10.4414	10.5302	10.4522	10.7768	10.7293	10.7609	10.8025	1	late down
13537	8.64295	8.9118	8.88015	8.92395	8.32006	8.32312	8.29995	8.30717	8.59994	8.56075	8.68133	8.5743	1	late down
13591	7.5845	7.88697	7.95431	7.85186	7.33613	7.15487	7.31785	7.2309	7.63275	7.74527	7.53489	7.43567	1	late down
13844	7.62273	7.59518	7.69429	7.59462	7.3251	7.2116	7.3795	7.38517	7.62491	7.5841	7.45528	7.54468	1	late down
13876	8.69594	8.78844	8.75425	8.49806	8.00171	7.82007	7.74597	8.03347	8.17945	8.34771	8.35744	8.27753	1	late down
14056	11.4799	11.5265	11.5353	11.4482	11.2762	11.2749	11.359	11.3265	11.4709	11.3481	11.3816	11.3752	1	late down
14062	6.89165	6.7018	6.99094	6.93434	6.63418	6.60413	6.5599	6.5175	6.79101	6.80983	6.71101	6.73009	1	late down
14218	8.08236	7.94838	7.91472	7.95885	7.68615	7.61898	7.67277	7.69566	7.81975	7.91137	7.89545	7.93766	1	late down
14255	8.91012	9.05651	9.36652	9.14522	8.04908	8.05929	8.12044	8.43482	8.96734	8.74025	8.75408	8.82295	1	late down
14528	7.61329	7.58703	7.69429	7.71874	7.21959	7.33489	6.97252	7.2309	7.35807	7.32772	7.51377	7.48739	1	late down
14579	9.26171	9.26115	9.38675	9.24883	8.43258	8.52488	8.33127	8.38686	9.12109	9.14135	8.93797	9.02096	1	late down
14738	6.99033	6.83243	7.13021	7.01968	6.44954	6.57538	6.44198	6.6401	6.8115	6.75367	6.78427	6.68459	1	late down
14766	9.77874	9.90773	9.99741	9.76868	8.86118	8.8274	9.0079	8.86168	9.5729	9.34512	9.69564	9.59572	1	late down
14797	10.5483	10.5839	10.5885	10.3474	10.1899	10.3081	10.1546	10.1509	10.5608	10.5372	10.6368	10.5984	1	late down
14904	10.8122	10.9404	11.036	10.2853	9.29951	9.43923	9.24646	9.42579	9.5585	9.53046	9.64938	9.73147	1	late down
14912	9.91742	9.63307	9.57455	9.58336	7.41006	7.61898	7.53617	7.36597	8.61428	8.80754	8.84296	8.92015	1	late down
15002	8.05006	8.02386	8.14358	8.22833	7.33613	7.62629	7.46538	7.45852	7.7372	7.79129	7.78361	7.81248	1	late down
15205	6.93278	6.87038	6.71245	6.89717	6.63418	6.60413	6.38958	6.5175	6.76979	6.80983	6.8647	6.73009	1	late down
15260	9.03432	9.16617	9.00433	8.99001	8.80996	8.73082	8.88161	8.78818	9.02668	8.91032	8.93337	9.01846	1	late down
15289	12.5165	12.5012	12.3302	12.4295	12.2147	12.236	12.2248	12.1478	12.4429	12.4511	12.3382	12.4353	1	late down
15354	9.76205	9.68213	9.8091	9.88057	9.39056	9.25238	9.27776	9.34516	9.49376	9.49579	9.62145	9.38346	1	late down
15364	12.5542	12.5308	12.6445	12.3927	11.6035	11.5979	11.4778	11.4475	12.2245	12.3107	12.2814	12.1919	1	late down
15381	12.1625	12.0752	12.2373	12.1315	11.8407	11.7724	11.8749	11.8025	11.9561	11.9632	11.89	11.8384	1	late down
15401	6.63094	6.7018	6.8512	6.79398	6.39576	6.51075	6.32117	6.38488	6.32098	6.48486	6.52051	6.47577	1	late down
16010	11.4306	11.5177	11.657	11.5276	10.6399	10.6773	10.8044	10.6893	11.4949	11.2231	11.3662	11.3952	1	late down
16159	7.82046	7.85506	7.93468	7.88633	7.04099	7.05547	7.38941	7.14905	7.79966	7.74527	7.55561	7.5605	1	late down
16411	8.08236	8.22149	8.20084	7.93297	7.43021	7.65506	7.84125	7.55966	7.95763	7.89494	8.06156	8.12144	1	late down
16475	7.29521	7.31843	7.19197	7.20636	7.04099	6.9719	6.97252	7.12419	7.10283	7.20947	7.11703	7.13807	1	late down
16478	9.54261	9.58225	9.646	9.53448	9.23855	9.29744	9.18167	9.06126	9.41794	9.29688	9.3823	9.40257	1	late down
16511	6.55787	6.52508	6.57767	6.53914	6.32555	6.3148	6.32117	6.1557	6.38931	6.48486	6.48887	6.38225	1	late down
16559	7.30802	7.45682	7.30405	7.36056	6.88856	7.00079	7.04818	6.92457	7.00274	7.14403	7.22818	7.03488	1	late down
16590	9.27757	9.29654	9.75592	9.41412	8.43689	8.6203	8.76833	8.81213	9.23022	8.91412	8.8081	9.22686	1	late down
16764	9.49162	9.54245	9.53291	9.57372	9.29261	9.37585	9.165	9.35324	9.65124	9.6159	9.5491	9.58907	1	late down
16800	9.57063	9.57689	9.52988	9.33161	9.2481	9.21867	9.15054	9.14309	9.24158	9.26477	9.35191	9.26715	1	late down
17127	8.39732	8.47066	8.59791	8.45097	8.07779	8.31072	8.01169	8.01184	8.31137	8.5106	8.53226	8.59146	1	late down
17268	7.79651	8.19226	8.16843	7.9779	7.24409	7.34448	7.56155	7.69566	7.76538	7.80029	7.7496	7.67945	1	late down
17347	9.02805	9.09739	9.13041	9.10801	8.94944	8.84146	8.79049	8.72006	9.02668	8.95528	9.16801	8.97276	1	late down
17357	8.08872	8.08432	8.3868	8.22316	7.86116	7.90324	7.8347	7.79771	8.22813	8.10011	8.2737	7.99841	1	late down
17540	7.90438	7.82889	7.59276	7.78719	7.34703	7.25453	7.41857	7.37562	7.82638	7.98269	7.76673	7.63632	1	late down
17685	9.52508	9.42584	9.5509	9.4206	9.32452	9.26687	9.34258	9.3186	9.51629	9.57619	9.44119	9.45476	1	late down
18018	8.41715	8.63534	8.6097	8.54354	8.42826	8.41448	8.37048	8.38279	8.6804	8.58514	8.68686	8.6645	1	late down
18128	9.45272	9.4748	9.49	9.49412	8.99583	8.91499	9.18404	9.35324	9.59598	9.45509	9.476	9.4657	1	late down
18148	15.3935	15.3035	15.4232	15.3875	15.1357	15.0097	15.1042	15.0822	15.1934	15.1699	15.1108	15.1298	1	late down
18247	8.46072	8.47464	8.51869	8.38851	8.26731	8.21599	8.27248	8.17525	8.41469	8.27646	8.49464	8.36126	1	late down
18430	6.84787	6.90627	6.9651	6.81601	6.63418	6.68074	6.62193	6.55182	6.98733	6.93157	6.71101	6.8299	1	late down
18854	8.67174	8.73712	8.88974	8.67144	8.49165	8.42974	8.46567	8.42695	8.67359	8.55087	8.79797	8.65477	1	late down
19011	7.62273	7.32898	7.26818	7.42422	6.66291	6.60413	6.72549	6.61263	7.19212	7.01567	7.00137	6.91594	1	late down
19158	8.12005	8.28723	8.24796	8.09219	7.94616	7.93161	8.023	7.81066	8.03788	7.93561	7.86976	7.8496	1	late down
19265	10.3867	10.4869	10.627	10.4526	9.7462	9.80793	9.90358	9.74604	10.4985	9.99571	10.463	10.4893	1	late down
19341	8.30419	8.13686	8.32287	8.06899	7.53457	7.5509	7.48353	7.34639	7.94572	7.9515	7.81121	7.92628	1	late down
19374	7.33315	7.13087	7.30405	7.36056	6.71581	6.72592	6.72549	6.69067	7.00274	7.07318	6.84941	7.03488	1	late down
19679	7.79651	7.71799	7.77624	7.65425	7.42019	7.42683	7.3284	7.48473	7.71562	7.61614	7.76105	7.72777	1	late down
19707	8.3464	8.26414	8.46095	8.40666	8.02562	8.0991	7.91109	8.01728	8.05442	8.34771	8.12224	8.17873	1	late down
20230	10.1627	10.1749	10.4746	10.1968	9.83695	9.84539	9.86904	9.78068	10.0115	10.0202	10.022	9.99464	1	late down
20248	6.69389	6.74874	6.45461	6.60886	6.1557	6.1557	6.38958	6.1557	6.52446	6.72338	6.57657	6.38225	1	late down
20442	7.76379	7.66591	7.4955	7.62909	7.2561	7.05547	7.25198	7.2309	7.44552	7.27046	7.25623	7.28317	1	late down
20449	7.38154	7.46602	7.21163	7.40345	7.00972	7.09416	7.13038	7.12419	7.35807	7.20947	7.27447	7.19668	1	late down
20467	10.5644	10.418	10.2987	10.4134	10.2057	10.2054	10.1818	10.2017	10.3641	10.5152	10.3933	10.3711	1	late down
20519	7.56488	7.65057	7.45091	7.49379	6.74039	6.89424	6.79173	6.79925	7.37817	7.49373	7.45528	7.51232	1	late down
20588	12.2596	12.329	12.4594	12.2113	12.0356	11.9051	12.0413	11.9955	12.2632	12.1715	12.1855	12.252	1	late down
20621	7.15623	7.00412	7.24971	6.916	6.69005	6.54444	6.52488	6.58334	6.8115	6.72338	6.96303	6.81123	1	late down
20855	7.00857	6.81257	7.01592	6.96966	6.44954	6.3148	6.38958	6.5175	6.7009	6.53551	6.83376	6.84804	1	late down
20933	8.67174	8.69395	8.48692	8.67882	8.28674	8.34353	8.19134	8.38686	8.41055	8.46908	8.5415	8.37336	1	late down
20969	7.45001	7.48418	7.4955	7.46454	6.99359	7.05547	6.90588	6.92457	7.17991	7.09146	7.20898	7.27279	1	late down
21416	8.73922	8.64237	8.6097	8.55165	7.88131	7.69002	7.81481	7.95605	8.31137	8.38194	8.17203	8.23356	1	late down
21753	10.7254	10.7302	10.682	10.6678	10.3465	10.372	10.522	10.3649	10.4625	10.525	10.4201	10.5885	1	late down
21807	9.80251	9.88483	9.77132	9.69601	8.81971	8.75784	8.71297	8.51847	9.25286	9.26772	9.48535	9.30021	1	late down
21973	14.3114	14.3001	14.2972	14.243	14.0637	13.9738	14.1504	14.0306	14.2603	14.1435	14.0794	14.1918	1	late down
22591	11.2898	11.0092	10.9556	11.0655	10.0305	10.0046	10.2436	10.0436	10.6265	10.8441	10.537	10.8762	1	late down
22761	7.95488	7.88697	7.84216	7.66252	7.45973	7.58168	7.57814	7.44963	7.85251	7.72633	7.70265	7.76763	1	late down
22778	11.0228	11.0998	11.2423	11.0683	10.7634	10.8277	10.8411	10.8539	10.9835	11.118	11.0669	11.0885	1	late down
23942	8.88249	8.95989	8.98216	8.90537	8.71192	8.8132	8.77152	8.8002	8.8099	8.8198	8.80051	8.79387	1	late down
24066	7.06083	7.11772	7.30405	7.11103	6.76392	6.82503	6.88819	6.8376	6.98733	6.95351	6.92258	7.07512	1	late down
26914	13.3856	13.6266	13.4304	13.359	13.0553	13.0347	13.0982	13.0986	13.4319	13.2031	13.5027	13.2973	1	late down
26921	10.822	10.8432	10.9021	10.7661	10.3834	10.2951	10.3916	10.2991	10.6646	10.7679	10.4072	10.5627	1	late down
27494	8.12005	8.10031	7.73013	8.13181	7.37904	7.418	7.28549	7.47606	7.71562	7.93561	7.6474	7.54468	1	late down
50766	8.35674	8.32336	8.34453	8.36546	7.82679	7.83231	7.8281	7.73069	8.25179	7.86986	8.33251	8.211	1	late down
51793	7.61329	7.44754	7.35547	7.43445	7.08571	7.05547	7.04818	7.08545	7.36817	7.45775	7.32718	7.15011	1	late down
51886	12.1089	12.0453	11.9459	12.0006	11.8349	11.6922	11.7736	11.722	11.9161	11.8173	11.9293	11.9135	1	late down
52397	9.74893	9.76608	9.64042	9.73799	9.62942	9.52242	9.51901	9.51468	9.70117	9.69431	9.61012	9.61872	1	late down
52668	9.77689	9.81083	9.89119	9.94461	9.41825	9.49113	9.15054	9.18227	9.75256	9.83925	10.1735	9.80768	1	late down
52857	8.13848	8.15221	8.12673	8.13181	7.86791	7.92034	8.00599	7.82983	8.04893	8.04278	8.04816	8.22908	1	late down
54167	6.95247	7.03407	6.99094	7.13936	6.60353	6.57538	6.70152	6.55182	6.83133	6.75367	6.87964	6.89959	1	late down
54204	8.83998	8.92897	9.02181	8.68615	8.34795	8.28979	8.41686	8.46585	8.83135	8.6875	8.69236	8.67736	1	late down
54387	9.52948	9.51652	9.72726	9.40325	9.08419	9.18195	9.13104	9.15472	9.56392	9.50827	9.57994	9.42891	1	late down
54613	6.99033	7.00412	6.8512	6.95222	6.69005	6.65656	6.64994	6.61263	6.92228	6.86125	6.71101	6.79198	1	late down
54672	10.4282	10.4367	10.3319	10.2093	10.0373	9.96988	10.013	10.1692	10.2881	10.3474	10.4786	10.4424	1	late down
56229	7.42769	7.48418	7.30405	7.24427	6.80831	7.00079	6.92314	6.94072	7.15498	6.97481	7.28346	7.0881	1	late down
56520	8.72364	8.64587	8.45438	8.31813	8.17606	8.01818	8.02861	8.05473	8.31137	8.37063	8.58082	8.22908	1	late down
56526	10.4457	10.4897	10.396	10.3785	10.1013	10.1412	10.1546	10.2028	10.3476	10.4148	10.3225	10.3051	1	late down
56695	7.56488	7.59518	7.46599	7.49379	7.31394	7.32521	7.3795	7.35623	7.56837	7.5511	7.47021	7.49577	1	late down
57080	8.14457	8.11611	7.99265	7.96523	7.73244	7.73722	7.56155	7.62974	7.95169	7.87828	7.97894	7.9601	1	late down
57442	8.20388	8.02948	7.97363	7.95885	7.02551	7.02861	7.22894	7.11147	7.64054	7.75462	7.70862	7.76109	1	late down
58217	8.17457	8.27804	8.30823	8.24374	7.86116	7.90897	7.98875	7.8487	8.09218	8.1815	8.26237	8.24691	1	late down
59050	10.7462	10.7797	10.9432	10.7457	10.4586	10.3091	10.4616	10.3914	10.4901	10.56	10.3998	10.4669	1	late down
60504	9.2103	9.48247	9.35287	9.16087	8.92265	8.98983	8.99442	8.89561	9.14069	9.11859	9.32259	9.13576	1	late down
64011	9.6189	9.59292	9.99086	9.61942	9.22168	9.34501	9.23511	9.1384	9.79146	9.49829	9.61862	9.74197	1	late down
66743	10.2003	10.0712	10.0039	10.1092	9.62578	9.80229	9.90358	9.75364	10.0414	9.88573	10.0967	9.9959	1	late down
66860	7.26905	7.48418	7.40432	7.49379	6.943	7.02861	7.07651	7.08545	7.31659	7.07318	7.33569	7.18527	1	late down
67164	7.38154	7.49314	7.3883	7.54996	7.08571	7.04216	7.11724	7.07212	7.17991	7.31373	7.30993	7.06193	1	late down
67512	8.65947	8.66324	8.54357	8.51478	8.41957	8.40292	8.2632	8.39902	8.5671	8.5157	8.51044	8.48503	1	late down
67596	8.10761	7.93028	8.16843	7.9132	7.49781	7.45285	7.64211	7.52701	7.79966	7.92758	7.76673	7.70731	1	late down
67615	10.4788	10.4726	10.3844	10.3961	10.0909	10.1968	10.0288	10.0983	10.1998	10.3308	10.2787	10.3399	1	late down
67711	9.56421	9.52212	9.47436	9.45679	9.16729	9.33523	9.25097	9.14309	9.47278	9.42905	9.43154	9.49089	1	late down
67742	10.889	10.9806	11.0569	11.214	10.6209	10.6518	10.338	10.4615	10.7234	10.6732	10.7986	10.6453	1	late down
67788	12.0846	12.1448	12.0906	11.9401	11.855	11.7966	11.8031	11.8356	12.031	11.8904	11.9628	11.8771	1	late down
67792	7.98972	7.86793	8.19281	8.00285	7.20709	7.31543	7.27445	7.39463	7.76538	7.80921	7.83818	7.62897	1	late down
67869	10.4641	10.3919	10.325	10.3982	10.1349	10.1401	9.99581	10.0694	10.2848	10.3869	10.201	10.3081	1	late down
67887	10.3488	10.1246	10.5726	10.1251	9.83852	9.80088	9.66246	9.87846	9.82333	9.9159	10.0103	9.80196	1	late down
68176	9.15694	9.00904	9.17392	8.7917	8.56394	8.62359	8.17148	8.40706	8.93951	8.91032	8.88891	9.14263	1	late down
68259	8.14457	8.25947	8.34453	8.1648	7.78419	7.68311	7.95352	7.8734	7.98109	7.70708	7.88524	7.76109	1	late down
68298	10.2855	10.4328	10.1907	10.229	9.94865	9.85766	9.97838	9.90325	10.2674	10.0595	10.2243	10.1204	1	late down
68465	10.6451	10.5997	10.5711	10.524	10.4173	10.4314	10.4216	10.3084	10.5437	10.493	10.5852	10.5686	1	late down
68729	10.5792	10.6386	10.6143	10.5339	10.3695	10.2881	10.3712	10.2367	10.4196	10.5066	10.3949	10.4212	1	late down
68770	8.23253	8.22149	8.31557	8.38851	7.94616	7.94277	8.00027	7.92132	7.9984	8.07892	8.01172	8.09679	1	late down
69263	9.10145	9.15414	9.09788	8.99878	8.71891	8.66877	8.84588	8.85881	9.06573	8.83999	8.87936	8.8958	1	late down
70508	10.4153	10.4533	10.473	10.4101	10.0084	9.95347	10.066	10.1219	10.2641	10.073	10.1715	10.2039	1	late down
70974	9.18808	9.26786	9.43609	9.24883	8.95533	8.90434	9.05277	8.89282	9.19322	9.04106	9.07136	9.1876	1	late down
70998	9.05295	9.15172	9.06037	9.14784	8.63254	8.68768	8.7393	8.62473	8.86737	9.00241	8.76973	8.71212	1	late down
71514	12.4238	12.4324	12.5077	12.4049	12.329	12.2589	12.3304	12.2808	12.5293	12.5064	12.4218	12.4558	1	late down
71520	7.80455	7.73961	7.92474	7.62057	7.41006	7.30554	7.25198	7.29563	7.58482	7.83558	7.74384	7.59146	1	late down
71729	8.10135	7.93028	7.8738	7.87266	7.65421	7.51922	7.66518	7.62974	7.99266	7.68749	7.86455	7.89736	1	late down
71994	9.67354	9.71338	9.72989	9.69778	9.14953	9.31148	9.10627	9.06374	9.50319	9.70733	9.42993	9.69641	1	late down
72027	7.12562	7.01924	7.01592	6.98671	6.84968	6.76761	6.62193	6.81872	6.88737	7.07318	6.98881	7.15011	1	late down
72512	9.8767	9.92746	9.89353	9.75852	9.56437	9.41719	9.55217	9.48016	9.82932	9.63875	9.91368	10.017	1	late down
72565	8.8755	8.59602	8.75951	8.68981	7.58745	7.418	7.31785	7.5103	8.34672	8.30065	8.4025	8.4739	1	late down
72640	8.36189	8.23587	8.42102	8.35613	7.694	7.58168	7.46538	7.40401	7.91544	7.90318	7.97418	8.03556	1	late down
73218	7.91172	7.90572	7.79863	7.77232	7.55249	7.69002	7.58634	7.67411	7.87174	7.81807	7.89036	7.81248	1	late down
73910	9.85414	9.97563	9.92366	9.9007	9.74285	9.56141	9.56485	9.6805	9.66641	9.8074	9.70498	9.68557	1	late down
73916	9.96674	9.99846	9.86036	9.87118	9.67237	9.66613	9.6574	9.62514	9.96331	9.86462	9.89402	9.89888	1	late down
74015	9.56636	9.69867	9.81653	9.45889	9.08953	9.09852	9.06569	9.24884	9.47086	9.38906	9.42669	9.5588	1	late down
74114	9.61683	9.23173	9.40669	9.44412	8.79684	8.68141	8.78104	8.75454	9.12848	9.30838	8.99199	9.14491	1	late down
74116	7.64135	7.72524	7.50994	7.62057	7.3251	7.42683	7.34916	7.27455	7.63275	7.48187	7.54184	7.59146	1	late down
74121	7.07752	6.97293	7.17187	7.00337	6.66291	6.47342	6.83209	6.77913	6.95553	6.86125	6.87964	7.02101	1	late down
74201	7.88207	7.93028	8.01139	7.91983	7.7549	7.7438	7.79458	7.65214	7.96354	7.89494	7.88524	7.96565	1	late down
74392	9.14544	9.11987	9.14639	9.13469	8.85172	8.83304	8.83377	8.73898	8.97559	8.88727	8.85032	8.97791	1	late down
75304	6.63094	6.6502	6.71245	6.74731	6.49481	6.54444	6.52488	6.43624	6.52446	6.53551	6.48887	6.57846	1	late down
75605	10.8122	10.8997	11.0786	10.7644	10.3553	10.2515	10.3855	10.441	10.5644	10.6148	10.4241	10.4954	1	late down
75614	9.36416	8.93464	9.26442	9.08629	8.76351	8.72474	8.77787	8.73898	9.26181	9.20442	9.01607	9.09617	1	late down
75698	8.37211	8.40116	8.49334	8.42011	8.13875	8.29821	8.26785	8.20367	8.37262	8.47958	8.34681	8.37336	1	late down
76071	8.42207	8.47066	8.27844	8.33727	8.08346	8.11371	8.10471	8.03347	8.38961	8.43707	8.2812	8.43996	1	late down
76157	7.46098	7.33942	7.42009	7.44458	6.82933	6.72592	6.5599	6.69067	7.08927	7.03531	7.14878	7.13807	1	late down
76510	8.32546	8.34981	8.24796	8.42011	8.12241	8.02339	7.89244	7.94458	8.25647	8.37629	8.09227	8.38138	1	late down
76626	9.75644	9.72795	10.0318	9.79376	9.28799	9.23773	9.23966	9.37916	9.60476	9.59034	9.37056	9.51213	1	late down
76884	10.407	10.3848	10.4901	10.3109	10.1039	10.0971	10.1888	10.1066	10.4567	10.3788	10.2445	10.4137	1	late down
77414	7.2144	6.97293	7.21163	7.0513	6.57054	6.63109	6.64994	6.61263	7.06146	6.86125	6.93632	6.70783	1	late down
77799	7.73013	7.61129	7.48085	7.3929	7.19441	7.2116	6.88819	7.00193	7.28425	7.29952	7.44012	7.31364	1	late down
78334	10.8864	10.7626	10.8951	10.7286	10.3909	10.5766	10.5312	10.4826	10.7551	10.8005	10.6791	10.7961	1	late down
78798	11.0212	11.1273	10.9612	11.0212	10.7675	10.7024	10.8514	10.8248	10.9571	10.9756	10.8752	10.9371	1	late down
78892	9.82231	9.93165	9.73775	9.73799	9.08151	9.07981	9.10627	8.77299	9.71743	9.5329	9.69832	9.65413	1	late down
80796	7.22837	7.15658	6.99094	6.96966	6.66291	6.57538	6.59205	6.55182	6.72484	6.90892	6.89426	7.17371	1	late down
81630	8.44635	8.50603	8.49972	8.43342	8.30112	8.29821	8.23016	8.15107	8.33797	8.29464	8.37843	8.43229	1	late down
81840	7.07752	6.85169	6.93832	7.08171	6.49481	6.54444	6.79173	6.58334	6.86921	7.09146	7.10618	6.89959	1	late down
93670	7.80455	7.50202	7.65729	7.76482	7.26796	7.16651	7.10388	7.44963	7.66359	7.64728	7.62836	7.78062	1	late down
93697	8.68792	8.61761	8.61555	8.60319	8.49988	8.4745	8.50113	8.51847	8.5634	8.50548	8.60153	8.57084	1	late down
93730	9.25639	9.15896	9.38339	9.28491	8.99583	8.86915	8.8698	8.93689	9.30574	9.23189	9.26932	9.14491	1	late down
94249	7.24213	7.46602	7.3883	7.37146	6.943	6.9719	6.98826	7.09856	7.45479	7.25559	7.50663	7.36237	1	late down
99152	8.40231	8.45059	8.44778	8.45097	8.2426	8.39515	8.29541	8.21301	8.41055	8.47958	8.46896	8.42459	1	late down
101540	8.24942	8.24062	7.92474	8.05722	7.80568	7.7438	7.73886	7.62217	8.22813	8.14822	8.15565	8.10671	1	late down
106059	6.82482	6.85169	6.62706	6.77112	6.57054	6.51075	6.38958	6.47947	6.7009	6.83606	6.80121	6.89959	1	late down
106877	9.08647	9.01973	9.04336	8.9362	8.56394	8.57344	8.7229	8.40304	9.04764	9.00951	9.00517	9.02593	1	late down
107526	7.85166	8.06812	8.19281	7.98419	7.66228	7.49482	7.40894	7.39463	7.87808	7.87828	7.64109	7.81875	1	late down
108116	8.43669	8.68718	8.65584	8.61094	8.01969	8.09419	8.16647	8.13634	8.73694	8.54092	8.50098	8.73686	1	late down
108655	12.1768	12.3846	12.2736	12.2926	11.9833	11.8593	12.0974	12.0676	12.0771	12.0052	12.0589	12.0041	1	late down
108670	9.03744	9.11739	9.29333	9.38125	8.79024	8.88007	8.93634	8.78515	9.32933	9.40786	9.29976	9.37574	1	late down
108995	9.41033	9.24765	9.18169	9.13733	8.89226	8.89898	8.8368	8.77299	9.11367	9.24693	9.38397	9.24821	1	late down
109246	7.34548	7.42873	7.35547	7.50336	6.90718	6.94185	6.83209	7.16122	7.33755	7.27046	7.29237	7.25168	1	late down
110454	7.64135	7.73245	7.75341	7.90654	7.19441	7.2116	7.18104	7.18506	8.03788	8.02803	8.05711	8.26012	1	late down
110639	9.03432	8.91468	9.10199	9.05586	8.63625	8.7785	8.6895	8.67159	8.91397	9.02011	8.87936	8.99326	1	late down
110877	7.81253	7.62717	7.74183	7.82356	6.9771	7.16651	7.0188	7.19674	7.51745	7.67757	7.54184	7.3812	1	late down
207742	7.88955	7.82889	7.74183	8.02124	7.44998	7.49482	7.31785	7.57563	7.48211	7.61614	7.54875	7.56832	1	late down
208606	11.5952	11.6135	11.75	11.6843	11.4583	11.158	11.3429	11.229	11.3631	11.2645	11.3452	11.2366	1	late down
213019	9.85589	9.64165	9.48063	9.60813	9.39914	9.26687	9.1793	9.24884	9.54396	9.52556	9.73134	9.5605	1	late down
213439	8.74309	8.81648	8.90872	9.10531	8.2376	8.37948	8.36618	8.33286	8.84647	8.76163	8.71144	8.78207	1	late down
214639	6.66343	6.74874	6.9105	6.916	6.57054	6.431	6.5599	6.43624	6.72484	6.86125	6.78427	6.77208	1	late down
214854	7.78027	7.68103	7.80966	7.64593	7.5255	7.50301	7.31785	7.4225	7.73005	7.73584	7.6906	7.67945	1	late down
215160	8.47963	8.43432	8.75425	8.56772	8.22249	8.20251	8.20116	8.19427	8.40639	8.44246	8.28493	8.3367	1	late down
216543	8.59212	8.54803	8.53118	8.51062	8.22249	8.20251	8.10997	8.33286	8.46347	8.49	8.39909	8.42845	1	late down
216859	8.20966	8.51762	8.33735	8.33251	8.03153	7.99177	7.86712	8.0281	8.3203	8.45317	8.16796	8.43229	1	late down
217124	8.46547	8.3278	8.42102	8.27401	7.93983	7.9971	8.15131	7.96175	7.94572	8.18806	7.90052	8.15517	1	late down
217935	9.11627	8.95432	9.08549	8.81187	8.53629	8.68768	8.70964	8.58323	8.85547	8.93672	8.83557	8.97018	1	late down
218613	10.6401	10.4533	10.2039	10.2496	9.93405	9.88722	9.86758	9.98163	10.1894	10.2753	10.2608	10.1821	1	late down
224650	9.16834	9.26115	9.18556	9.01903	8.60628	8.67194	8.74256	8.63491	8.92822	8.73593	8.94027	8.85986	1	late down
225471	8.74309	8.95152	9.04763	8.60707	8.44118	8.32312	8.34009	8.2587	8.36834	8.30065	8.4093	8.31167	1	late down
226089	7.96894	7.81559	7.89444	8.00285	7.50712	7.69688	7.65754	7.64473	7.60905	7.75462	7.62194	7.71418	1	late down
226251	8.74309	8.90314	8.904	8.85133	8.63995	8.60708	8.50113	8.63491	9.00271	9.00951	8.89839	8.82007	1	late down
228139	7.26905	7.11772	7.21163	7.01968	6.71581	6.65656	6.62193	6.31784	7.00274	6.88551	6.96303	6.79198	1	late down
230863	10.6711	10.6343	10.8	10.3917	9.61114	9.64264	9.42062	9.55189	10.1963	10.1605	10.2876	10.1146	1	late down
231931	8.57911	8.38001	8.35877	8.46397	7.7549	7.75687	7.70261	7.79771	8.19914	7.97496	8.18821	8.31587	1	late down
234847	9.04366	8.98468	9.00872	9.08902	8.8861	8.79596	8.82767	8.87024	8.96734	8.91791	8.94256	9.06512	1	late down
235441	10.3451	10.2606	10.2934	10.1729	9.92227	9.92008	9.98779	10.0362	10.1337	10.2205	9.94661	10.1577	1	late down
237339	8.81089	8.74364	8.68944	8.72936	8.25254	8.30656	8.40437	8.2587	8.38539	8.56075	8.29607	8.55692	1	late down
237877	10.0875	10.2606	10.386	10.3258	9.98307	9.83301	9.96346	9.97126	10.1361	9.94727	9.91483	9.95402	1	late down
240041	8.06308	7.99537	8.20084	7.94598	7.70179	7.78889	7.67277	7.67411	7.89066	7.7731	7.79473	7.94893	1	late down
240058	7.1858	7.19378	7.19197	7.20636	6.78653	6.74715	6.93998	6.8376	7.08927	7.17736	7.31859	7.29343	1	late down
241226	7.78027	7.89326	7.93468	7.98419	6.8694	7.20054	7.14333	6.89112	7.55167	7.59489	7.28346	7.29343	1	late down
242248	8.40728	8.52146	8.68944	8.61094	7.95246	8.15186	8.10997	8.03882	8.32916	8.44246	8.3539	8.26012	1	late down
242291	10.0666	10.1197	10.0403	10.178	9.92965	9.84676	9.88929	9.86168	10.022	10.1495	9.98537	9.93848	1	late down
242860	10.2071	10.2178	10.4525	10.3451	9.64927	9.56475	9.66077	9.6017	9.85744	9.83531	9.76743	9.79621	1	late down
243374	7.20021	7.42873	7.40432	7.2925	6.69005	6.86055	7.0188	6.7583	6.97161	7.09146	6.97603	6.88285	1	late down
244281	7.02638	6.97293	7.04012	7.06665	6.1557	6.54444	6.5599	6.38488	6.85055	6.42465	6.78427	6.68459	1	late down
266614	8.17457	8.15221	8.24022	8.0513	6.99359	7.23332	7.09031	7.04479	7.85895	7.93561	8.07041	8.14083	1	late down
268515	8.13237	8.23109	8.53118	8.12622	7.43021	7.35397	7.4281	7.4225	7.72286	7.56221	7.38525	7.55262	1	late down
268759	7.68661	7.73245	7.74183	7.71087	7.21959	7.29556	7.13038	7.16122	7.65596	7.65747	7.72637	7.63632	1	late down
269023	10.4294	10.5169	10.6671	10.3763	9.85567	9.74762	10.0051	9.95027	10.2618	10.0912	9.993	10.1555	1	late down
276950	8.46547	8.56298	8.56193	8.76434	8.30112	8.26852	8.34009	8.17525	8.65986	8.64193	8.70873	8.54284	1	late down
277414	8.24382	8.38427	8.65016	8.45532	7.86791	7.8139	7.65754	8.01728	8.28878	8.1071	8.37147	8.29471	1	late down
317758	9.62302	9.70195	9.5509	9.76868	8.88301	8.71863	8.547	8.63828	9.3588	9.14135	9.24743	9.2139	1	late down
319504	6.80088	6.87038	6.8512	6.77112	6.39576	6.3148	6.52488	6.55182	6.97161	6.6202	6.76682	6.70783	1	late down
319876	7.65055	7.56223	7.75341	7.69498	7.35782	7.418	7.28549	7.43163	7.60905	7.50545	7.60246	7.52862	1	late down
320484	8.6758	8.64936	8.56799	8.6453	8.32942	8.32312	8.23969	8.38279	8.50666	8.78269	8.66182	8.67416	1	late down
329910	7.36967	7.35997	7.43562	7.30419	7.12811	7.178	7.03363	7.26383	7.35807	7.42047	7.38525	7.37183	1	late down
330830	7.12562	7.27501	7.0864	7.36056	6.76392	6.65656	6.95643	6.7583	7.08927	7.14403	7.09519	7.04852	1	late down
331004	8.3873	8.50603	8.50607	8.2938	7.57882	7.58925	7.79458	7.68852	8.24709	8.03543	8.17203	8.21554	1	late down
353156	10.0666	9.89346	9.47121	9.95204	9.19968	9.19935	9.165	9.25101	9.77603	9.969	9.99734	10.0949	1	late down
353310	8.40728	8.5291	8.34453	8.44222	7.85436	7.71723	8.05083	7.97306	8.04341	8.14822	8.18821	8.13117	1	late down
353342	8.77741	8.56669	8.3868	8.36546	7.694	7.8077	7.79458	7.77136	8.13913	8.38194	8.42948	8.56737	1	late down
380669	7.73864	7.76083	7.91472	7.75726	7.55249	7.59676	7.66518	7.51868	7.71562	7.68749	7.7496	7.72777	1	late down
380686	7.00857	7.13087	6.88151	6.93434	6.53461	6.57538	6.64994	6.61263	6.83133	6.88551	7.00137	6.79198	1	late down
381290	10.3963	10.6041	10.6043	10.5477	9.99436	9.95093	10.2062	10.0694	10.4392	10.0545	10.2554	10.298	1	late down
383619	10.0875	10.1643	10.0233	10.0564	9.85722	9.85222	9.91914	9.88262	10.0324	9.8471	9.83456	9.8962	1	late down
384059	7.06083	6.97293	6.9105	6.93434	6.63418	6.72592	6.79173	6.71417	7.15498	7.05447	7.01373	6.99247	1	late down
384783	7.20021	7.27501	7.23087	7.0965	7.08571	6.89424	7.0188	6.92457	6.97161	6.97481	7.02589	6.89959	1	late down
433470	7.45001	7.39983	7.23087	7.46454	7.02551	6.95703	6.77049	6.9565	7.21604	7.07318	7.2654	7.17371	1	late down
433938	9.01543	8.99827	8.87533	9.05866	8.28674	8.41448	8.2632	8.09109	8.50666	8.73593	8.61031	8.54638	1	late down
638247	7.98972	7.90572	7.90462	7.82356	7.68615	7.64794	7.75304	7.63726	7.77231	7.79129	7.74384	7.92055	1	late down
100039805	8.21541	8.28723	8.12673	8.1648	7.74746	7.84443	7.74597	7.56767	7.97527	8.14146	8.03915	8.15041	1	late down
100217467	7.64135	7.51957	7.37202	7.52224	7.31394	7.11897	7.28549	7.12419	7.50873	7.35512	7.43246	7.39969	1	late down
100503043	7.62273	7.90572	7.73013	7.69498	7.3251	7.22252	7.19326	7.08545	7.56005	7.64728	7.52086	7.59146	1	late down
100736249	8.94056	9.09991	9.08134	8.74346	8.39761	8.32312	8.33569	8.21301	8.33797	8.36494	8.53226	8.42072	1	late down
11655	8.65124	8.93747	8.75425	8.77467	9.12376	9.31944	9.03183	9.16396	8.96182	8.90268	8.96749	8.91208	3	late up
11658	8.02361	8.41785	8.31557	8.21274	8.80669	8.97974	9.01592	8.85306	8.41055	8.10011	8.31077	8.37738	3	late up
11747	9.08044	9.08982	8.92745	8.93008	9.50415	9.5547	9.38214	9.33705	8.95071	9.17953	9.17384	9.21172	3	late up
11810	7.46098	7.43818	7.55215	7.85186	8.10586	8.15655	7.97126	7.99537	7.61701	7.53987	7.69664	7.65809	3	late up
11820	9.09847	9.35641	9.18169	9.33619	9.58701	9.68004	9.82465	9.76271	9.3958	9.15738	9.16801	9.12192	3	late up
11910	7.60378	7.93634	7.8206	7.72655	8.35255	8.24252	8.20604	8.10128	7.80639	7.49373	7.82207	7.47044	3	late up
11964	10.8362	10.772	10.7837	10.8294	11.0856	11.0451	10.9812	10.9406	10.8476	10.7853	10.9463	10.7723	3	late up
11966	9.88356	9.89346	10.1245	9.96533	10.8246	10.8892	10.7652	10.8016	10.1313	10.3054	10.2822	10.1341	3	late up
12053	7.06083	7.11772	7.01592	7.18017	7.51635	7.54307	7.57814	7.50184	6.97161	7.28511	7.13833	7.23008	3	late up
12267	7.36967	7.43818	7.59276	7.48413	8.17606	7.98105	7.95946	8.17045	7.36817	7.43305	7.369	7.52862	3	late up
12332	8.622	8.95989	8.81612	8.93008	9.36013	9.51897	9.22136	9.18454	9.05542	9.02363	9.15629	9.08907	3	late up
12394	9.49613	9.53509	9.52988	9.38788	9.83066	9.71498	9.83065	9.86028	9.68141	9.54748	9.51607	9.57905	3	late up
12475	6.74993	6.81257	7.26818	6.69639	7.42019	7.44425	7.31785	7.44067	6.88737	7.12687	6.9498	6.84804	3	late up
12487	8.15665	8.54426	8.57403	8.41564	9.07075	9.16654	8.89331	9.01079	8.53722	8.28861	8.58082	8.40512	3	late up
12514	8.27161	8.41369	8.44114	8.20224	8.73968	8.87189	8.78104	8.86168	8.53344	8.15495	8.50098	8.39725	3	late up
12527	7.28222	7.34975	7.30405	7.49379	7.7914	7.9971	7.67277	7.72377	7.66359	7.31373	7.56243	7.52862	3	late up
12767	8.52122	8.41369	8.44114	8.49384	8.82617	8.86915	8.88161	9.15935	8.58179	8.57544	8.73559	8.64497	3	late up
12768	8.32546	8.02948	8.32287	8.39761	8.84856	8.8526	8.79676	8.67159	8.36405	8.40979	8.32892	8.48133	3	late up
12796	6.51564	6.72578	6.6716	6.66894	7.10009	7.02861	6.92314	7.09856	6.79101	6.58003	6.73025	6.47577	3	late up
12874	8.41715	8.41785	8.51239	8.43342	8.87991	8.79306	8.8123	8.80618	8.39803	8.57544	8.36096	8.507	3	late up
12978	10.2647	10.3	10.5024	10.213	11.1549	11.3212	11.1987	11.1653	10.568	10.3125	10.6305	10.7279	3	late up
13010	9.33673	9.38746	9.53291	9.64908	10.0414	10.2128	10.0261	10.0349	9.66975	9.57145	9.5987	9.54685	3	late up
13011	9.44808	9.18285	9.06037	9.2537	9.82434	9.81634	9.58812	9.77322	9.37947	9.64102	9.58718	9.50509	3	late up
13030	9.48029	9.70195	9.698	9.77037	10.436	10.6099	10.3814	10.3125	9.81882	9.68557	9.83335	9.98333	3	late up
13032	8.71578	8.72727	8.806	8.70071	9.56247	9.65678	9.3213	9.52363	8.81606	8.8198	9.01823	8.67416	3	late up
13036	6.63094	6.7018	6.8512	6.49886	7.10009	7.5509	7.28549	7.26383	6.7009	6.72338	6.64857	6.73009	3	late up
13040	10.8122	10.8201	10.6185	10.9408	11.2859	11.1986	11.4191	11.2911	11.0067	10.8644	10.9112	11.0459	3	late up
13051	8.45595	8.64237	8.31557	8.62249	10.0657	10.1861	10.0787	10.006	9.06573	8.85989	9.1719	9.33649	3	late up
13058	8.24942	8.66324	8.27844	8.60707	10.1026	10.1764	10.1036	9.93566	8.84346	8.58514	8.83061	8.75512	3	late up
13132	8.99949	9.142	8.87049	9.04745	9.37107	9.21226	9.51154	9.27035	8.91397	8.99526	8.88891	8.97018	3	late up
13196	9.91575	10.0938	10.0126	9.81678	10.3553	10.2181	10.3814	10.3767	10.0995	9.94361	10.0557	9.99339	3	late up
13197	7.10989	7.10436	7.06359	7.08171	7.44015	7.49482	7.39922	7.50184	6.95553	7.14403	6.89426	7.20795	3	late up
13496	10.4901	10.5804	10.6493	10.5555	11.148	11.2092	11.0137	11.0932	10.8306	10.772	10.7333	10.6907	3	late up
13655	7.38154	7.31843	7.48085	7.23181	7.83374	8.11854	7.81481	7.96175	7.15498	7.46988	7.51377	7.36237	3	late up
14058	7.94067	8.16234	7.93468	8.02124	8.98725	9.09852	9.03183	8.89282	8.19425	7.86138	8.03915	8.211	3	late up
14081	8.6471	8.79158	8.76476	8.70432	8.89533	9.06323	8.95876	9.05878	8.79437	8.85593	8.81314	8.92283	3	late up
14131	9.50062	9.44169	9.698	9.35213	10.0509	10.0821	9.97567	9.93699	9.81581	9.50079	9.81007	9.6809	3	late up
14134	6.82482	6.85169	6.93832	6.95222	7.43021	7.45285	7.60257	7.4133	6.90504	6.86125	6.8647	7.07512	3	late up
14159	8.82187	8.85601	8.95051	8.91469	9.31548	9.3489	9.23282	9.28943	8.98378	9.1021	9.04611	9.09381	3	late up
14268	7.10989	7.16916	7.24971	7.25656	7.62133	7.76978	7.66518	7.57563	7.15498	6.99552	7.21863	7.13807	3	late up
14270	7.96894	8.08432	7.96401	8.10932	8.34334	8.36363	8.31346	8.41106	8.12885	8.09309	7.95497	8.15517	3	late up
14281	7.59418	7.58703	7.68209	7.54996	8.00171	8.37948	8.17648	8.43482	7.60905	7.71674	7.46277	7.72777	3	late up
14282	6.55787	6.44213	6.75037	6.49886	6.84968	6.78737	6.85133	6.81872	6.48571	6.53551	6.62584	6.63458	3	late up
14289	6.72264	6.85169	6.71245	6.74731	7.19441	7.09416	7.07651	7.16122	6.79101	6.53551	6.62584	6.73009	3	late up
14457	7.29521	7.3801	7.45091	7.37146	7.89456	7.7438	7.99452	7.91543	7.31659	7.25559	7.53489	7.65809	3	late up
14544	9.49162	9.26786	9.35287	9.34986	10.5203	10.3767	10.5566	10.5606	9.43185	9.59969	9.58574	9.51564	3	late up
14701	7.94067	7.84857	8.09236	7.75726	8.44546	8.6203	8.53947	8.39093	7.96942	7.9515	7.89545	7.92628	3	late up
14727	7.73864	7.89326	8.14358	8.21796	8.76013	8.73385	8.62369	8.53678	8.05442	7.94358	8.04816	8.13117	3	late up
14728	8.72755	8.96543	9.1971	9.18147	9.62396	9.75494	9.60576	9.61347	9.11863	8.79517	8.93337	8.94143	3	late up
14827	11.9845	12.101	12.001	12.0531	12.3131	12.3153	12.357	12.2794	12.1785	11.9222	12.0569	12.1371	3	late up
15439	8.24382	8.18732	8.36584	8.21796	9.36232	9.56141	9.32985	9.11713	8.49891	8.49518	8.56583	8.52504	3	late up
15900	10.1443	10.0712	9.84104	9.9814	11.184	11.0633	11.1002	11.1413	10.4245	10.554	10.5054	10.4397	3	late up
15902	10.8415	10.6823	10.3093	10.6193	11.5915	11.4677	11.4807	11.4498	10.9455	11.0289	11.0628	10.9956	3	late up
15982	9.78242	9.59645	9.53592	9.78044	10.1726	10.0563	10.0275	10.0851	9.69297	9.75616	10.0049	9.74644	3	late up
16197	8.12623	8.10031	8.32287	8.28888	8.50805	8.6137	8.46966	8.49242	8.33358	8.23302	8.28865	8.10176	3	late up
16416	7.00857	7.32898	7.04012	7.0513	7.42019	7.39106	7.60257	7.58352	7.12931	7.09146	7.04966	7.12585	3	late up
16476	8.54825	8.63534	8.65016	8.59147	9.20214	9.14423	9.13349	9.19584	8.52203	8.37063	8.42279	8.30745	3	late up
16561	8.08236	8.07354	7.96401	8.13736	8.46244	8.55284	8.53189	8.59023	8.33358	8.21394	8.26616	8.13601	3	late up
16598	8.60073	8.63534	8.3868	8.70071	9.19227	9.26068	8.96983	9.05381	8.61071	8.80754	8.73026	8.76416	3	late up
16600	7.1858	7.04863	7.13021	7.15318	8.1003	7.89171	7.85426	7.96741	7.17991	7.24047	7.27447	7.31364	3	late up
16656	7.09386	7.30776	7.19197	7.18017	7.48842	7.50301	7.52757	7.68134	7.27323	7.39484	7.40123	7.19668	3	late up
16658	6.89165	6.6502	6.71245	6.72245	7.56134	7.4091	7.46538	7.65951	6.9391	6.86125	6.69104	6.84804	3	late up
16728	6.93278	6.95684	6.9651	6.96966	7.20709	7.1311	7.2964	7.3264	6.9391	6.83606	6.80121	7.12585	3	late up
16783	11.4748	11.5329	11.3801	11.3719	11.7892	11.8913	11.864	11.8374	11.4813	11.4336	11.5448	11.6255	3	late up
16819	7.78842	8.00112	8.10104	7.90654	8.36168	8.57684	8.38329	8.39902	7.98689	7.79129	7.9598	8.20644	3	late up
16911	9.51624	9.55887	9.57162	9.56206	9.86186	9.91357	9.69246	9.7999	9.67809	9.52556	9.61862	9.41015	3	late up
16971	7.68661	7.71799	7.74183	7.68695	8.10586	8.1889	8.1411	8.36635	7.85251	7.9515	7.8435	7.73451	3	late up
17002	7.36967	7.7538	7.68209	7.82356	8.21232	8.24689	8.2109	8.44654	7.44552	7.35512	7.40123	7.53668	3	late up
17096	10.1155	10.0051	9.99305	10.0797	10.3792	10.372	10.3505	10.36	10.3139	10.24	10.0815	10.1887	3	late up
17101	9.13965	9.25891	9.32866	9.15568	9.80199	9.66302	10.0051	9.94762	9.54214	9.40519	9.28014	9.65413	3	late up
17105	8.56597	8.82571	8.71139	9.00169	9.51798	9.75931	9.61275	9.5813	8.96734	8.94789	8.89129	8.90938	3	late up
17207	7.00857	7.10436	7.50994	7.25656	7.65421	7.66917	7.64985	7.62974	7.27323	7.25559	7.29237	7.17371	3	late up
17260	11.2671	11.3143	11.3966	11.1891	11.9272	11.8727	11.8992	11.8289	11.4794	11.4316	11.4502	11.5156	3	late up
17295	9.11332	9.02505	8.79068	9.00169	9.47812	9.3489	9.45028	9.64001	9.20489	9.32546	9.18349	9.19201	3	late up
17342	7.66872	7.51957	7.33863	7.55904	7.93346	7.97024	7.91109	7.87949	7.64054	7.79129	7.66612	7.47895	3	late up
17394	7.26905	7.35997	7.4955	7.52224	8.21232	8.25558	8.2771	8.4811	7.61701	7.59489	7.43246	7.4268	3	late up
17476	8.20388	8.18732	8.29342	8.37934	8.97572	9.00978	9.02125	9.07114	8.41055	8.4585	8.29237	8.20186	3	late up
17523	12.1241	12.3476	12.2669	12.1028	13.0992	13.2091	13.2385	13.2842	12.4417	12.1633	12.4474	12.6988	3	late up
17684	8.82914	8.90024	9.0131	9.03615	9.53361	9.43741	9.49836	9.36326	9.15522	9.00596	9.04823	8.99833	3	late up
18024	9.95049	10.0314	9.97546	9.89144	10.1813	10.2234	10.2346	10.1382	10.0298	9.84906	9.9711	9.98333	3	late up
18054	7.99658	8.142	8.13518	8.00285	9.6276	9.57472	9.58634	9.6757	7.85895	7.80921	7.73804	7.95453	3	late up
18145	7.91902	8.19226	8.15192	8.02124	8.34334	8.47083	8.40018	8.28975	8.07074	8.11405	8.118	8.20186	3	late up
18186	6.97165	6.97293	6.9651	6.89717	7.60452	7.55868	7.65754	7.60687	7.15498	7.28511	7.21863	7.07512	3	late up
18792	7.06083	6.97293	7.13021	6.95222	7.44998	7.47823	7.39922	7.39463	7.11617	7.07318	7.06129	7.27279	3	late up
18793	8.08236	8.08967	7.8528	8.12061	8.56785	8.76377	8.43741	8.35389	8.05442	8.14146	8.14738	8.211	3	late up
18826	11.6933	11.7832	11.6349	11.8653	12.0026	12.0908	12.0931	12.1159	12.0557	12.003	12.0569	11.9586	3	late up
19055	11.0789	11.1478	11.2377	11.2342	11.4155	11.4063	11.4422	11.4521	11.2588	11.2171	11.231	11.1413	3	late up
19152	10.6259	10.7198	10.6928	10.7952	11.7104	11.8314	11.7292	11.7992	10.9619	10.9486	11.1706	10.8863	3	late up
19156	9.44808	9.78477	9.61785	9.82166	10.1589	10.3654	10.205	10.34	9.8338	9.54506	9.84304	9.64616	3	late up
19261	8.71972	8.97921	9.03047	9.13469	9.27871	9.37394	9.351	9.56407	9.06059	9.02011	9.17384	9.15853	3	late up
19277	7.20021	7.28605	7.35547	7.3929	7.71722	7.66214	7.49249	7.58352	7.34786	7.34152	7.20898	7.19668	3	late up
19735	11.0251	10.7704	10.59	10.7869	11.4889	11.4651	11.4137	11.4174	10.9031	11.1253	11.0326	10.9756	3	late up
20193	6.74993	6.88856	6.9105	6.66894	7.11422	7.15487	7.10388	7.08545	6.76979	6.83606	6.84941	6.81123	3	late up
20288	7.02638	6.83243	6.75037	6.8778	7.43021	7.5664	7.40894	7.38517	6.86921	6.88551	7.10618	6.91594	3	late up
20345	9.19646	9.44366	9.13442	9.31544	9.6794	9.76656	9.68253	9.91278	9.65969	9.56669	9.64245	9.57402	3	late up
20430	9.01543	8.86794	8.90872	8.99001	9.2241	9.11239	9.12365	9.1868	9.01608	8.98447	8.94484	8.87656	3	late up
20556	8.4702	8.92327	8.53118	9.05026	9.82434	9.90703	9.76009	9.54312	9.16481	9.01659	9.44119	9.20518	3	late up
20660	8.58346	8.9571	8.64445	8.76088	9.25286	9.11928	9.351	9.29573	8.96734	8.78687	8.91249	8.88209	3	late up
20862	10.1627	9.98103	10.3609	10.2747	10.796	10.6115	10.5521	10.5159	9.98626	10.0929	10.0463	10.1284	3	late up
21810	6.93278	6.7018	6.7859	6.77112	7.38949	7.178	7.30718	7.13671	6.85055	6.99552	6.97603	6.75147	3	late up
21825	8.5075	8.75659	8.87533	8.63395	9.23616	9.23773	9.58812	9.227	8.77232	8.60909	8.29976	8.73992	3	late up
22177	11.0692	11.0755	11.1671	11.1778	11.5096	11.5477	11.36	11.3591	11.1186	11.0604	11.3118	11.1469	3	late up
22271	6.59597	6.72578	6.36725	6.63987	7.02551	7.08147	7.07651	6.9565	6.6214	6.6202	6.78427	6.88285	3	late up
22339	9.03744	9.10743	8.88495	9.08081	9.24095	9.32736	9.57922	9.4162	8.89958	8.9736	8.75932	8.75814	3	late up
22629	10.1198	10.0288	10.1344	9.91447	10.4152	10.3491	10.3094	10.3359	10.0695	10.1125	10.2344	10.0463	3	late up
23845	9.50286	9.53324	9.632	9.77037	10.3673	10.279	10.2324	10.0839	9.94138	9.7973	10.0348	9.91617	3	late up
23849	10.1271	10.2029	10.2375	10.2947	10.7863	10.7263	10.847	10.7935	10.1905	10.0595	10.0967	10.1135	3	late up
23972	6.80088	7.06293	6.93832	6.95222	7.31394	7.18934	7.2964	7.4133	7.08927	7.20947	7.01373	7.12585	3	late up
26364	7.02638	7.16916	7.15129	7.30419	7.35782	7.54307	7.48353	7.44067	7.26207	7.25559	7.1591	7.2623	3	late up
26417	9.42461	9.48056	9.24604	9.37235	9.7089	9.87117	9.79274	9.88677	9.3958	9.66124	9.39229	9.3345	3	late up
26874	8.67174	8.73056	9.04336	8.92087	9.24334	9.26068	9.46778	9.41235	8.91683	8.81573	8.90075	8.85986	3	late up
26943	12.3677	12.2362	12.3255	12.4146	12.6369	12.6599	12.5838	12.6336	12.4595	12.4148	12.5384	12.4624	3	late up
27056	7.26905	7.28605	7.04012	7.53156	7.83374	7.92034	7.81481	7.87949	7.67117	7.62662	7.51377	7.44448	3	late up
27361	9.22128	9.04087	8.71682	8.89599	9.60376	9.79096	9.61798	9.65472	9.17909	9.37001	9.30153	9.38346	3	late up
27984	8.54825	8.43022	8.48048	8.63774	8.82939	8.87189	8.83984	8.96639	8.6804	8.47434	8.64487	8.61178	3	late up
50701	6.72264	6.95684	7.06359	6.72245	7.43021	7.4091	7.19326	7.24201	6.85055	6.88551	6.64857	6.93191	3	late up
52076	7.04379	7.10436	7.13021	7.25656	7.33613	7.38192	7.4281	7.26383	7.03265	7.19356	7.08404	7.12585	3	late up
52440	11.3674	11.4383	11.4547	11.5052	11.7395	11.6476	11.7236	11.6983	11.6244	11.4939	11.4945	11.5065	3	late up
52855	7.29521	7.53684	7.28629	7.41389	7.73997	7.8742	7.84777	7.95033	7.75138	7.62662	7.73804	7.4532	3	late up
53602	9.82767	9.61923	9.70068	9.63247	10.0961	10.0634	10.0417	9.98163	9.61348	9.73302	9.68084	9.86364	3	late up
54004	9.6854	9.94554	9.61501	9.87431	10.0909	10.1511	10.2526	10.1474	9.89931	9.87233	9.94324	9.88543	3	late up
54170	8.66766	8.63182	8.65584	8.77809	8.91964	8.98227	8.89331	8.945	8.90535	8.82791	8.79033	8.76716	3	late up
54486	7.94067	8.07354	8.20881	8.0513	8.48751	8.48181	8.43333	8.34972	8.35974	8.1071	8.22777	8.11655	3	late up
56376	7.26905	7.44754	7.30405	7.28068	7.694	7.59676	7.76007	7.5103	7.26207	7.46988	7.40123	7.19668	3	late up
56431	10.9309	10.9223	10.7022	10.761	11.148	11.114	11.2723	11.1297	10.9009	10.849	10.8444	10.9699	3	late up
56644	7.30802	7.19378	7.35547	7.37146	8.31535	8.19345	8.2771	8.2542	7.37817	7.17736	7.45528	7.23008	3	late up
56692	7.82834	7.7107	7.89444	7.95243	8.26731	8.21151	8.2632	8.31148	8.05442	8.00557	7.96461	7.92628	3	late up
56722	9.63531	9.6279	9.46489	9.64725	10.2106	10.1654	9.83215	9.98937	9.61696	9.86268	9.83091	9.77447	3	late up
64380	6.84787	6.7018	6.71245	6.74731	6.943	6.98648	6.93998	7.01648	6.90504	6.83606	6.84941	6.8299	3	late up
66111	8.77741	8.79472	8.78037	8.75046	9.27638	9.4681	9.20515	9.4162	8.84346	8.98447	8.94484	8.9624	3	late up
66214	6.99033	6.98869	7.3883	7.15318	7.65421	7.69002	7.46538	7.68852	7.07549	7.12687	7.20898	7.33342	3	late up
66256	9.02805	9.20634	9.23116	9.10801	9.39914	9.5378	9.46197	9.39292	9.1979	9.2075	9.29976	9.07954	3	late up
66395	9.39592	9.61052	9.59203	9.47143	10.1738	10.2118	10.2824	10.4145	9.64785	9.68557	9.43637	9.62846	3	late up
66540	9.40554	9.46126	9.67087	9.50229	9.67589	9.79664	9.77262	9.78514	9.57469	9.6136	9.51607	9.52438	3	late up
66725	7.07752	7.31843	7.30405	7.32713	7.62965	7.48656	7.70261	7.69566	7.36817	7.36854	7.25623	7.41784	3	late up
66961	10.0253	10.1295	9.95542	9.99586	10.4288	10.4459	10.5339	10.6782	10.0581	10.0796	10.0764	10.2275	3	late up
67269	8.91694	9.04871	8.92279	9.02476	9.16729	9.1885	9.34258	9.28732	9.11367	9.04798	9.15629	9.1196	3	late up
67623	7.88955	7.98379	7.89444	8.1648	8.36168	8.52841	8.38753	8.63152	8.20402	8.30662	8.16796	8.19727	3	late up
67689	7.5845	7.41919	7.33863	7.49379	7.86116	7.76334	7.71725	7.778	7.55167	7.5511	7.56243	7.50408	3	late up
67698	7.72155	7.74673	7.77624	7.85883	8.06638	8.13768	8.10471	7.92717	7.70833	7.89494	7.80574	7.78706	3	late up
67800	7.43891	7.41919	7.55215	7.57698	8.00171	7.89171	8.04531	7.93881	7.64054	7.49373	7.66612	7.5205	3	late up
67804	9.24837	9.29435	9.39343	9.30377	9.64388	9.58133	9.5952	9.59324	9.3208	9.52064	9.30153	9.45476	3	late up
67844	8.18637	8.22149	8.00206	8.34201	8.95533	8.79885	8.88454	8.85594	8.40221	8.3361	8.45593	8.3367	3	late up
67972	9.79341	10.0196	9.89119	9.90989	10.3344	10.2096	10.2648	10.2835	10.0895	9.90466	10.0231	10.0463	3	late up
68303	7.25569	7.28605	7.4955	7.43445	7.59602	7.61898	7.57814	7.63726	7.16753	7.28511	7.17939	7.21908	3	late up
68507	8.35158	8.44654	8.3868	8.17561	8.92565	8.7785	8.91929	8.80916	8.34672	8.39315	8.36096	8.54284	3	late up
68549	9.92742	9.84831	9.96881	10.0102	10.2166	10.0728	10.2335	10.1816	10.0808	9.99041	10.022	10.0559	3	late up
68591	7.00857	7.22948	6.88151	7.13936	7.63789	7.49482	7.30718	7.57563	7.14224	7.17736	7.18937	7.07512	3	late up
69537	7.33315	7.13087	7.23087	7.31573	7.53457	7.51115	7.63431	7.60687	7.16753	7.24047	7.38525	7.40881	3	late up
69582	8.10761	8.17239	7.8738	8.18098	8.41083	8.45603	8.36618	8.40706	8.12885	8.09309	8.16387	8.23356	3	late up
70497	8.32018	8.43022	8.37985	8.43342	9.04897	9.07509	8.96983	8.97433	8.51052	8.61383	8.50098	8.6645	3	late up
70617	6.82482	6.94038	6.93832	6.98671	7.21959	7.4091	7.31785	7.38517	6.98733	6.88551	6.93632	6.96282	3	late up
70645	7.85166	7.78167	7.95431	7.85883	8.2376	8.13293	8.09412	8.10128	7.99266	7.89494	8.07481	7.95453	3	late up
71302	8.05659	8.08432	8.09236	8.05722	8.44546	8.44857	8.62723	8.68468	8.23289	8.27034	8.24326	8.25133	3	late up
71720	7.10989	6.79205	6.7859	6.93434	7.48842	7.25453	7.31785	7.25298	6.97161	6.86125	7.10618	7.15011	3	late up
71910	7.32067	7.45682	7.35547	7.3384	7.7914	7.64794	7.67277	7.68852	7.44552	7.12687	7.36078	7.29343	3	late up
72692	8.56156	8.42198	8.42102	8.4466	8.66558	8.59707	8.64831	8.76687	8.45547	8.52078	8.47865	8.51786	3	late up
72925	6.77596	6.74874	6.45461	6.49886	7.07108	6.91047	7.2172	7.00193	6.7009	6.6913	6.45383	6.68459	3	late up
73137	8.66766	8.65632	8.75425	8.70432	8.97861	8.92292	8.925	8.92873	8.72713	8.7316	8.72491	8.68693	3	late up
74030	7.81253	7.6735	7.75341	7.42422	8.49165	8.21599	8.54324	8.45816	7.87174	7.9195	7.94036	7.89736	3	late up
74202	7.04379	6.87038	6.6716	6.85785	7.34703	7.29556	7.30718	7.306	7.00274	7.03531	6.93632	6.81123	3	late up
74244	7.95488	8.08432	8.10104	8.06899	8.36168	8.35161	8.23016	8.3371	8.04341	8.06459	8.19622	8.0918	3	late up
74306	6.1557	6.1557	6.1557	6.1557	6.39576	6.47342	6.32117	6.43624	6.1557	6.1557	6.1557	6.38225	3	late up
74365	7.60378	7.60326	7.65729	7.56804	8.1708	8.04403	8.13081	7.933	7.64828	7.56221	7.5692	7.61412	3	late up
74442	8.46547	8.41785	8.10966	8.33727	9.15717	9.2503	9.0371	9.07851	8.47934	8.6875	8.57185	8.65802	3	late up
74769	7.09386	7.15658	6.7859	7.12531	7.47894	7.61898	7.61059	7.50184	7.14224	7.27046	7.08404	7.13807	3	late up
75089	9.32153	9.32036	9.00433	9.24883	9.62214	9.58133	9.44243	9.69163	9.3079	9.26772	9.25842	9.2139	3	late up
75744	8.42207	8.35416	8.49972	8.45097	8.57174	8.81605	8.83072	8.82982	8.48328	8.4638	8.48507	8.43996	3	late up
75796	7.10989	6.83243	7.01592	6.95222	7.45973	7.43558	7.26328	7.28515	7.22777	6.97481	6.96303	7.13807	3	late up
76041	6.87013	7.15658	7.01592	6.93434	7.59602	7.39106	7.59448	7.5103	7.38808	7.27046	6.93632	7.19668	3	late up
77300	8.52576	8.51377	8.37286	8.48112	8.91964	8.95935	8.97533	8.97697	8.5671	8.47434	8.55676	8.63179	3	late up
78242	6.1557	6.1557	6.1557	6.1557	6.32555	6.47342	6.32117	6.38488	6.32098	6.1557	6.1557	6.31598	3	late up
78752	8.62622	8.41785	8.6097	8.76434	9.01564	9.00482	9.09875	9.08339	8.89668	8.79931	8.64202	8.68693	3	late up
79221	6.87013	6.95684	7.10859	6.916	7.46938	7.418	7.50137	7.27455	7.01784	6.99552	6.8177	6.97779	3	late up
80752	7.28222	7.56223	7.33863	7.44458	8.04908	8.41064	8.13597	8.07563	7.66359	7.65747	7.66612	7.71418	3	late up
80885	7.07752	6.85169	7.28629	7.0513	7.57011	7.73722	7.53617	7.51868	6.9391	7.07318	7.11703	7.30359	3	late up
80911	8.23253	8.17239	8.18474	8.19166	8.62882	8.66559	8.48942	8.53678	8.22813	8.38194	8.36797	8.21554	3	late up
83433	7.2144	7.16916	7.19197	7.30419	7.64608	7.9971	7.7317	7.778	7.40759	7.27046	7.41697	7.27279	3	late up
83925	8.89292	8.84699	8.71139	8.90848	9.04622	9.0319	9.13349	9.0438	8.81606	8.85593	8.72491	8.87102	3	late up
93695	8.39732	8.53291	8.67833	8.63395	9.551	9.71798	9.71374	9.4277	8.73368	8.5459	8.88891	8.8958	3	late up
93834	6.66343	6.7018	6.71245	6.57549	7.19441	7.00079	7.00368	7.03077	6.79101	6.80983	6.74883	6.75147	3	late up
94089	6.1557	6.1557	6.1557	6.1557	6.32555	6.38059	6.44198	6.31784	6.1557	6.1557	6.1557	6.31598	3	late up
98256	7.55493	7.56223	7.65729	7.37146	7.99566	7.72393	7.8281	7.86111	7.49993	7.49373	7.43246	7.46186	3	late up
98496	6.80088	6.85169	6.75037	6.81601	7.3251	7.1311	7.27445	7.17322	7.07549	6.95351	6.87964	6.77208	3	late up
100740	7.24213	7.13087	7.28629	7.40345	8.00773	8.00769	7.98875	8.16563	7.5347	7.31373	7.51377	7.33342	3	late up
102103	8.93049	8.94311	8.80092	8.74346	9.25759	9.20151	9.25097	9.41428	8.94512	8.9663	9.02472	9.10089	3	late up
104015	8.51666	8.77579	8.806	8.6453	9.04347	9.07745	8.93634	8.92326	8.83742	8.84399	8.7567	8.75814	3	late up
106757	6.1557	6.1557	6.1557	6.1557	6.32555	6.47342	6.44198	6.38488	6.32098	6.1557	6.1557	6.1557	3	late up
107702	9.8646	9.71176	9.8459	9.79707	10.4288	10.3248	10.2626	10.3278	9.86766	10.0595	10.1906	10.028	3	late up
108115	7.74708	7.82226	7.57939	7.93297	8.44118	8.38342	8.14622	8.42695	8.134	8.13466	8.17203	8.18339	3	late up
108150	8.58346	8.49825	8.58004	8.56372	8.73624	8.83866	8.75551	8.76687	8.67017	8.47434	8.61613	8.52862	3	late up
108654	8.79611	8.92041	8.81612	8.90848	9.02125	8.96703	9.02655	9.01848	8.80681	8.79517	8.83804	8.90125	3	late up
108723	7.15623	7.29696	7.21163	7.43445	7.8198	7.80146	7.7809	7.73757	7.48211	7.49373	7.53489	7.54468	3	late up
109700	7.09386	6.95684	7.42009	6.96966	8.47085	8.33132	8.56566	8.62132	7.31659	7.19356	7.27447	7.16199	3	late up
109711	7.85166	8.095	8.474	8.12061	8.65466	8.70634	8.77152	8.68142	8.29786	8.22033	8.2812	8.30745	3	late up
110006	9.0027	8.9682	9.06879	9.20429	9.3667	9.51207	9.34469	9.31447	9.23022	9.25588	9.11042	9.16754	3	late up
110052	12.8425	12.8496	13.0411	12.9794	13.281	13.2018	13.2351	13.2178	12.9823	12.9178	13.002	12.9538	3	late up
110095	9.6854	9.33744	9.58913	9.52049	9.81799	9.85222	9.89931	9.90189	9.50695	9.66569	9.49463	9.68713	3	late up
110172	8.65536	8.97647	8.83614	8.97527	9.27404	9.33719	9.29752	9.10518	8.93388	8.74455	9.02687	8.82007	3	late up
110197	8.9067	9.01707	8.93209	8.83503	9.42875	9.38156	9.3468	9.41428	9.01075	8.8198	9.08175	9.06995	3	late up
114143	10.2778	10.2247	10.0902	10.2448	10.5095	10.5848	10.4693	10.4429	10.1882	10.2636	10.3516	10.2653	3	late up
114713	9.42933	9.54611	9.54792	9.50025	9.79392	9.71348	9.77728	9.62348	9.65632	9.59268	9.57557	9.64296	3	late up
170719	9.20755	9.26339	9.26806	9.19925	9.41402	9.51725	9.55035	9.55014	9.48045	9.28238	9.21206	9.4158	3	late up
192193	8.69594	8.76302	8.6839	8.95437	9.1107	9.23141	9.13838	9.00305	8.8099	8.83195	8.85764	8.93349	3	late up
192662	9.96997	9.97698	9.79159	9.88834	10.3277	10.4486	10.2039	10.1905	10.1032	10.0612	10.2038	10.206	3	late up
207521	8.44153	8.59602	8.18474	8.51892	8.92565	9.13521	9.02919	9.05381	8.6804	8.77431	8.79288	8.87379	3	late up
210029	7.63208	7.52824	7.61903	7.59462	7.72485	7.90897	7.75304	7.79118	7.60103	7.56221	7.56243	7.54468	3	late up
211666	7.75547	7.57883	7.61903	7.79455	7.97116	8.17051	8.08344	8.11642	7.64054	7.81807	7.59589	7.74121	3	late up
212032	6.89165	7.06293	6.99094	7.03565	7.16849	7.31543	7.3284	7.2309	7.17991	7.12687	7.01373	7.00687	3	late up
212285	8.86846	9.10242	8.8411	8.80518	9.30637	9.20582	9.24193	9.27674	9.08865	9.1021	9.04399	8.83727	3	late up
212943	8.01016	8.34105	8.27089	8.28888	8.58335	8.73082	8.56936	8.74211	8.19914	8.19458	8.46246	8.43613	3	late up
213391	7.07752	6.97293	7.04012	7.01968	7.7914	7.78256	7.7245	7.7512	7.31659	7.43305	7.24697	7.10087	3	late up
216169	8.35158	8.49043	8.48048	8.27899	8.61006	8.60375	8.58406	8.63491	8.33797	8.3185	8.42614	8.35719	3	late up
216238	10.2581	10.5462	10.6199	10.51	10.8704	10.8277	10.9097	10.863	10.657	10.3788	10.5606	10.5935	3	late up
219024	8.59212	8.62828	8.59791	8.69345	8.92565	8.95162	8.88161	8.97697	8.50666	8.5459	8.62482	8.70273	3	late up
223739	7.90438	8.11611	7.94453	7.96523	8.26731	8.35963	8.46567	8.26318	7.96942	8.25181	7.96941	8.14563	3	late up
224014	8.73922	8.69732	8.70593	8.76088	9.46594	9.51033	9.6145	9.71987	8.91969	8.98086	8.8625	9.0383	3	late up
226101	7.32067	7.10436	7.0864	7.24427	7.44998	7.4091	7.43755	7.49332	7.26207	7.16086	7.25623	7.18527	3	late up
226421	8.21541	8.26879	7.97363	8.28394	8.68716	8.83022	8.92784	8.86168	8.31584	8.30065	8.37843	8.49972	3	late up
226691	6.93278	6.85169	6.9105	6.96966	7.38949	7.44425	7.34916	7.53526	7.00274	7.14403	7.19923	7.0881	3	late up
226757	12.3165	12.321	12.5262	12.2852	12.6407	12.5514	12.5886	12.5891	12.3047	12.2879	12.3665	12.336	3	late up
228061	9.13965	9.02769	9.03047	9.1294	9.28799	9.45914	9.33623	9.37718	9.15039	9.23793	9.17577	9.02842	3	late up
230815	7.68661	7.51957	7.53827	7.36056	7.81276	7.82621	7.7809	7.87949	7.64054	7.49373	7.65367	7.5838	3	late up
231507	9.57276	9.43379	9.77387	10.464	10.8727	11.1771	10.6883	11.0764	10.1998	10.4538	10.338	10.0891	3	late up
232413	8.97687	8.94029	9.2717	8.99001	9.66175	9.76945	9.86904	9.87707	8.95071	8.9736	9.00736	8.91208	3	late up
235584	9.13965	9.16857	9.14639	9.1426	9.45981	9.42825	9.48697	9.47279	9.34835	9.34233	9.12855	9.13576	3	late up
239217	8.11385	8.16738	8.20881	8.21796	8.52023	8.47816	8.53568	8.56911	8.25179	8.40427	8.23166	8.25133	3	late up
239849	7.91902	7.62717	7.53827	7.87951	8.41083	8.25124	8.47363	8.28095	7.77921	7.7639	7.7496	7.74788	3	late up
241452	6.46762	6.52508	6.62706	6.72245	6.96025	6.78737	6.88819	7.03077	6.59156	6.72338	6.57657	6.73009	3	late up
241633	10.2153	10.4338	10.3794	10.4305	10.6236	10.6857	10.9132	10.8319	10.5309	10.4602	10.4153	10.5525	3	late up
244650	7.4826	7.73961	7.42009	7.67887	7.98958	8.21599	8.23493	8.15107	8.00412	7.86138	7.85408	7.79984	3	late up
245945	8.12005	8.1056	8.10104	8.19166	8.49988	8.57344	8.48549	8.63491	8.33358	8.36494	8.15565	8.25573	3	late up
246746	8.42207	8.30542	8.19281	8.28888	8.85488	8.69081	8.60941	8.64165	8.55597	8.28255	8.58677	8.3367	3	late up
268301	7.59418	7.45682	7.53827	7.58583	7.80568	7.76334	7.92946	7.87949	7.6787	7.43305	7.65367	7.52862	3	late up
268885	8.97687	8.90024	9.41656	9.11607	9.56437	9.61715	9.6792	9.66928	9.00271	8.89114	8.84542	9.15401	3	late up
319924	6.51564	6.74874	6.57767	6.45306	7.08571	6.94185	7.09031	7.21966	6.76979	6.78242	6.52051	6.94753	3	late up
321019	7.75547	7.96621	8.21674	7.67887	8.99297	8.99984	9.23282	9.14075	8.32474	8.14146	8.05264	8.40904	3	late up
329679	8.15665	8.00684	8.03897	8.1429	8.44973	8.45231	8.547	8.62813	8.03788	8.22033	8.21209	7.99841	3	late up
353346	9.4504	9.44955	9.4231	9.35439	9.97311	9.9522	9.70559	9.73992	9.47278	9.40786	9.46816	9.1876	3	late up
381269	6.1557	6.1557	6.1557	6.32758	6.57054	6.63109	6.59205	6.58334	6.44165	6.34602	6.45383	6.1557	3	late up
381308	6.72264	6.6502	6.52146	6.89717	7.35782	7.37269	7.30718	7.21966	6.9391	6.72338	7.08404	6.88285	3	late up
433424	7.24213	7.04863	7.15129	7.0965	7.91417	7.82621	7.7809	7.86111	7.22777	7.32772	7.41697	7.39969	3	late up
621976	7.70422	7.66591	7.56586	7.57698	7.78419	7.92034	7.89869	8.0808	7.77231	7.72633	7.60246	7.60662	3	late up
667277	6.1557	6.1557	6.1557	6.1557	6.32555	6.47342	6.38958	6.38488	6.32098	6.1557	6.1557	6.1557	3	late up
102216272	9.73758	9.5661	9.72462	9.73799	10.0387	9.94966	9.93731	9.89778	9.74307	9.78917	9.86698	9.90822	3	late up
11676	9.81514	9.58759	9.62069	9.55227	9.44126	9.43009	9.11374	9.39487	9.03458	9.28238	9.15825	9.13576	4	early down
12168	10.203	9.89633	10.1423	10.0564	9.17984	9.25446	9.22136	9.2248	9.24836	9.28529	9.16021	9.22471	4	early down
12576	10.3339	10.1595	10.2189	10.2018	9.52581	9.45735	9.5467	9.6757	9.26849	9.40786	9.3756	9.24184	4	early down
12580	8.85785	8.84397	8.78554	8.8383	8.06638	7.97566	7.88616	7.90951	7.86536	7.95937	7.76105	7.9148	4	early down
13709	11.3521	11.4299	11.6949	11.3769	11.1754	11.0569	11.2136	11.1361	11.1552	11.0985	11.1619	11.1824	4	early down
14025	10.5157	10.6589	10.7022	10.507	9.6093	9.59119	9.66077	9.59324	9.98893	9.77482	9.89169	9.89351	4	early down
14296	9.68933	9.62271	9.45216	9.56984	8.19691	8.16122	8.05633	8.16079	8.09748	8.30065	8.20021	8.10671	4	early down
14790	9.79341	9.69867	9.58913	9.66731	9.49219	9.56808	9.42859	9.38113	9.44758	9.46537	9.36211	9.52612	4	early down
15395	9.25905	9.22485	9.22366	9.26819	8.27219	8.39515	8.27248	8.2542	8.43524	8.56075	8.42614	8.3653	4	early down
15402	8.77741	8.95152	8.91343	8.80853	7.80568	7.78889	7.61855	7.7444	7.81975	7.78223	8.02551	7.59906	4	early down
15403	6.91252	6.94038	6.75037	6.83728	6.32555	6.38059	6.44198	6.47947	6.52446	6.48486	6.3667	6.43303	4	early down
15404	8.97034	9.142	9.03047	8.92395	8.33872	8.35563	8.29995	8.4811	8.37262	8.27034	8.38535	8.24247	4	early down
15405	11.2321	11.1657	11.2559	11.0839	9.71917	9.74909	9.54304	9.62348	9.69953	9.63421	9.79016	9.64135	4	early down
16649	10.2071	10.2315	10.3473	10.2241	9.99857	10.0021	9.97567	9.92359	9.9701	9.9672	10.1028	9.98837	4	early down
16912	9.69911	9.46126	9.78149	9.78044	8.80996	8.77557	8.8698	9.01592	8.89087	8.74025	8.92413	8.52862	4	early down
17131	8.40231	8.25008	8.51239	8.37934	7.56134	7.51922	7.80136	7.7512	7.6787	7.66757	7.65367	7.82498	4	early down
17750	7.9478	7.91191	7.93468	8.07483	7.62133	7.65506	7.3795	7.45852	7.28425	7.42047	7.39327	7.59906	4	early down
18089	9.44108	9.54794	9.39675	9.36788	7.77693	7.77619	7.7809	7.79118	7.88439	7.7639	8.04367	7.82498	4	early down
18106	9.29324	9.35431	9.09377	9.28015	8.78028	8.83304	8.77787	8.79721	8.88503	8.9065	8.87216	9.01095	4	early down
18771	8.93721	9.05651	9.03908	8.89912	8.73624	8.76968	8.8519	8.83567	8.75956	8.77851	8.82564	8.70273	4	early down
19248	9.64344	9.64678	9.15431	9.43134	9.1107	9.12385	9.21212	9.15472	9.01342	8.93672	9.07136	9.08193	4	early down
19291	11.1886	11.2555	11.3379	11.3219	10.5654	10.5399	10.4788	10.5709	10.5088	10.3761	10.4362	10.3291	4	early down
20226	11.203	11.1727	11.3102	11.0566	11.0107	11.0302	11.0078	10.983	10.9646	10.9522	10.8776	10.9963	4	early down
20471	8.50289	8.55178	8.62719	8.57171	8.22755	8.20251	8.25853	8.14127	8.14424	8.29464	8.13906	8.19266	4	early down
20677	9.48484	9.84535	10.1482	10.0509	8.63625	8.75486	8.60582	8.7942	9.20489	8.85989	9.17964	8.86824	4	early down
21354	9.49162	9.5733	9.56573	9.53647	8.67281	8.70634	8.71629	8.60068	8.81298	8.70973	8.94256	8.84011	4	early down
21413	12.0675	12.0802	11.8915	11.9479	11.3431	11.2708	11.3523	11.404	11.4584	11.5295	11.5355	11.5134	4	early down
23806	9.88356	9.92185	9.819	9.89299	9.43918	9.48585	9.55762	9.44289	9.47278	9.48824	9.42669	9.44742	4	early down
24064	8.85785	8.51762	8.74366	8.71511	8.1708	8.0991	8.03421	7.91543	7.98689	8.14146	8.00244	8.19266	4	early down
26431	9.28542	9.22255	9.07717	9.07806	8.651	8.63665	8.62013	8.59023	8.5671	8.70973	8.67579	8.82295	4	early down
26556	9.0027	9.06685	9.2199	9.02476	8.32006	8.26422	8.20116	8.10635	8.02111	8.22033	8.25476	8.2645	4	early down
52615	12.2694	12.2169	12.2309	12.2583	11.9956	11.9161	11.9227	11.9099	12.0115	12.0376	11.8452	11.8805	4	early down
54394	10.2907	10.1331	10.3541	10.297	9.64028	9.61232	9.56485	9.71676	9.76512	9.59034	9.73264	9.5824	4	early down
54598	8.76606	8.57777	9.00433	8.72936	8.2426	8.52488	8.23493	8.35389	8.48328	8.37629	8.34681	8.31587	4	early down
57748	9.31898	9.43972	9.33214	9.3339	8.51618	8.60042	8.69625	8.63491	8.6804	8.82386	8.58677	8.78207	4	early down
66206	10.7777	10.396	10.2792	10.507	9.43084	9.59446	9.29097	9.34111	9.56031	9.81743	9.66861	9.57738	4	early down
66714	8.82914	8.76622	8.88974	8.86745	8.57562	8.65601	8.48155	8.64501	8.65641	8.43707	8.5073	8.58463	4	early down
66949	9.66757	9.66372	9.80162	9.75171	8.89226	9.11928	8.97258	9.08826	9.10372	9.06852	8.93797	8.8287	4	early down
67011	10.1169	10.0051	9.96213	10.0187	9.81321	9.78525	9.89216	9.81886	9.84714	9.77069	9.83213	9.83453	4	early down
67064	10.4879	10.3868	10.7875	10.5408	9.8772	9.70141	10.0011	9.78068	9.87347	9.62737	9.75721	9.84708	4	early down
67245	9.49838	9.46901	9.57748	9.65275	8.63254	8.87189	8.79988	8.82395	8.83439	8.6875	8.68686	8.7791	4	early down
67526	10.0831	9.84238	10.0634	9.90683	9.67237	9.52756	9.57385	9.58984	9.41193	9.35347	9.33819	9.40257	4	early down
67642	6.93278	6.83243	7.10859	6.96966	6.74039	6.76761	6.77049	6.71417	6.64938	6.65706	6.69104	6.70783	4	early down
68162	6.77596	6.7708	6.62706	6.49886	6.32555	6.3148	6.32117	6.31784	6.1557	6.1557	6.30497	6.1557	4	early down
68585	9.53606	9.5643	9.67087	9.55031	9.47001	9.43009	9.3531	9.36924	9.26627	9.16375	9.40878	9.1876	4	early down
68949	10.7024	10.4659	10.396	10.5642	10.3845	10.3558	10.3179	10.2237	10.2078	10.1668	10.2787	10.193	4	early down
69131	10.5929	10.8118	10.9331	10.6972	9.89087	10.0229	10.1245	10.1195	10.0783	9.91776	9.74563	9.97954	4	early down
69562	10.4743	10.5598	10.5755	10.5289	10.2393	10.1434	10.3029	10.343	10.2585	10.1574	10.0764	10.2221	4	early down
70099	13.1318	13.3249	13.4727	13.355	12.9938	12.9674	12.8971	12.9856	12.9508	12.8045	12.9481	12.7237	4	early down
70675	10.5887	10.5316	10.4156	10.4672	9.87873	9.83577	9.92476	9.97905	9.84567	9.91776	9.76998	9.8609	4	early down
72033	9.2403	9.16617	9.19326	9.29673	8.43689	8.50352	8.46966	8.35389	8.23289	8.40427	8.15977	8.36934	4	early down
72194	8.75845	8.79158	8.78037	8.78151	8.10586	8.1889	8.23016	8.35806	8.44741	8.25802	8.29607	8.2645	4	early down
72628	6.99033	7.09078	7.15129	6.98671	6.60353	6.76761	6.64994	6.58334	6.52446	6.42465	6.73025	6.47577	4	early down
72668	7.28222	7.52824	7.3215	7.54996	6.60353	6.63109	6.52488	6.73668	6.7009	6.53551	6.8647	6.70783	4	early down
74158	8.80721	8.58875	8.82617	8.87384	8.08346	8.17051	8.16144	8.06522	8.03231	8.20106	8.12647	8.22908	4	early down
74185	9.28542	9.19464	9.05614	9.06701	8.9815	8.79596	8.7842	8.91503	8.75635	8.77431	8.82315	8.69959	4	early down
77940	6.91252	6.7708	6.8512	6.77112	6.66291	6.54444	6.64994	6.7583	6.6214	6.58003	6.67026	6.5473	4	early down
83673	10.2221	9.99044	10.1676	10.1092	9.71234	9.67233	9.67253	9.6773	9.69297	9.74569	9.78137	9.51914	4	early down
83997	10.35	10.416	10.7312	10.4908	9.74285	9.67696	9.84554	9.78811	9.91206	9.72023	9.80512	9.67934	4	early down
99349	7.36967	7.30776	7.30405	7.34955	7.19441	7.15487	7.22894	7.27455	7.07549	7.16086	7.12775	7.13807	4	early down
101214	9.986	9.74396	9.76876	9.75342	9.55866	9.61715	9.38009	9.44666	9.39985	9.52064	9.60299	9.36603	4	early down
102058	9.04986	8.94311	8.82116	8.99294	8.38425	8.67194	8.28629	8.39498	8.41055	8.42623	8.48186	8.5639	4	early down
108954	9.60646	9.59469	9.69531	9.7653	9.28799	9.31746	9.49078	9.42388	9.4059	9.32546	9.30153	9.32651	4	early down
109065	9.34926	9.23401	9.47436	9.34986	8.52426	8.50352	8.57305	8.48866	8.51437	8.41529	8.49781	8.45515	4	early down
140486	10.8336	11.0475	10.9942	10.9145	10.3845	10.3871	10.3306	10.354	10.5527	10.4174	10.5009	10.5025	4	early down
140488	11.3083	11.4562	11.1748	11.2481	10.8658	10.8132	10.8667	10.8721	10.8817	10.7994	10.877	10.8322	4	early down
192157	8.59212	8.77579	8.74366	8.83174	8.26731	8.319	8.43333	8.36221	8.17945	8.38194	8.35744	8.04598	4	early down
212398	9.88699	9.68047	9.53291	9.66912	8.37527	8.40678	8.22537	8.30717	8.29786	8.44783	8.43615	8.44758	4	early down
216188	7.68661	7.78853	7.68209	7.8307	7.61296	7.47823	7.51891	7.56767	7.32712	7.35512	7.49221	7.5205	4	early down
216850	8.06954	8.14712	8.25565	8.07483	7.92063	7.8077	7.6803	7.90951	7.90312	7.67757	7.81666	7.83118	4	early down
224090	7.04379	6.88856	6.9105	6.93434	6.57054	6.72592	6.6764	6.47947	6.67581	6.65706	6.67026	6.51336	4	early down
224648	9.17118	9.11739	8.76476	9.09175	8.27706	8.37554	8.31794	8.31148	8.22813	8.1815	8.25857	8.48871	4	early down
226016	10.8194	10.5471	10.6493	10.8454	10.3952	10.3091	10.1257	10.1793	10.077	10.1077	10.2454	9.96811	4	early down
227449	9.44108	9.56971	9.65711	9.53845	9.05718	9.10316	9.10876	9.14775	9.17672	9.04798	9.02472	9.15401	4	early down
231861	9.85763	10.0353	10.2301	9.9053	9.22168	9.20797	9.22366	9.48016	9.50507	9.26477	8.96749	9.27133	4	early down
232341	12.1349	12.2701	12.2807	12.1441	11.8799	11.7881	11.9418	11.8335	11.886	11.8918	11.8078	11.9334	4	early down
239743	8.67174	8.56298	8.54971	8.59147	8.46665	8.36363	8.47363	8.42695	8.38115	8.3361	8.2737	8.29897	4	early down
240263	8.32018	8.20696	8.15192	8.11498	7.71722	7.49482	7.6803	7.65214	7.60103	7.7639	7.54875	7.70731	4	early down
246696	8.26056	8.04618	8.30085	8.24883	7.66228	7.85044	7.77399	7.97867	7.98689	7.70708	7.76105	7.8915	4	early down
268420	9.10145	9.30742	9.40669	9.37012	8.94353	9.01473	9.05017	8.96107	9.01342	8.94789	8.88415	8.73072	4	early down
272538	7.82834	7.78853	7.75341	7.76482	7.70953	7.58925	7.70995	7.64473	7.51745	7.48187	7.54875	7.62897	4	early down
320247	6.46762	6.3897	6.36725	6.39864	6.1557	6.1557	6.1557	6.1557	6.1557	6.34602	6.1557	6.1557	4	early down
320770	8.82187	8.84094	8.97768	8.93314	8.14414	8.11371	8.1411	8.21301	8.22334	7.95937	8.25857	8.22458	4	early down
328108	8.93385	8.95432	9.03047	8.9723	8.44546	8.35963	8.42512	8.41505	8.32916	8.38194	8.42948	8.19727	4	early down
381822	9.9357	9.69538	9.55388	9.71365	9.14953	9.11239	9.00521	9.18227	9.14555	8.9065	9.00079	9.01846	4	early down
633285	6.33602	6.44213	6.36725	6.49886	6.1557	6.1557	6.1557	6.1557	6.1557	6.1557	6.1557	6.1557	4	early down
100038941	6.33602	6.3897	6.36725	6.32758	6.1557	6.1557	6.1557	6.31784	6.1557	6.1557	6.1557	6.1557	4	early down
11799	10.7639	10.7206	10.555	10.7042	10.8627	10.9399	10.9223	10.8955	10.8695	10.8996	11.0038	10.8836	6	early up
11972	8.18637	8.22149	8.27844	8.10364	8.46665	8.52841	8.44555	8.43874	8.44336	8.40427	8.39909	8.40512	6	early up
13033	11.561	11.4901	11.6801	11.5395	11.9584	12.3237	12.1436	12.0664	11.7893	11.7239	11.9142	11.9363	6	early up
13170	6.33602	6.1557	6.1557	6.1557	6.32555	6.431	6.38958	6.38488	6.48571	6.48486	6.3667	6.5473	6	early up
13609	6.1557	6.1557	6.1557	6.1557	6.60353	6.47342	6.32117	6.43624	6.38931	6.58003	6.52051	6.38225	6	early up
14191	6.93278	6.90627	6.7859	6.69639	7.36849	7.29556	7.14333	7.2309	7.03265	7.16086	7.00137	7.12585	6	early up
14247	9.46887	9.29654	9.43609	9.45047	9.57007	9.79664	9.75062	9.74451	9.47662	9.57145	9.49925	9.5588	6	early up
14284	7.85166	7.80888	7.8206	7.98419	8.69783	8.6137	8.65873	8.54764	8.17945	8.26419	8.18015	8.26886	6	early up
14388	6.1557	6.1557	6.1557	6.1557	6.32555	6.47342	6.38958	6.31784	6.38931	6.34602	6.3667	6.31598	6	early up
15109	6.66343	6.72578	6.75037	6.45306	6.943	7.02861	7.06247	7.09856	6.92228	6.72338	6.80121	6.88285	6	early up
15950	10.633	10.8171	10.9656	10.8854	11.1148	11.2354	11.1731	11.2511	11.2698	11.0003	11.3771	11.1294	6	early up
18022	9.01226	8.73712	8.94593	8.95135	9.2903	9.61393	9.24193	9.34719	9.33993	9.45509	9.40878	9.39686	6	early up
18648	8.61353	8.5367	8.70046	8.56772	8.80013	8.94645	8.86088	8.86454	8.8006	8.71852	8.74619	8.78207	6	early up
20343	9.00589	9.14443	9.19326	9.1294	9.85722	10.0599	10.0698	9.96473	9.65463	9.52556	9.61438	9.63492	6	early up
20351	7.65967	7.48418	7.75341	7.62909	8.41083	8.75188	8.60222	8.75144	8.38115	8.37629	8.03915	8.41294	6	early up
20448	8.76226	8.66324	8.63872	8.90225	8.98725	9.2144	9.16978	9.07851	9.0054	9.05829	9.0609	9.34443	6	early up
20452	9.58338	9.30308	9.51468	9.49821	9.96883	10.237	10.0635	10.168	9.66137	9.81142	9.55503	9.60891	6	early up
20973	9.41511	9.51839	9.59781	9.40543	9.88329	9.97864	9.85587	9.91955	9.55307	9.81543	9.83213	9.76715	6	early up
21949	6.84787	6.83243	6.8512	6.85785	7.02551	7.11897	7.09031	6.94072	7.03265	6.99552	7.02589	6.93191	6	early up
22083	11.9605	11.9123	11.9604	11.7813	12.3334	12.3165	12.3464	12.2763	12.1148	12.112	12.0669	12.1708	6	early up
22190	12.6078	12.4835	12.3298	12.3079	12.829	12.8563	12.7305	12.6557	12.6482	12.7496	12.7388	12.8346	6	early up
22367	9.53825	9.35011	9.40669	9.57372	9.72428	9.61876	9.69904	9.73686	9.72388	9.65453	9.61579	9.6317	6	early up
22436	7.83617	8.06812	8.00206	7.99044	8.40203	8.34757	8.40437	8.50365	8.25647	8.25181	8.20021	8.47762	6	early up
27998	9.63326	9.50715	9.34254	9.49002	9.75454	9.94711	9.68585	9.77023	9.77136	9.85297	9.74175	9.91617	6	early up
54373	8.79611	8.81339	8.65016	8.6603	9.11594	9.07981	8.91929	8.97169	8.93105	9.00596	8.95168	8.93083	6	early up
55988	8.88597	8.79472	8.94133	8.76434	9.19722	9.36437	9.22366	9.31033	8.9701	9.32829	9.11245	9.39877	6	early up
56284	9.29064	9.22944	9.32516	9.38125	9.77437	9.77953	9.65232	9.47832	9.49186	9.41585	9.52515	9.5757	6	early up
56332	6.41055	6.32125	6.36725	6.32758	6.49481	6.54444	6.64994	6.58334	6.38931	6.53551	6.45383	6.43303	6	early up
56407	8.52576	8.5099	8.54357	8.45965	8.76351	8.73687	8.76514	8.86168	8.54099	8.72725	8.64202	8.68056	6	early up
56524	10.3251	10.4269	10.3093	10.3774	10.7919	10.6034	10.633	10.6846	10.624	10.6228	10.7404	10.6768	6	early up
56878	8.33073	8.62118	8.58004	8.38851	8.8861	8.96703	9.07339	8.97169	8.77865	8.86383	8.68686	8.59827	6	early up
57781	7.07752	6.90627	7.01592	6.85785	7.39982	7.5664	7.49249	7.5103	7.16753	7.16086	7.01373	7.13807	6	early up
60363	7.00857	6.7018	6.7859	6.83728	7.35782	7.44425	7.44691	7.20828	6.97161	7.14403	7.00137	6.99247	6	early up
65970	8.10135	7.94838	8.00206	7.93297	8.20206	8.27707	8.24442	8.41106	8.04893	8.20752	8.13906	8.15517	6	early up
66966	8.0435	8.02948	8.12673	8.03936	8.15487	8.22932	8.19134	8.18003	8.20888	8.25802	8.1761	8.21554	6	early up
67016	8.39232	8.35416	8.31557	8.2938	8.57949	8.52488	8.547	8.6179	8.43931	8.60909	8.51358	8.50336	6	early up
69163	7.35765	7.24107	7.3883	7.49379	7.80568	7.85044	7.70261	7.8487	7.49993	7.78223	7.73804	7.61412	6	early up
70750	8.83638	8.71404	8.59198	8.66402	9.00152	9.03919	9.11126	9.11951	9.21184	9.11201	8.85521	9.17649	6	early up
71226	6.51564	6.56011	6.45461	6.45306	6.71581	6.76761	6.74844	6.85593	6.64938	6.80983	6.67026	6.66023	6	early up
71640	7.10989	7.11772	7.13021	7.03565	7.27966	7.26496	7.28549	7.50184	7.29515	7.28511	7.29237	7.2623	6	early up
71804	8.288	8.25478	8.28595	8.23349	8.43258	8.62686	8.64132	8.65836	8.27963	8.52584	8.3888	8.30322	6	early up
73001	6.1557	6.1557	6.1557	6.1557	6.49481	6.431	6.38958	6.31784	6.32098	6.34602	6.30497	6.38225	6	early up
73174	7.85934	7.73961	7.80966	7.74201	7.96496	8.17051	8.01169	8.03882	7.91544	7.95937	7.89545	7.87967	6	early up
74931	6.1557	6.3897	6.1557	6.1557	6.60353	6.54444	6.38958	6.5175	6.44165	6.48486	6.48887	6.5473	6	early up
78830	9.11036	9.12729	9.04763	8.90225	9.44953	9.4964	9.36354	9.39292	9.27071	9.2736	9.32434	9.36603	6	early up
97287	8.03027	8.02386	8.04802	7.97158	8.26731	8.45975	8.46167	8.43874	8.23764	8.4638	8.23941	8.18803	6	early up
98752	6.1557	6.1557	6.1557	6.1557	6.39576	6.60413	6.5599	6.61263	6.32098	6.42465	6.52051	6.47577	6	early up
104444	9.47345	9.42584	9.55388	9.36115	9.6706	9.7388	9.84998	9.70582	9.59245	9.53778	9.57557	9.71937	6	early up
105083	9.09248	9.00366	9.06037	9.06423	9.59448	9.56974	9.63181	9.64983	9.40792	9.17953	9.46028	9.44004	6	early up
106073	9.22674	9.34168	9.36652	9.22426	9.48819	9.63155	9.48124	9.55538	9.44367	9.46537	9.45394	9.54856	6	early up
109934	8.21541	8.16738	8.22461	8.08643	8.39317	8.37948	8.2817	8.39498	8.40221	8.40979	8.3361	8.24691	6	early up
110794	7.35765	7.14382	7.24971	7.31573	7.57882	7.83231	7.81481	7.62217	7.38808	7.5841	7.60246	7.46186	6	early up
117109	8.37211	8.30993	8.37286	8.21274	8.64364	8.6137	8.66563	8.63152	8.57813	8.53591	8.66462	8.64168	6	early up
192119	9.90566	9.97563	10.055	9.98431	10.1984	10.2484	10.2559	10.2028	10.2396	10.0579	10.1356	10.2673	6	early up
192678	8.08872	8.17239	8.10966	8.24883	8.37527	8.57344	8.70631	8.66168	8.29786	8.4848	8.18418	8.29471	6	early up
208795	9.57276	9.60701	9.64879	9.5265	9.88177	10.1893	10.0288	10.0424	9.98358	9.87041	9.86341	10.1089	6	early up
217431	8.75462	8.76942	8.71139	8.77809	8.85488	8.92292	8.96153	8.98222	8.75314	8.89499	8.82315	8.85425	6	early up
218215	7.00857	7.01924	6.88151	7.03565	7.53457	7.63355	7.6803	7.63726	7.29515	7.38178	7.17939	7.36237	6	early up
232337	6.87013	6.97293	6.88151	6.96966	7.07108	7.1311	7.19326	7.18506	7.06146	7.05447	7.1591	7.18527	6	early up
232408	7.74708	7.68852	7.78749	7.67072	8.20206	8.24252	8.27248	8.24062	8.04893	7.72633	7.97894	7.97666	6	early up
319200	6.91252	6.85169	7.01592	6.8778	7.23192	7.31543	7.22894	7.24201	7.10283	6.95351	7.09519	7.16199	6	early up
329165	8.255	8.17239	8.19281	8.22833	8.52828	8.53193	8.53189	8.33286	8.44336	8.42623	8.51358	8.38536	6	early up
329416	7.38154	7.41919	7.33863	7.28068	7.63789	7.64077	7.67277	7.61455	7.5347	7.32772	7.44773	7.53668	6	early up
381629	8.99307	8.92327	8.75951	9.06701	9.34021	9.46094	9.3213	9.33908	9.13582	9.38906	9.25293	9.50332	6	early up
434223	9.72997	9.94277	10.084	10.178	10.4838	10.4531	10.4655	10.455	10.3805	10.2926	10.2671	10.3141	6	early up
666731	6.55787	6.52508	6.45461	6.39864	6.71581	6.60413	6.6764	6.77913	6.72484	6.65706	6.67026	6.60742	6	early up
100039684	6.33602	6.1557	6.1557	6.32758	6.53461	6.47342	6.70152	6.43624	6.48571	6.58003	6.62584	6.47577	6	early up
100041546	12.2434	12.1573	12.4105	12.3362	12.9659	13.1505	12.8588	12.8206	12.3915	12.6781	12.6453	12.7802	6	early up
101669761	6.51564	6.48626	6.57767	6.49886	6.80831	6.68074	6.77049	6.71417	6.64938	6.65706	6.62584	6.77208	6	early up

[truncated: 46 more sheets: 3E, 3F, 3G, 4B, 4C, 4D, 4H, 4I, 5A, 5D, 5E, 5F, 6A, 6C, 6D, 6G, 7A, 7B, 7C, 7E …]
